# Supplementary material for: Benzothiadiazole-based rotation and possible antipolar order in carboxylate-based metal-organic frameworks
Source: Commun Chem. 2023 Jul 29;6:161. doi: 10.1038/s42004-023-00959-6 (PMC10387106; doi:10.1038/s42004-023-00959-6)
Supplement: Supplementary file 6 — Supplementary Data 1 [file 42004_2023_959_MOESM6_ESM.zip › SupplementaryData_1_ZJNU-40_trajectory.xyz]

     129
 i =     500, E =     -323.1397624116
  C        10.2219372962        4.9015538433        9.0460085833
  C        11.5594883013        4.7110342119        8.3948011603
  C        12.7166842338        5.0375646404        9.0954457053
  H        12.6254500966        5.4151241964       10.1079498648
  C        16.3122388694        5.8594242691        8.6111014768
  N        16.4104092366        6.1987849673        7.3339124338
  O         9.2019401300        4.6340496111        8.3673240619
  O        10.2031855540        5.3354533513       10.2230213335
  C        19.6753175756        7.1152238191       15.1094009508
  C        19.8174237533        6.7807439221       13.6530235551
  C        18.6773148379        6.5529505395       12.8885283130
  H        17.7058510341        6.6723589794       13.3552286852
  C        17.4973911984        6.1813366710        9.3643494392
  N        18.4357294729        6.7497932319        8.6210721924
  O        14.4782681315        3.0980851387        0.5777376195
  O        12.2726719805        2.8805522319        0.4188066299
  S        17.8825649973        6.8698427871        7.0853624835
  C        11.6381678574        4.2538094494        7.0829998173
  H        10.7368030586        4.0049580977        6.5349032912
  C        13.9714351111        4.9187306043        8.4948262763
  C        15.1866701919        5.2641718785        9.2465985671
 Cu         7.3550672935        5.1149843779        9.0363338123
  C        22.5448524556        6.0908829084       11.1257440082
  C        21.1911036403        6.2952882222       11.7423706511
  C        20.0495403462        6.0707949541       10.9779087674
  H        20.1610532631        5.7806116947        9.9397402613
  C        16.4553306901        5.3329427304       11.3344505709
  H        16.4665712215        5.0778683197       12.3884172715
  O         6.5984668411        6.3287976720       11.8323519124
  O         5.6320746040        5.6676732914        9.9444053120
  C        12.9878023478        3.6798839877        5.0507102721
  C        12.8847847522        4.1332326095        6.4773368072
  C        14.0420265771        4.4683199175        7.1754295212
  H        15.0019422360        4.3720274921        6.6815302120
  C        15.2947834133        5.0225572248       10.5990454431
  H        14.4744726822        4.5488436197       11.1271467822
  O        11.9255378186        3.4387623105        4.4297007035
  O        14.1380666610        3.5878691406        4.5565156212
  C        21.0808673641        6.6536043855       13.0828404406
  H        21.9701082106        6.8197064020       13.6801861395
  C        18.7787736490        6.1924126632       11.5432353095
  C        17.5689981740        5.9062185799       10.7589390758
 Cu         8.4693363459        5.8779378955       11.1554621192
  C        13.2360452255        5.8377709483        2.2937667725
  C        13.0759406918        7.3284698058        2.2924525143
  C        14.1977899897        8.1403335321        2.4191739036
  H        15.1663093777        7.6662889033        2.5330248714
  C        15.2339647279       11.6732348968        3.1320536496
  N        14.1714940555       12.2724583873        3.6495560123
  O        12.1915063873        5.1489608122        2.2081628644
  O        14.3955109380        5.3677791528        2.3903778358
  C        22.6541115439       12.2319652180        2.8062114797
  C        21.3261448615       12.9287332482        2.8496362622
  C        20.1545148236       12.1793943550        2.8435817746
  H        20.2353820868       11.0985867413        2.8762540591
  C        16.4263739676       12.4787880260        3.2306231907
  N        16.2036812346       13.6454266358        3.8180094281
  O         6.7269130138       12.9502123418        2.8575682573
  O         5.7069334394       10.9826805390        2.6905550685
  S        14.6195346696       13.7408720919        4.2130071339
  C        11.8060831014        7.8910268724        2.1964135167
  H        10.9296485843        7.2582650873        2.1148083976
  C        14.0781929346        9.5325948335        2.4286545028
  C        15.2757072778       10.3753131008        2.5467498769
 Cu        12.0893037659        3.1433367670        2.4279385655
  C        19.9449579678       16.4468776317        2.7691067963
  C        20.0329017243       14.9497233522        2.8147112983
  C        18.8610425628       14.1983777793        2.7906191462
  H        17.9111314254       14.7170737913        2.7449713053
  C        17.6673740368       10.7377527066        2.1811115375
  H        18.5807298968       10.3263333960        1.7659139112
  O        14.7636429763        1.3452019374        2.8048055005
  O        12.5515178749        1.1899427045        2.6829255295
  C        10.3157817107        9.9089596847        2.1845569699
  C        11.6752173600        9.2751870361        2.2200813575
  C        12.8008617800       10.0877955651        2.3261096288
  H        12.6686853986       11.1628410951        2.3286131226
  C        16.5048691954        9.9512349827        2.0866514641
  H        16.5962370221        8.9833582508        1.6066844096
  O         9.3118130064        9.1596905068        2.1377943226
  O        10.2668624842       11.1626453754        2.2329291561
  C        21.2724435018       14.3198096428        2.8416312627
  H        22.1850813354       14.9046146095        2.8444430644
  C        18.9037231046       12.8022892006        2.8051983376
  C        17.6755833514       11.9976548862        2.7433111506
 Cu        14.5947515605        3.3568046716        2.5912468403
  C         8.4408659682       10.8521025029        5.0313927996
  C         8.7532832338       10.5790286522        6.4725317048
  C         9.4798111819       11.5147265540        7.2024101057
  H         9.8002423273       12.4266589339        6.7109599714
  C        11.5429019031       11.8850179589       10.2728486986
  N        11.8993820543       10.6476426597       10.5863492097
  O         7.8105021733        9.9729042669        4.3972401581
  O         8.8421698719       11.9359110405        4.5427996473
  C        13.8701452622       18.8842817687       11.1289603761
  C        13.6205980631       17.5454921939       11.7568505054
  C        13.0065720867       16.5418494876       11.0140708112
  H        12.7650776111       16.7371646837        9.9751747173
  C        12.2646949409       12.8795631296       11.0245427128
  N        13.1336943771       12.3467372284       11.8715487290
  O         8.2133012923        3.9880759518       11.8192313685
  O         7.2074448155        3.3037747907        9.9592748114
  S        13.0529844198       10.7169493518       11.7450503341
  C         8.3516832409        9.3849513552        7.0639169167
  H         7.7892738284        8.6538283491        6.4944197074
  C         9.8223903306       11.2699014734        8.5329006861
  C        10.5814853067       12.2688787268        9.2970677138
 Cu         7.4873424251       10.0285225258        2.3992068914
  C        13.9950126746       15.8578131790       15.1142870892
  C        13.6831882249       16.0910411494       13.6657613503
  C        13.0700294311       15.0863284680       12.9227248616
  H        12.8508015370       14.1385316993       13.4002663881
  C        11.0910287874       14.5927578423        9.8504919174
  H        10.8518787039       15.6341189095        9.6657787702
  O         8.3360146926       12.5264450985        0.5622267409
  O         7.3799737971       10.5245385522        0.4384938881
  C         8.2968607831        7.8406475980        9.0394155441
  C         8.6904493973        9.1344742394        8.3902179093
  C         9.4253255323       10.0665136904        9.1172769758
  H         9.6816568439        9.8478015824       10.1472094652
  C        10.3889840761       13.6205622692        9.1122566545
  H         9.6505036345       13.9644654027        8.3964906263
  O         7.6721758231        7.0028570796        8.3469851883
  O         8.6335354772        7.6673514796       10.2364406473
  C        13.9633484794       17.3246874689       13.0868721394
  H        14.4329562187       18.1092569068       13.6689771665
  C        12.7204632427       15.3013878243       11.5881479918
  C        12.0265640931       14.2663387555       10.8089935801
 Cu         8.6099923558       12.2750092755        2.5548870252
     129
 i =     500, E =     -323.1400103494
  C        10.2274935380        4.8971129877        9.0461506389
  C        11.5653736028        4.7098602200        8.3951124435
  C        12.7218421588        5.0367974088        9.0967072082
  H        12.6295812449        5.4121673151       10.1098772601
  C        16.3169946088        5.8625153993        8.6123458918
  N        16.4150178431        6.2017592987        7.3350383969
  O         9.2080019816        4.6295415144        8.3667763950
  O        10.2081983411        5.3288588343       10.2239879043
  C        19.6859196444        7.1157557640       15.1082780389
  C        19.8262268106        6.7815027637       13.6517728329
  C        18.6849769435        6.5555847563       12.8882905805
  H        17.7140942580        6.6765879241       13.3558771963
  C        17.5023565948        6.1844868462        9.3651291988
  N        18.4406992983        6.7525067690        8.6215547583
  O        14.4896196199        3.0966338016        0.5760100704
  O        12.2836265525        2.8826542328        0.4184760953
  S        17.8869595742        6.8722935465        7.0859051101
  C        11.6448991270        4.2559853583        7.0823039911
  H        10.7441421814        4.0073217762        6.5331734774
  C        13.9770152491        4.9208858833        8.4962995594
  C        15.1915805764        5.2674969800        9.2483488374
 Cu         7.3609486600        5.1091044286        9.0361026950
  C        22.5503517267        6.0867207763       11.1228362267
  C        21.1975265255        6.2938069895       11.7401521309
  C        20.0549434199        6.0711343171       10.9766647291
  H        20.1651270942        5.7806945289        9.9384588603
  C        16.4603254473        5.3376723249       11.3360026350
  H        16.4716384271        5.0834581348       12.3902108549
  O         6.6046620964        6.3240739210       11.8287641035
  O         5.6363011590        5.6622014665        9.9420332817
  C        12.9960323264        3.6893187998        5.0491823938
  C        12.8919956407        4.1385221117        6.4768572997
  C        14.0485285695        4.4730705663        7.1761066789
  H        15.0087409742        4.3784417378        6.6823305937
  C        15.2996789221        5.0269669537       10.6010305454
  H        14.4793587788        4.5538461094       11.1294819850
  O        11.9340814427        3.4481426537        4.4277665046
  O        14.1463150428        3.6007604753        4.5544518653
  C        21.0889554752        6.6523353267       13.0806108104
  H        21.9788942684        6.8169976404       13.6773539849
  C        18.7848033191        6.1948059329       11.5429971106
  C        17.5741435200        5.9098402577       10.7597636814
 Cu         8.4749985062        5.8716461796       11.1547853446
  C        13.2256190411        5.8419413729        2.2827778594
  C        13.0695873944        7.3329877181        2.2834419857
  C        14.1947717260        8.1411235009        2.4056152045
  H        15.1641494394        7.6669145415        2.5081511237
  C        15.2455799396       11.6439221568        3.1881169290
  N        14.1960734609       12.2153971864        3.7620167878
  O        12.1797132685        5.1551006931        2.1996696565
  O        14.3846167304        5.3702722961        2.3775158543
  C        22.6492086191       12.2428190604        2.7991803111
  C        21.3190659222       12.9353717881        2.8425038248
  C        20.1502223397       12.1816594817        2.8320967254
  H        20.2317814116       11.1009556456        2.8553951655
  C        16.4377228882       12.4496263667        3.2863984354
  N        16.2290833183       13.5897169299        3.9298621393
  O         6.7202227617       12.9634382372        2.8505732286
  O         5.7048565389       10.9933478240        2.6849937639
  S        14.6575706769       13.6592766251        4.3754577066
  C        11.8014105322        7.9000971302        2.1967188752
  H        10.9227501940        7.2703529949        2.1147212359
  C        14.0767305616        9.5328417032        2.4305039603
  C        15.2763282883       10.3732600855        2.5460497152
 Cu        12.0876489248        3.1486261198        2.4259605862
  C        19.9269660712       16.4495693165        2.7759684052
  C        20.0177092708       14.9523952000        2.8222558240
  C        18.8482167212       14.1972163149        2.8023255907
  H        17.8948097537       14.7110907580        2.7686502189
  C        17.6544261698       10.7587164219        2.1284586469
  H        18.5576536005       10.3726512677        1.6704254104
  O        14.7451651664        1.3488363275        2.8100457990
  O        12.5331804416        1.1911066502        2.6869898285
  C        10.3153278248        9.9210563116        2.1967387179
  C        11.6736846678        9.2847119795        2.2305239395
  C        12.8014262405       10.0937678525        2.3407024139
  H        12.6735166155       11.1695802107        2.3572226752
  C        16.4919890677        9.9716494551        2.0343251542
  H        16.5690907739        9.0253719778        1.5118324536
  O         9.3105819752        9.1731321993        2.1462740863
  O        10.2678627066       11.1746529126        2.2464666549
  C        21.2595906885       14.3260047863        2.8412181523
  H        22.1702365078       14.9141390088        2.8433335740
  C        18.8982902795       12.8016992166        2.8068297391
  C        17.6722208748       11.9937493713        2.7417872431
 Cu        14.5915115562        3.3607593496        2.5886785126
  C         8.4270399868       10.8493446927        5.0332602118
  C         8.7454864637       10.5755105019        6.4728441334
  C         9.4744522462       11.5112424807        7.2004289088
  H         9.7924198177       12.4236318047        6.7081607552
  C        11.5454349844       11.8806830245       10.2669694421
  N        11.9024510490       10.6433115550       10.5794784427
  O         7.7965372600        9.9696453391        4.4000565487
  O         8.8237851059       11.9349824353        4.5449037781
  C        13.8737896220       18.8786137947       11.1295130042
  C        13.6223679995       17.5397381785       11.7565784763
  C        13.0086763255       16.5369794518       11.0123019903
  H        12.7682201179       16.7332318851        9.9732791865
  C        12.2669622073       12.8749338427       11.0190283920
  N        13.1364557526       12.3420053853       11.8653621510
  O         8.2172455253        3.9816440326       11.8204414508
  O         7.2123688968        3.2987453481        9.9594549471
  S        13.0565772235       10.7123049819       11.7379733857
  C         8.3475789672        9.3805866457        7.0647664294
  H         7.7837670727        8.6492951980        6.4969145771
  C         9.8224139254       11.2659248603        8.5295154451
  C        10.5832202869       12.2647490796        9.2920841288
 Cu         7.4814802790       10.0316051240        2.4008078190
  C        13.9915816216       15.8493324477       15.1132367739
  C        13.6821142292       16.0837192268       13.6644128331
  C        13.0695170089       15.0798875847       12.9198591877
  H        12.8493532116       14.1317909897       13.3963638949
  C        11.0930793959       14.5885447842        9.8459078544
  H        10.8538890588       15.6300738581        9.6615757534
  O         8.3324985559       12.5173710529        0.5622588610
  O         7.3751761896       10.5162846209        0.4366268718
  C         8.3016065665        7.8351537443        9.0391617757
  C         8.6916816357        9.1296464257        8.3895706624
  C         9.4280934758       10.0619841509        9.1145913853
  H         9.6879806963        9.8428279116       10.1435475493
  C        10.3908539295       13.6165041013        9.1074962922
  H         9.6520613291       13.9608358948        8.3921326447
  O         7.6770382517        6.9966551998        8.3474991497
  O         8.6405331400        7.6618660351       10.2355039963
  C        13.9634767971       17.3177410182       13.0868309351
  H        14.4326584620       18.1016862388       13.6700274012
  C        12.7214743173       15.2961659933       11.5850951016
  C        12.0284408235       14.2617101530       10.8044229702
 Cu         8.6021794342       12.2784508220        2.5568607883
     129
 i =     500, E =     -323.1400868113
  C        10.2422638333        4.8919485863        9.0473792372
  C        11.5809529919        4.7089765725        8.3969433052
  C        12.7358879498        5.0377816911        9.1002385455
  H        12.6416080829        5.4111896260       10.1139313098
  C        16.3294757891        5.8720580359        8.6171015099
  N        16.4263179473        6.2128484837        7.3400537654
  O         9.2234958408        4.6245139199        8.3669167868
  O        10.2218300770        5.3207902426       10.2263000580
  C        19.7105360828        7.1133589361       15.1097117461
  C        19.8472232435        6.7811026157       13.6524949677
  C        18.7039895982        6.5587237289       12.8910145295
  H        17.7342580368        6.6810511394       13.3606078702
  C        17.5152931227        6.1935723601        9.3693018610
  N        18.4528854647        6.7626302918        8.6253831448
  O        14.5155510276        3.0912150674        0.5762550018
  O        12.3087646527        2.8820885814        0.4211019730
  S        17.8978838852        6.8840253623        7.0906241381
  C        11.6627263806        4.2579228017        7.0833427666
  H        10.7629545679        4.0081626486        6.5329600354
  C        13.9916942137        4.9266492296        8.5006453831
  C        15.2050254886        5.2754172336        9.2533173914
 Cu         7.3733344625        5.1015674163        9.0314664867
  C        22.5648972600        6.0829509785       11.1185093551
  C        21.2136258418        6.2929574386       11.7377631947
  C        20.0692814350        6.0739140455       10.9761263149
  H        20.1769181911        5.7845064367        9.9374003260
  C        16.4744613042        5.3456335769       11.3404678492
  H        16.4864975687        5.0910122169       12.3945158412
  O         6.6205200812        6.3189692972       11.8231748002
  O         5.6486455523        5.6574092336        9.9381707471
  C        13.0170043144        3.6992471600        5.0506368627
  C        12.9107256812        4.1447648948        6.4791100341
  C        14.0657135271        4.4808348356        7.1799335589
  H        15.0263893306        4.3891230471        6.6867834058
  C        15.3135219968        5.0349622287       10.6059419111
  H        14.4936193011        4.5612812476       11.1345299390
  O        11.9556360597        3.4561912438        4.4290916968
  O        14.1675898465        3.6149318086        4.5559391666
  C        21.1085759607        6.6500364427       13.0788733139
  H        21.9999619150        6.8118962149       13.6742183599
  C        18.8005104406        6.1996243118       11.5451164562
  C        17.5881798426        5.9174626263       10.7635814633
 Cu         8.4876048264        5.8627477893       11.1502250753
  C        13.2037824462        5.8424457915        2.2725862991
  C        13.0527342043        7.3338765559        2.2786251277
  C        14.1817901751        8.1369208363        2.4021128589
  H        15.1515096643        7.6601865624        2.4941467106
  C        15.2508456404       11.6100004904        3.2519039926
  N        14.2143916171       12.1526486696        3.8731193022
  O        12.1563635687        5.1576542324        2.1919968072
  O        14.3619749596        5.3684073654        2.3639127261
  C        22.6378838631       12.2529702987        2.7893467111
  C        21.3053773679       12.9400449984        2.8384461162
  C        20.1396982025       12.1809158322        2.8304826917
  H        20.2243304971       11.0998167925        2.8443823457
  C        16.4413164565       12.4148116821        3.3505453877
  N        16.2485270582       13.5281019618        4.0418916920
  O         6.7069577659       12.9764027301        2.8379013821
  O         5.6968600744       11.0033769992        2.6768951028
  S        14.6867843558       13.5756425034        4.5317108327
  C        11.7870047417        7.9070045404        2.1992945928
  H        10.9061846681        7.2815470770        2.1135876616
  C        14.0677239465        9.5283977645        2.4419017512
  C        15.2697053465       10.3647373358        2.5629303073
 Cu        12.0879305240        3.1507942598        2.4261359009
  C        19.8981635949       16.4481097912        2.7865929675
  C        19.9939190936       14.9512035912        2.8354735841
  C        18.8274326023       14.1911260131        2.8255235627
  H        17.8702953600       14.6988515839        2.8047261305
  C        17.6356421230       10.7719216175        2.1021273755
  H        18.5301164216       10.4071179974        1.6083638258
  O        14.7157319769        1.3485330139        2.8194583082
  O        12.5036919302        1.1872284729        2.6942639560
  C        10.3082606028        9.9326298805        2.2103839949
  C        11.6643851365        9.2916722208        2.2449809412
  C        12.7947105551       10.0957037329        2.3644356405
  H        12.6725938664       11.1719932866        2.3948035636
  C        16.4724513718        9.9837672050        2.0076856726
  H        16.5379154607        9.0559945748        1.4492693722
  O         9.3024149110        9.1864805406        2.1537401451
  O        10.2637207270       11.1861027087        2.2626220804
  C        21.2386012056       14.3301949451        2.8428323299
  H        22.1462010253       14.9224218128        2.8400921679
  C        18.8854534585       12.7961536959        2.8191117627
  C        17.6621898012       11.9836453513        2.7591851583
 Cu        14.5891614012        3.3617855790        2.5880443912
  C         8.4066401150       10.8497770669        5.0326500590
  C         8.7340544987       10.5735117916        6.4696554008
  C         9.4655474808       11.5088611891        7.1951128540
  H         9.7792805046       12.4226742901        6.7027941076
  C        11.5480039164       11.8754328633       10.2559338845
  N        11.9065963892       10.6380489401       10.5668421183
  O         7.7768134388        9.9690968796        4.4001442708
  O         8.7973613411       11.9379537794        4.5450245326
  C        13.8807305536       18.8706864004       11.1252404628
  C        13.6255160606       17.5321840608       11.7517202773
  C        13.0115748724       16.5306594646       11.0059584094
  H        12.7728227659       16.7277303800        9.9667459971
  C        12.2695428723       12.8694315213       11.0083856077
  N        13.1403107139       12.3363736936       11.8533845735
  O         8.2253750990        3.9720869366       11.8169860116
  O         7.2214267337        3.2919933821        9.9545092147
  S        13.0616955935       10.7067582882       11.7241851579
  C         8.3420103924        9.3763358034        7.0608434262
  H         7.7767102863        8.6450867535        6.4944549159
  C         9.8212329908       11.2614797845        8.5217671618
  C        10.5841220468       12.2599366823        9.2826969051
 Cu         7.4696498856       10.0357435520        2.3996055033
  C        13.9857496719       15.8395235906       15.1086134316
  C        13.6799433799       16.0751356898       13.6590985700
  C        13.0678753254       15.0722839529       12.9127422098
  H        12.8459900970       14.1240883602       13.3882454505
  C        11.0941714123       14.5835891236        9.8375229008
  H        10.8547429195       15.6251821613        9.6541257968
  O         8.3273228960       12.5062824359        0.5590539818
  O         7.3649137991       10.5077166706        0.4312661402
  C         8.3100827618        7.8264988024        9.0315498805
  C         8.6939589173        9.1232637695        8.3830949806
  C         9.4320908074       10.0555206214        9.1063429182
  H         9.6973215932        9.8347014218       10.1335581426
  C        10.3914640652       13.6118660161        9.0992281004
  H         9.6517813992       13.9565701809        8.3850543416
  O         7.6863705380        6.9872226954        8.3399311059
  O         8.6525787229        7.6524083302       10.2266288170
  C        13.9639316303       17.3090511823       13.0825094395
  H        14.4329983076       18.0921883195       13.6669858432
  C        12.7225221105       15.2898086676       11.5775046358
  C        12.0298985756       14.2562325143       10.7954362512
 Cu         8.5887497643       12.2827437700        2.5560980279
     129
 i =     500, E =     -323.1400678956
  C        10.2578928011        4.8841975355        9.0521748570
  C        11.5975619289        4.7112267254        8.4011086525
  C        12.7502828373        5.0432215280        9.1065818375
  H        12.6533216205        5.4120591112       10.1216899045
  C        16.3418758074        5.8908042519        8.6272534139
  N        16.4373353207        6.2381374177        7.3517665759
  O         9.2402099402        4.6154297350        8.3707276368
  O        10.2356868697        5.3070484586       10.2333493367
  C        19.7386555904        7.1076515329       15.1157156658
  C        19.8705884211        6.7745602805       13.6585535471
  C        18.7248483652        6.5576720254       12.8993320039
  H        17.7565408656        6.6827506007       13.3709476378
  C        17.5286070701        6.2082165855        9.3796299647
  N        18.4656759352        6.7805481656        8.6373763495
  O        14.5453947732        3.0829371261        0.5800823339
  O        12.3375409825        2.8805827715        0.4286913957
  S        17.9088019362        6.9099021098        7.1041224301
  C        11.6823631189        4.2659071271        7.0857646621
  H        10.7841342044        4.0137545263        6.5338533876
  C        14.0068357817        4.9406441543        8.5074307209
  C        15.2184699526        5.2905014041        9.2618997872
 Cu         7.3854096535        5.0847182695        9.0307555138
  C        22.5800355722        6.0689167791       11.1191497970
  C        21.2307752696        6.2837254733       11.7404925011
  C        20.0842384571        6.0710363979       10.9805966375
  H        20.1885105423        5.7833238284        9.9409969740
  C        16.4890001772        5.3526036512       11.3484275576
  H        16.5021024572        5.0938316734       12.4013817505
  O         6.6373350769        6.3033814215       11.8222002894
  O         5.6608644717        5.6413922483        9.9396572094
  C        13.0413539146        3.7193329659        5.0532662320
  C        12.9314179140        4.1610969541        6.4823372367
  C        14.0841203659        4.4999991705        7.1852201943
  H        15.0454630058        4.4141906017        6.6925633583
  C        15.3275238233        5.0450596270       10.6135399298
  H        14.5080382904        4.5689982233       11.1405147781
  O        11.9810712824        3.4731989463        4.4311187940
  O        14.1926255643        3.6400726130        4.5595366993
  C        21.1301004285        6.6392377602       13.0823311788
  H        22.0234238768        6.7965932771       13.6759170362
  C        18.8173080127        6.2009809933       11.5526113162
  C        17.6027444029        5.9252495852       10.7724319025
 Cu         8.4998040941        5.8446257437       11.1493419780
  C        13.1818044969        5.8466226209        2.2610452606
  C        13.0387507855        7.3390533367        2.2749470431
  C        14.1728414420        8.1346339146        2.4028574029
  H        15.1407591750        7.6529528571        2.4857173084
  C        15.2618226392       11.5785465139        3.3149338914
  N        14.2366703888       12.0987147351        3.9745825460
  O        12.1321453710        5.1651188393        2.1826002506
  O        14.3389071378        5.3688636340        2.3470203679
  C        22.6344775436       12.2745393156        2.7803025644
  C        21.2979672826       12.9533130681        2.8384644163
  C        20.1372020859       12.1864475605        2.8348202965
  H        20.2277320450       11.1059733235        2.8401388175
  C        16.4521456312       12.3844701580        3.4137170283
  N        16.2700320975       13.4759588230        4.1431852284
  O         6.7008113599       13.0020026411        2.8229971929
  O         5.6977059493       11.0248453752        2.6687040925
  S        14.7197348327       13.5009768335        4.6659661709
  C        11.7764149775        7.9204051491        2.2023596918
  H        10.8918301157        7.3005698139        2.1107910058
  C        14.0655196621        9.5253409834        2.4604859408
  C        15.2711495959       10.3553377605        2.5874750559
 Cu        12.0891601330        3.1573922027        2.4288302466
  C        19.8694309882       16.4520076140        2.8045085742
  C        19.9725982317       14.9558509285        2.8550384776
  C        18.8112123113       14.1882046394        2.8549208309
  H        17.8500654298       14.6887530418        2.8474404432
  C        17.6265925830       10.7811405801        2.0951979598
  H        18.5128716338       10.4355402164        1.5748042144
  O        14.6853263300        1.3552877676        2.8369967079
  O        12.4738910078        1.1873306136        2.7081851052
  C        10.3090849830        9.9532838693        2.2265745659
  C        11.6615132426        9.3054503914        2.2620426219
  C        12.7960537733       10.1014925314        2.3924667406
  H        12.6807487444       11.1779969099        2.4377767024
  C        16.4640232376        9.9924774628        2.0003024474
  H        16.5190320090        9.0816288279        1.4145505303
  O         9.3010591945        9.2106439499        2.1621203867
  O        10.2689824196       11.2065463259        2.2830746491
  C        21.2215699037       14.3428170950        2.8491785854
  H        22.1253879636       14.9413097904        2.8405715432
  C        18.8798207807       12.7938818009        2.8397645734
  C        17.6611176085       11.9745374272        2.7843442480
 Cu        14.5883274537        3.3672571704        2.5898629906
  C         8.3767129580       10.8373147696        5.0318255019
  C         8.7114570370       10.5616237876        6.4672031666
  C         9.4450345623       11.4980578652        7.1892405011
  H         9.7531943468       12.4132810595        6.6960907886
  C        11.5474606134       11.8615423885       10.2371101954
  N        11.9098538968       10.6237783141       10.5424322832
  O         7.7497072288        9.9541420185        4.4000971652
  O         8.7609482355       11.9278451244        4.5441950522
  C        13.8890759563       18.8515834674       11.1215216357
  C        13.6299511483       17.5124315333       11.7454995957
  C        13.0145807702       16.5138873460       10.9968148796
  H        12.7767979962       16.7137367860        9.9579520565
  C        12.2715945549       12.8542870279       10.9886760000
  N        13.1477745004       12.3201125154       11.8275040558
  O         8.2336363959        3.9511310830       11.8153948721
  O         7.2326454145        3.2748716563        9.9499198967
  S        13.0710546520       10.6909475250       11.6935012810
  C         8.3267907350        9.3624478055        7.0588933320
  H         7.7604192603        8.6301877202        6.4949097768
  C         9.8104422641       11.2495618591        8.5130228100
  C        10.5775569535       12.2476713060        9.2703408290
 Cu         7.4594351639       10.0390146916        2.3973128639
  C        13.9778095722       15.8126876960       15.1005926356
  C        13.6780816944       16.0511906969       13.6501638918
  C        13.0659054507       15.0510158341       12.9004573082
  H        12.8415273276       14.1020861758       13.3733006406
  C        11.0895634968       14.5705232546        9.8274878586
  H        10.8491204972       15.6124665372        9.6476871315
  O         8.3206486229       12.4771300516        0.5534406070
  O         7.3502145351       10.4826932916        0.4217305355
  C         8.3127050420        7.8090342073        9.0262883539
  C         8.6879275348        9.1085386028        8.3784534688
  C         9.4279630722       10.0417510940        9.0983677374
  H         9.7004286650        9.8199852448       10.1234803798
  C        10.3837749246       13.5999779759        9.0904608526
  H         9.6404091775       13.9458752506        8.3807825850
  O         7.6899179157        6.9685068906        8.3352358580
  O         8.6608983404        7.6342023441       10.2194460247
  C        13.9657390620       17.2857111546       13.0763930511
  H        14.4352966054       18.0667368499       13.6633595393
  C        12.7229680513       15.2723677976       11.5652678766
  C        12.0291603586       14.2413147678       10.7809001705
 Cu         8.5767787562       12.2844517949        2.5545578233
     129
 i =     500, E =     -323.1399908080
  C        10.2745075890        4.8784413555        9.0578326338
  C        11.6157204740        4.7159530879        8.4074156391
  C        12.7653254755        5.0518795198        9.1161909003
  H        12.6646007816        5.4167047550       10.1323575374
  C        16.3552720047        5.9129921475        8.6440162460
  N        16.4492877089        6.2679555788        7.3705275374
  O         9.2584482376        4.6089556460        8.3744159286
  O        10.2496768907        5.2940948217       10.2416639293
  C        19.7710716883        7.0995653430       15.1276183155
  C        19.8968467709        6.7655276151       13.6704746195
  C        18.7479532223        6.5554479508       12.9140075174
  H        17.7813445226        6.6842477672       13.3880724702
  C        17.5428990980        6.2251952789        9.3967566623
  N        18.4796093003        6.8012420387        8.6569178196
  O        14.5800332629        3.0711703145        0.5892189282
  O        12.3709188858        2.8779998117        0.4429266748
  S        17.9209312638        6.9402905718        7.1251017051
  C        11.7053644637        4.2755716475        7.0907486991
  H        10.8095767786        4.0202890506        6.5363135140
  C        14.0234375697        4.9576561257        8.5191916075
  C        15.2327752788        5.3087122056        9.2764098838
 Cu         7.3985632500        5.0666356881        9.0331406465
  C        22.5963224757        6.0505348722       11.1249410380
  C        21.2494107618        6.2708580174       11.7485062379
  C        20.1001454085        6.0657892147       10.9908164376
  H        20.2003413939        5.7798100697        9.9503322038
  C        16.5041081754        5.3607838465       11.3624540559
  H        16.5181187529        5.0969807829       12.4141471795
  O         6.6553562465        6.2847383806       11.8258258438
  O         5.6738947697        5.6195095292        9.9468500821
  C        13.0724050274        3.7400373682        5.0605002200
  C        12.9563228089        4.1790792467        6.4896792239
  C        14.1057093393        4.5214422961        7.1958752089
  H        15.0684522096        4.4413276917        6.7050027073
  C        15.3419027206        5.0574414610       10.6269196417
  H        14.5225106127        4.5789295537       11.1518151790
  O        12.0140906944        3.4895376634        4.4365664722
  O        14.2248123419        3.6663459109        4.5689954234
  C        21.1540262486        6.6248121295       13.0910172505
  H        22.0496193066        6.7768569233       13.6825299994
  C        18.8354365189        6.2013739283       11.5663677764
  C        17.6181570955        5.9339160649       10.7877081136
 Cu         8.5126298526        5.8257347235       11.1513498881
  C        13.1526701953        5.8482708042        2.2513990729
  C        13.0206931770        7.3417788655        2.2710822098
  C        14.1618924078        8.1276850689        2.3999512312
  H        15.1272520386        7.6392081393        2.4728012691
  C        15.2768003005       11.5414634994        3.3670066752
  N        14.2638109905       12.0380010896        4.0627722984
  O        12.0996634457        5.1717937066        2.1768806331
  O        14.3080875069        5.3650819059        2.3316952244
  C        22.6335225980       12.2993309354        2.7695731719
  C        21.2920536135       12.9676748196        2.8339953036
  C        20.1377443196       12.1906037335        2.8310104817
  H        20.2360674700       11.1107671707        2.8265668641
  C        16.4661311301       12.3480974349        3.4646710802
  N        16.2966312537       13.4174907190        4.2292064872
  O         6.6962975087       13.0317184318        2.8074581875
  O         5.7025662168       11.0493747848        2.6601399578
  S        14.7576417873       13.4205541826        4.7854322366
  C        11.7631961893        7.9339194709        2.2068584842
  H        10.8735324785        7.3217552987        2.1126187372
  C        14.0646853816        9.5179931817        2.4728957704
  C        15.2752440214       10.3402474083        2.6042628598
 Cu        12.0892787813        3.1622507351        2.4362002479
  C        19.8350373669       16.4537978941        2.8238379900
  C        19.9489451628       14.9583860056        2.8708815914
  C        18.7943993869       14.1809260490        2.8759380366
  H        17.8285342262       14.6724769309        2.8800016437
  C        17.6202497119       10.7839581908        2.0815970327
  H        18.4983372772       10.4561819883        1.5363379262
  O        14.6481965962        1.3615068185        2.8594947475
  O        12.4377185715        1.1838530812        2.7245655716
  C        10.3117148503        9.9769542377        2.2443966829
  C        11.6592991088        9.3194982707        2.2781804673
  C        12.7999005654       10.1052625616        2.4154804644
  H        12.6936795465       11.1821180237        2.4735602824
  C        16.4577478518        9.9943365371        1.9873361639
  H        16.5025525249        9.0993497890        1.3767701436
  O         9.3005680349        9.2390458784        2.1731718957
  O        10.2773435589       11.2299588814        2.3065870473
  C        21.2032812764       14.3560960657        2.8536290730
  H        22.1018410585       14.9623386348        2.8428910535
  C        18.8759235046       12.7875163814        2.8503822330
  C        17.6625861094       11.9598575690        2.7993605949
 Cu        14.5867274860        3.3710713050        2.5965226286
  C         8.3446300780       10.8220078620        5.0332891500
  C         8.6865386196       10.5484107793        6.4674403903
  C         9.4223275621       11.4863764533        7.1855056642
  H         9.7250421613       12.4026723665        6.6910100308
  C        11.5449210493       11.8474309522       10.2204099322
  N        11.9105136507       10.6092544367       10.5202760905
  O         7.7207287291        9.9356851513        4.4030606335
  O         8.7217905094       11.9146844782        4.5446940876
  C        13.9012868520       18.8302329333       11.1194503856
  C        13.6372315260       17.4906846658       11.7410111788
  C        13.0192065987       16.4958277353       10.9894650667
  H        12.7825123434       16.6986526766        9.9509365512
  C        12.2719442886       12.8386525181       10.9710214938
  N        13.1530408491       12.3032794390       11.8039504904
  O         8.2443281237        3.9284229930       11.8159921265
  O         7.2495113633        3.2550828455        9.9462767002
  S        13.0776649211       10.6744509305       11.6653592573
  C         8.3091875612        9.3477159226        7.0605069382
  H         7.7418040734        8.6140904591        6.4993191315
  C         9.7974781720       11.2376681998        8.5065788965
  C        10.5692472046       12.2353810599        9.2600036236
 Cu         7.4501111014       10.0426619442        2.3972850509
  C        13.9707415487       15.7831099769       15.0943285184
  C        13.6773941656       16.0252140868       13.6430209447
  C        13.0637452140       15.0285530623       12.8899878646
  H        12.8356777645       14.0792413429       13.3603022795
  C        11.0843993048       14.5573344020        9.8192298930
  H        10.8434728573       15.5997681857        9.6427979513
  O         8.3154644115       12.4445789723        0.5499831875
  O         7.3359507749       10.4549688122        0.4134728697
  C         8.3129273725        7.7918671018        9.0254123062
  C         8.6793119298        9.0938428143        8.3775277226
  C         9.4212903321       10.0285159314        9.0934672937
  H         9.7008640399        9.8064057330       10.1165920057
  C        10.3750488103       13.5881268378        9.0835453536
  H         9.6282120753       13.9355854412        8.3782916736
  O         7.6900647802        6.9500442749        8.3358625562
  O         8.6681533347        7.6162822760       10.2162105157
  C        13.9701893892       17.2599854633       13.0720283956
  H        14.4412284981       18.0383697913       13.6613454234
  C        12.7233913195       15.2540344047       11.5548436269
  C        12.0275386686       14.2259681954       10.7682813606
 Cu         8.5660301820       12.2864664781        2.5550235786
     129
 i =     500, E =     -323.1398472157
  C        10.2798406880        4.8743896555        9.0638656096
  C        11.6219088078        4.7205312620        8.4133800883
  C        12.7696113425        5.0583391003        9.1243773663
  H        12.6666484713        5.4188798260       10.1418198210
  C        16.3589174491        5.9283905468        8.6577515525
  N        16.4524080041        6.2900489412        7.3860913351
  O         9.2649482371        4.6044013454        8.3790758079
  O        10.2532735164        5.2839812439       10.2499112403
  C        19.7865953033        7.0895979733       15.1390884139
  C        19.9082130526        6.7546259422       13.6820270061
  C        18.7573515952        6.5496179341       12.9270856096
  H        17.7917698306        6.6809578473       13.4026263204
  C        17.5472133641        6.2356378502        9.4112914427
  N        18.4841013716        6.8146347358        8.6739422170
  O        14.5972018214        3.0579889557        0.5987065934
  O        12.3871763725        2.8730859450        0.4562334197
  S        17.9244535708        6.9623153306        7.1433111093
  C        11.7143645972        4.2854193098        7.0951828732
  H        10.8201413971        4.0284310872        6.5390439899
  C        14.0286092060        4.9708869487        8.5282954381
  C        15.2366457113        5.3211729696        9.2876915147
 Cu         7.4031815434        5.0523499092        9.0408875618
  C        22.6015937944        6.0333947680       11.1329739472
  C        21.2561983480        6.2576610447       11.7577362930
  C        20.1052249993        6.0584615263       11.0011366766
  H        20.2028460534        5.7742572727        9.9599516598
  C        16.5084605789        5.3631100005       11.3735857969
  H        16.5229075970        5.0945226756       12.4240807892
  O         6.6618110531        6.2683228773       11.8321011562
  O         5.6769402414        5.5989265091        9.9562667870
  C        13.0862356697        3.7599821500        5.0653790582
  C        12.9663692615        4.1959124760        6.4950592256
  C        14.1137615201        4.5397887755        7.2035342842
  H        15.0772655986        4.4643685658        6.7133508923
  C        15.3457476428        5.0640086572       10.6371062373
  H        14.5262502113        4.5834053036       11.1599148429
  O        12.0294118622        3.5054527967        4.4403611175
  O        14.2392078876        3.6913031941        4.5748096946
  C        21.1639979724        6.6101653580       13.1007089202
  H        22.0609040994        6.7583311954       13.6912021902
  C        18.8418779337        6.1978806636       11.5787335842
  C        17.6229380497        5.9370111755       10.8005871353
 Cu         8.5171618726        5.8113792097       11.1586446590
  C        13.1393342111        5.8512600705        2.2394988838
  C        13.0161333984        7.3456565530        2.2618432131
  C        14.1636205931        8.1239675781        2.3841519003
  H        15.1277896435        7.6311170633        2.4413759796
  C        15.3070459206       11.4989110666        3.4137342640
  N        14.3122969765       11.9607927996        4.1579439462
  O        12.0834815083        5.1787464658        2.1709786457
  O        14.2933140736        5.3636437760        2.3153193375
  C        22.6416507046       12.3232067931        2.7549571563
  C        21.2957068750       12.9822956172        2.8220335906
  C        20.1470093376       12.1964895550        2.8133449472
  H        20.2512289508       11.1173438903        2.7942863373
  C        16.4952775903       12.3061655373        3.5105106265
  N        16.3448593090       13.3427219672        4.3227617877
  O         6.7012286043       13.0597575404        2.7918984352
  O         5.7161925287       11.0729480955        2.6479942863
  S        14.8227034337       13.3140116012        4.9237612585
  C        11.7622254999        7.9463881984        2.2117209945
  H        10.8681502756        7.3403334671        2.1196176240
  C        14.0740421281        9.5133810487        2.4727774043
  C        15.2889677696       10.3297888764        2.6035613384
 Cu        12.0874334719        3.1672275754        2.4434554679
  C        19.8140441929       16.4576132174        2.8436243436
  C        19.9372159549       14.9626657661        2.8839084881
  C        18.7887103500       14.1765032090        2.8904992378
  H        17.8185285273       14.6593188428        2.9081061724
  C        17.6173987484       10.8018229414        2.0365108854
  H        18.4826589816       10.5006432290        1.4562983634
  O        14.6246412373        1.3694147055        2.8830615634
  O        12.4151015586        1.1829946257        2.7426236156
  C        10.3230890737        9.9974929847        2.2669750076
  C        11.6669894056        9.3322358068        2.2946422769
  C        12.8129575481       10.1095576105        2.4336552371
  H        12.7148122921       11.1864039654        2.5061321597
  C        16.4548675528       10.0109641127        1.9428210227
  H        16.4841650255        9.1400713446        1.2973158765
  O         9.3092577417        9.2634519686        2.1920392847
  O        10.2933477445       11.2502213335        2.3341022727
  C        21.1959802731       14.3695855773        2.8551409139
  H        22.0899931429       14.9825738065        2.8462302536
  C        18.8818684208       12.7843982595        2.8478321039
  C        17.6730930372       11.9495924873        2.7969262016
 Cu        14.5839264203        3.3756044879        2.6027321850
  C         8.3174021380       10.8067767901        5.0385855201
  C         8.6642707487       10.5366200924        6.4723916595
  C         9.4021355366       11.4763041738        7.1864961040
  H         9.7010872559       12.3928320304        6.6900608497
  C        11.5415851583       11.8361902368       10.2102331078
  N        11.9093558890       10.5974612154       10.5051384478
  O         7.6963047952        9.9174800825        4.4099335010
  O         8.6896355743       11.9004578828        4.5480540799
  C        13.9093495191       18.8133399992       11.1252758483
  C        13.6432662928       17.4724728625       11.7437550835
  C        13.0219745111       16.4814966356       10.9895327012
  H        12.7840855870       16.6883428258        9.9520433552
  C        12.2715907041       12.8256995954       10.9601165637
  N        13.1567697478       12.2887223484       11.7876673615
  O         8.2499377055        3.9110283750       11.8242960788
  O         7.2609653222        3.2395985259        9.9510167508
  S        13.0817922386       10.6602677588       11.6448937159
  C         8.2918891926        9.3356982086        7.0680268678
  H         7.7234972113        8.6006749579        6.5097077006
  C         9.7847089323       11.2287326463        8.5057258244
  C        10.5610377459       12.2260606030        9.2554150550
 Cu         7.4494371105       10.0432892879        2.4006420592
  C        13.9736383338       15.7526549310       15.0919608341
  C        13.6818632770       16.0003013132       13.6410129200
  C        13.0654628900       15.0076908674       12.8849529296
  H        12.8356893888       14.0573687092       13.3523691297
  C        11.0798695974       14.5469871798        9.8169251361
  H        10.8387227431       15.5899065778        9.6435126493
  O         8.3206008017       12.4110899088        0.5501967201
  O         7.3350113974       10.4249672088        0.4086582645
  C         8.3081519656        7.7801437789        9.0328983585
  C         8.6685289018        9.0831967596        8.3834795841
  C         9.4126415942       10.0193919970        9.0951468263
  H         9.6975657072        9.7980310639       10.1169414052
  C        10.3671630982       13.5792950189        9.0820982905
  H         9.6175768842       13.9285336703        8.3806217469
  O         7.6844266893        6.9372160853        8.3454060307
  O         8.6689912176        7.6044725837       10.2219098857
  C        13.9769880648       17.2364168965       13.0737347037
  H        14.4502733664       18.0119074491       13.6650809015
  C        12.7243001950       15.2383855856       11.5508499787
  C        12.0260148572       14.2134500391       10.7621849639
 Cu         8.5642743917       12.2864129949        2.5586489758
     129
 i =     500, E =     -323.1395458711
  C        10.2802680741        4.8708367582        9.0684775115
  C        11.6225740722        4.7225248697        8.4172495932
  C        12.7695224774        5.0608686628        9.1292733382
  H        12.6657168986        5.4179272520       10.1478379544
  C        16.3581580448        5.9372355624        8.6654843402
  N        16.4511287542        6.3037538851        7.3951758670
  O         9.2657322682        4.6005955248        8.3833127090
  O        10.2531400572        5.2765459635       10.2559294148
  C        19.7928483113        7.0800956539       15.1463881619
  C        19.9119184995        6.7457165215       13.6891120532
  C        18.7600156084        6.5438482878       12.9349052381
  H        17.7950221627        6.6757618057       13.4114813893
  C        17.5467793496        6.2416042219        9.4196534582
  N        18.4834493721        6.8233198270        8.6841474196
  O        14.6045110027        3.0467229881        0.6046186955
  O        12.3939915482        2.8657895589        0.4650668770
  S        17.9230673619        6.9769165204        7.1543547701
  C        11.7160034885        4.2917887457        7.0976933360
  H        10.8223792123        4.0342458987        6.5408288406
  C        14.0287328043        4.9780566048        8.5330043535
  C        15.2362854529        5.3273775883        9.2936084797
 Cu         7.4033503224        5.0445022211        9.0465444341
  C        22.6019755091        6.0242029084       11.1369922890
  C        21.2574484908        6.2499829857       11.7628561718
  C        20.1055242848        6.0543748672       11.0068029651
  H        20.2017210226        5.7722950161        9.9649043569
  C        16.5087329241        5.3622080040       11.3792910457
  H        16.5236618407        5.0899521568       12.4288301133
  O         6.6630317598        6.2589657794       11.8350879882
  O         5.6758796412        5.5886134859        9.9607611708
  C        13.0894171753        3.7744383664        5.0668453085
  C        12.9682388347        4.2071058236        6.4973206959
  C        14.1148444789        4.5513238161        7.2068891854
  H        15.0785272941        4.4792982489        6.7165402723
  C        15.3457821078        5.0656465944       10.6421253860
  H        14.5265430740        4.5830348586       11.1634596194
  O        12.0332078028        3.5181472393        4.4413948925
  O        14.2424849302        3.7093732873        4.5761595637
  C        21.1669602528        6.6002661970       13.1064764566
  H        22.0646045194        6.7460303900       13.6964459004
  C        18.8429136424        6.1948148611       11.5857743229
  C        17.6230989923        5.9377000585       10.8077493078
 Cu         8.5182785718        5.8028261719       11.1643662940
  C        13.1352631872        5.8537428794        2.2271807942
  C        13.0173489624        7.3486978905        2.2518320157
  C        14.1691229506        8.1221497903        2.3669253909
  H        15.1331792045        7.6274003031        2.4079790348
  C        15.3412765456       11.4514542015        3.4641014537
  N        14.3699730751       11.8692527074        4.2632865029
  O        12.0777126323        5.1835828697        2.1630420533
  O        14.2882631628        5.3632380443        2.3004636537
  C        22.6494104928       12.3398976743        2.7413440541
  C        21.3002751272       12.9925667561        2.8106445005
  C        20.1552304852       12.2010494386        2.7956245321
  H        20.2625658492       11.1225314673        2.7615085488
  C        16.5280649672       12.2602036210        3.5599350348
  N        16.4012370193       13.2555711108        4.4259918442
  O         6.7067537871       13.0792319546        2.7791129886
  O         5.7279227133       11.0895104047        2.6352692783
  S        14.9010272740       13.1859275106        5.0777762878
  C        11.7656992145        7.9550446214        2.2156880043
  H        10.8687035567        7.3530276425        2.1256012803
  C        14.0839379329        9.5101880928        2.4711342123
  C        15.3022110210       10.3226864361        2.6000497294
 Cu        12.0853641096        3.1705469568        2.4476457155
  C        19.8020365643       16.4604792170        2.8608284827
  C        19.9312469466       14.9657324252        2.8965113131
  C        18.7868501310       14.1734909115        2.9054243410
  H        17.8134660279       14.6492819302        2.9370113541
  C        17.6090924888       10.8313002365        1.9824653829
  H        18.4578959140       10.5631731827        1.3629357036
  O        14.6109350879        1.3751153995        2.9012859038
  O        12.4020205224        1.1827113822        2.7588817291
  C        10.3340429953       10.0108524161        2.2874688889
  C        11.6758089543        9.3407789544        2.3101359729
  C        12.8254736300       10.1122132762        2.4512302178
  H        12.7334825983       11.1885903659        2.5386396226
  C        16.4466936249       10.0391030700        1.8887287474
  H        16.4567777029        9.1987447882        1.2032711824
  O         9.3185940671        9.2791597486        2.2099441239
  O        10.3070516892       11.2634020317        2.3572969314
  C        21.1928364440       14.3788508302        2.8566015148
  H        22.0836824372       14.9964871841        2.8492338389
  C        18.8883397367       12.7828984525        2.8450643667
  C        17.6825283468       11.9430599821        2.7924327268
 Cu        14.5811895833        3.3787126891        2.6058644320
  C         8.2988943974       10.7983972025        5.0427999034
  C         8.6494651005       10.5302452530        6.4762912601
  C         9.3888798161       11.4709415977        7.1877851020
  H         9.6852726623       12.3876793429        6.6901812361
  C        11.5395771696       11.8299149712       10.2042778777
  N        11.9089630795       10.5908161204       10.4955804763
  O         7.6793574596        9.9074472356        4.4149967649
  O         8.6680051056       11.8927120192        4.5510099262
  C        13.9122733556       18.8042593779       11.1323952212
  C        13.6458320400       17.4619763631       11.7482046133
  C        13.0222090160       16.4737505831       10.9921040887
  H        12.7825197787       16.6839228632        9.9557067763
  C        12.2712701103       12.8182512543       10.9540758479
  N        13.1590986292       12.2801171872       11.7780197916
  O         8.2518141050        3.9012681234       11.8329972944
  O         7.2649466483        3.2320798305        9.9579292305
  S        13.0847299473       10.6519183695       11.6320101502
  C         8.2805171378        9.3290928935        7.0735733340
  H         7.7113200111        8.5932396412        6.5171709368
  C         9.7766030134       11.2239519896        8.5056956491
  C        10.5558513591       12.2210457646        9.2531028338
 Cu         7.4516877696       10.0431403303        2.4029092417
  C        13.9796016259       15.7311340549       15.0911198278
  C        13.6864315674       15.9838463751       13.6411069387
  C        13.0677357114       14.9942571551       12.8829696796
  H        12.8378369904       14.0428266939       13.3480445576
  C        11.0766330600       14.5412637824        9.8169289853
  H        10.8350755948       15.5844573234        9.6457028936
  O         8.3283283671       12.3872360608        0.5512939134
  O         7.3402808824       10.4027834646        0.4055900796
  C         8.3050112768        7.7735069401        9.0383009922
  C         8.6617076033        9.0772582368        8.3879012906
  C         9.4073485426       10.0143836226        9.0966865183
  H         9.6959494074        9.7934210831       10.1175408113
  C        10.3620255058       13.5746296486        9.0822624186
  H         9.6107138844       13.9251262423        8.3832595253
  O         7.6806360731        6.9301070488        8.3519608815
  O         8.6691421598        7.5976039742       10.2262528181
  C        13.9817102782       17.2214870984       13.0769099578
  H        14.4568526979       17.9948129708       13.6696598374
  C        12.7245021506       15.2291595855       11.5500749678
  C        12.0247194791       14.2063494334       10.7597507834
 Cu         8.5655068947       12.2863922653        2.5618709211
     129
 i =     500, E =     -323.1390397186
  C        10.2805580513        4.8703788578        9.0702197696
  C        11.6231810822        4.7245386503        8.4188685126
  C        12.7695519857        5.0631900303        9.1317408157
  H        12.6650685252        5.4185511194       10.1508095066
  C        16.3571655214        5.9441999626        8.6700737191
  N        16.4494881736        6.3137653386        7.4005085149
  O         9.2661297244        4.5997363128        8.3850372261
  O        10.2530853357        5.2747432538       10.2581599250
  C        19.7982693626        7.0720400782       15.1513481442
  C        19.9149228301        6.7403727961       13.6932953422
  C        18.7621095239        6.5409892687       12.9397934869
  H        17.7977071673        6.6721272187       13.4176786733
  C        17.5459033180        6.2477420022        9.4245670734
  N        18.4818514332        6.8319140451        8.6899050023
  O        14.6108094039        3.0376072713        0.6083331348
  O        12.4000160177        2.8572183168        0.4717452741
  S        17.9206490839        6.9886228719        7.1609315091
  C        11.7175304002        4.2957097596        7.0987275232
  H        10.8243031949        4.0377544057        6.5413098857
  C        14.0289641002        4.9826665045        8.5357278429
  C        15.2359933001        5.3319529971        9.2972087046
 Cu         7.4031970980        5.0432649385        9.0480423834
  C        22.6020764873        6.0233210351       11.1371585051
  C        21.2581862091        6.2487733373       11.7644201652
  C        20.1054398447        6.0556850828       11.0090527729
  H        20.2004632590        5.7761417932        9.9663431032
  C        16.5089855439        5.3633137811       11.3825898066
  H        16.5245182883        5.0887700330       12.4314443062
  O         6.6637079926        6.2577462134       11.8345839265
  O         5.6750974636        5.5880842050        9.9608152866
  C        13.0924113544        3.7816654843        5.0679429653
  C        12.9700863205        4.2132432465        6.4986264649
  C        14.1160284190        4.5578777446        7.2090419617
  H        15.0799191917        4.4875487201        6.7189419538
  C        15.3460257210        5.0676254442       10.6451789590
  H        14.5272991109        4.5833453000       11.1656257150
  O        12.0365520540        3.5245314260        4.4421396135
  O        14.2456175906        3.7181596902        4.5774668757
  C        21.1692550855        6.5958689934       13.1089751760
  H        22.0675997245        6.7398392853       13.6983327155
  C        18.8434861836        6.1954498520       11.5896614496
  C        17.6229663341        5.9405223949       10.8119435129
 Cu         8.5186387978        5.8013986298       11.1655856175
  C        13.1305244230        5.8520373607        2.2182819469
  C        13.0162995185        7.3474018125        2.2439066489
  C        14.1709989364        8.1178835277        2.3524261335
  H        15.1353919811        7.6227723436        2.3795935390
  C        15.3733798461       11.3962794074        3.5165908116
  N        14.4295049836       11.7639722281        4.3713949637
  O        12.0718735970        5.1834570929        2.1569698103
  O        14.2827762778        5.3595445630        2.2907205902
  C        22.6517527302       12.3470604560        2.7310894481
  C        21.3004970938       12.9956487712        2.8019810140
  C        20.1576975825       12.2005816399        2.7813357745
  H        20.2662076692       11.1226863232        2.7336924289
  C        16.5591745623       12.2059894163        3.6125486012
  N        16.4603808177       13.1532264818        4.5344422683
  O         6.7076669792       13.0880854891        2.7702858628
  O         5.7328060172       11.0966567837        2.6248932194
  S        14.9852294907       13.0381907468        5.2360783803
  C        11.7662852491        7.9575793670        2.2185694232
  H        10.8673180426        7.3583002875        2.1298035790
  C        14.0883245481        9.5044839530        2.4695133690
  C        15.3092445113       10.3146075378        2.5963919586
 Cu        12.0838327669        3.1695213601        2.4507867851
  C        19.7914613997       16.4587013884        2.8740194975
  C        19.9244978923       14.9639553086        2.9076496247
  C        18.7828166696       14.1675036038        2.9196146132
  H        17.8071683037       14.6379465702        2.9634573862
  C        17.5904832756       10.8662319948        1.9262035556
  H        18.4194571711       10.6364775983        1.2656695630
  O        14.5992904210        1.3752234962        2.9133659663
  O        12.3907541578        1.1789217273        2.7715622175
  C        10.3392265136       10.0159611312        2.3008682646
  C        11.6797379610        9.3430548559        2.3220268967
  C        12.8319548723       10.1104222684        2.4657709058
  H        12.7446801767       11.1862024476        2.5658859150
  C        16.4280796092       10.0729546905        1.8319097010
  H        16.4155141990        9.2686387121        1.1044463746
  O         9.3229304944        9.2856938405        2.2203160554
  O        10.3137635194       11.2684535500        2.3713652966
  C        21.1878371762       14.3810904932        2.8583757504
  H        22.0765353776       15.0018466205        2.8518364907
  C        18.8901129858       12.7784637448        2.8440579963
  C        17.6860340817       11.9349813382        2.7891548742
 Cu        14.5794302752        3.3774470753        2.6081571265
  C         8.2904060175       10.7986415203        5.0440308484
  C         8.6430839918       10.5306217777        6.4771761130
  C         9.3832371038       11.4714651484        7.1878318127
  H         9.6781797470       12.3885852842        6.6901240066
  C        11.5392659992       11.8293628612       10.2010006377
  N        11.9099231068       10.5900915764       10.4903661288
  O         7.6714612525        9.9072360684        4.4162743435
  O         8.6576453333       11.8936340263        4.5521613286
  C        13.9124850256       18.8030861465       11.1358686938
  C        13.6463069056       17.4599592775       11.7503885160
  C        13.0214885040       16.4729788726       10.9935766435
  H        12.7803453504       16.6848782651        9.9579020842
  C        12.2715524179       12.8172655562       10.9510551271
  N        13.1608439182       12.2784706043       11.7731359134
  O         8.2520872328        3.8995764598       11.8369513000
  O         7.2650326977        3.2318283291        9.9615160619
  S        13.0871187418       10.6506026198       11.6250813814
  C         8.2760485311        9.3289247638        7.0745936888
  H         7.7064817452        8.5928583770        6.5188024076
  C         9.7736241837       11.2240719641        8.5048960279
  C        10.5538963187       12.2210367832        9.2516277434
 Cu         7.4532845222       10.0439537271        2.4025392293
  C        13.9845151873       15.7228866918       15.0901161692
  C        13.6896664826       15.9785840967       13.6408593167
  C        13.0696900924       14.9904060502       12.8818910878
  H        12.8403764762       14.0382487431       13.3457667619
  C        11.0748070453       14.5409299716        9.8172919689
  H        10.8326981903       15.5841523876        9.6474370604
  O         8.3341315794       12.3776014651        0.5516176156
  O         7.3456316828       10.3936989631        0.4029867630
  C         8.3045980749        7.7724166509        9.0386080225
  C         8.6596126011        9.0767279093        8.3882005395
  C         9.4059640508       10.0140196616        9.0960173781
  H         9.6964806243        9.7927450683       10.1162584785
  C        10.3596254471       13.5748040183        9.0825160539
  H         9.6073884258       13.9257828837        8.3848678959
  O         7.6801940453        6.9287931981        8.3525627004
  O         8.6698920317        7.5963636988       10.2261787996
  C        13.9841453646       17.2172160923       13.0782427297
  H        14.4602959872       17.9895193372       13.6715735440
  C        12.7245494117       15.2274529417       11.5498474819
  C        12.0240934532       14.2055525830       10.7587809187
 Cu         8.5661444997       12.2874807943        2.5629954555
     129
 i =     500, E =     -323.1383142478
  C        10.2802698675        4.8712608065        9.0706015357
  C        11.6231570673        4.7263163855        8.4193898559
  C        12.7691885032        5.0652348905        9.1326976820
  H        12.6643592982        5.4199036089       10.1519738995
  C        16.3558510044        5.9495778134        8.6721579427
  N        16.4475667319        6.3210316621        7.4030357135
  O         9.2659570200        4.6003698520        8.3854555776
  O        10.2525767385        5.2753844696       10.2587096895
  C        19.8007289590        7.0670539207       15.1541914635
  C        19.9160295697        6.7382816451       13.6953682423
  C        18.7626935855        6.5405773926       12.9421583403
  H        17.7986384938        6.6707354937       13.4209522829
  C        17.5445891897        6.2531722509        9.4268057909
  N        18.4797729933        6.8392853833        8.6925628793
  O        14.6138100028        3.0317715193        0.6106232731
  O        12.4029179594        2.8510239988        0.4757052417
  S        17.9178092816        6.9976294835        7.1641348248
  C        11.7181112408        4.2980538505        7.0990805281
  H        10.8251434925        4.0397873545        6.5413727951
  C        14.0287143051        4.9858231495        8.5368659149
  C        15.2353896938        5.3354780206        9.2987543647
 Cu         7.4031462116        5.0447792430        9.0490387770
  C        22.6015835492        6.0255696511       11.1364644393
  C        21.2580198506        6.2505556638       11.7645896064
  C        20.1047954830        6.0590949187       11.0095498909
  H        20.1991501691        5.7816342713        9.9662239149
  C        16.5088394992        5.3652359854       11.3839027906
  H        16.5248757227        5.0893089196       12.4322842122
  O         6.6635171345        6.2599569187       11.8336151315
  O         5.6742487153        5.5905318752        9.9601354232
  C        13.0938233451        3.7846296074        5.0687198790
  C        12.9709100934        4.2164369757        6.4992537268
  C        14.1164284124        4.5616152816        7.2100326972
  H        15.0804893792        4.4920659719        6.7201702953
  C        15.3459287834        5.0697095383       10.6464104062
  H        14.5276488467        4.5841215909       11.1663341381
  O        12.0381512605        3.5271134556        4.4428036688
  O        14.2471447441        3.7208820800        4.5784376218
  C        21.1699426561        6.5950010133       13.1098825938
  H        22.0687048067        6.7377394925       13.6989584142
  C        18.8432141256        6.1978273092       11.5912618134
  C        17.6223177088        5.9439296685       10.8137590768
 Cu         8.5185222153        5.8031946863       11.1660404451
  C        13.1264577184        5.8495220392        2.2128882970
  C        13.0144544965        7.3451994599        2.2380281415
  C        14.1709635843        8.1143343787        2.3397747344
  H        15.1359456256        7.6199044093        2.3557182436
  C        15.4056226799       11.3383723825        3.5644481187
  N        14.4929820274       11.6521393071        4.4731440195
  O        12.0672330876        5.1817727651        2.1539051766
  O        14.2783483269        5.3560047355        2.2853688026
  C        22.6510359518       12.3488744309        2.7243586201
  C        21.2987425029       12.9954162637        2.7949007168
  C        20.1571534710       12.1984844476        2.7681592581
  H        20.2654219777       11.1211265924        2.7093694161
  C        16.5914639334       12.1476904718        3.6612387791
  N        16.5257398342       13.0405624819        4.6386409033
  O         6.7062499929       13.0907364855        2.7656903970
  O         5.7334764395       11.0985085340        2.6183423464
  S        15.0784290818       12.8776394186        5.3874876508
  C        11.7654126090        7.9575414206        2.2209409035
  H        10.8651979356        7.3597841186        2.1341500551
  C        14.0892591342        9.4996750963        2.4654720576
  C        15.3123211685       10.3088578818        2.5892161697
 Cu        12.0822189205        3.1674309466        2.4528844442
  C        19.7838471733       16.4557713133        2.8819410880
  C        19.9188400416       14.9609670073        2.9143161000
  C        18.7787083035       14.1619568641        2.9275519825
  H        17.8016035732       14.6287395946        2.9797564722
  C        17.5645394118       10.9078412277        1.8665467197
  H        18.3706266730       10.7200807127        1.1655703774
  O        14.5911997058        1.3732513418        2.9201126352
  O        12.3828710796        1.1750535862        2.7792953506
  C        10.3407341440       10.0171092336        2.3096219145
  C        11.6806438765        9.3428036638        2.3299593577
  C        12.8344851182       10.1078737640        2.4745699409
  H        12.7504689387       11.1831293175        2.5834865934
  C        16.4019120506       10.1137898020        1.7721420742
  H        16.3638901345        9.3492156873        1.0039154889
  O         9.3240296489        9.2876930001        2.2272096629
  O        10.3161153656       11.2696580570        2.3798799982
  C        21.1830635850       14.3802134580        2.8593243642
  H        22.0705889340       15.0026738232        2.8545133491
  C        18.8897490465       12.7743213274        2.8401225960
  C        17.6865052763       11.9281304098        2.7822953222
 Cu        14.5776883580        3.3751298226        2.6096606054
  C         8.2870342153       10.8020580076        5.0453588312
  C         8.6411356735       10.5334838444        6.4781026335
  C         9.3817503878       11.4741413626        7.1885283168
  H         9.6758660202       12.3916122633        6.6910290803
  C        11.5401760581       11.8313023433       10.2002887599
  N        11.9118387548       10.5919998076       10.4886532021
  O         7.6678644515        9.9108633113        4.4176085703
  O         8.6535011408       11.8974954628        4.5536543116
  C        13.9120279745       18.8052257233       11.1382587640
  C        13.6462066071       17.4617243735       11.7523600282
  C        13.0208717542       16.4751754364       10.9953858515
  H        12.7788232344       16.6877872087        9.9600916471
  C        12.2723743446       12.8191850701       10.9507601236
  N        13.1624211967       12.2800923474       11.7719986028
  O         8.2517604274        3.9015964980       11.8394598665
  O         7.2644222547        3.2342634009        9.9640372795
  S        13.0894420161       10.6524931642       11.6226684044
  C         8.2751013001        9.3312974015        7.0752456579
  H         7.7051849544        8.5953368344        6.5196121221
  C         9.7735680844       11.2261382247        8.5050309920
  C        10.5540014108       12.2230894547        9.2517053428
 Cu         7.4538516111       10.0452145459        2.4029503051
  C        13.9879372360       15.7217433742       15.0905044873
  C        13.6917121640       15.9789086784       13.6417380465
  C        13.0711233242       14.9912436087       12.8825450730
  H        12.8424357744       14.0387029110       13.3459081327
  C        11.0741616801       14.5429089820        9.8187142912
  H        10.8314820732       15.5860395340        9.6496353396
  O         8.3378133296       12.3759383775        0.5527384470
  O         7.3499216902       10.3919101416        0.4024274937
  C         8.3054827299        7.7739731555        9.0386952960
  C         8.6600191620        9.0784926395        8.3883656835
  C         9.4068462957       10.0156393196        9.0958826261
  H         9.6984011032        9.7939200747       10.1157235856
  C        10.3590950864       13.5769318970        9.0836966825
  H         9.6063626277       13.9279528805        8.3867097477
  O         7.6810181700        6.9302847387        8.3529091251
  O         8.6710025200        7.5979902293       10.2262879697
  C        13.9853509405       17.2180548425       13.0797575967
  H        14.4620061939       17.9900126801       13.6732209512
  C        12.7247121892       15.2291767311       11.5509659997
  C        12.0240968868       14.2075472360       10.7595894787
 Cu         8.5660643552       12.2889026133        2.5644505903
     129
 i =     500, E =     -323.1374040161
  C        10.2794457158        4.8724951435        9.0697875977
  C        11.6224123906        4.7273176714        8.4187754689
  C        12.7682648370        5.0665673370        9.1322788859
  H        12.6632505346        5.4213124765       10.1515170819
  C        16.3541591808        5.9535423862        8.6724995630
  N        16.4449901093        6.3262198221        7.4037367828
  O         9.2649642856        4.6021275848        8.3845289140
  O        10.2518666669        5.2762326730       10.2579436933
  C        19.8010017990        7.0651342104       15.1549010584
  C        19.9157800677        6.7384931151       13.6955495475
  C        18.7621864380        6.5417053224       12.9424368406
  H        17.7982514356        6.6712405502       13.4217086584
  C        17.5427377578        6.2575838583        9.4270623692
  N        18.4770980129        6.8453138191        8.6932046915
  O        14.6141391737        3.0293160910        0.6112997726
  O        12.4033183952        2.8479980517        0.4769763731
  S        17.9145206423        7.0047649457        7.1650210571
  C        11.7178519048        4.2987273404        7.0986441053
  H        10.8251124877        4.0400632086        6.5408002918
  C        14.0279602643        4.9875328572        8.5367107133
  C        15.2344062082        5.3378599319        9.2987430984
 Cu         7.4020558754        5.0478361692        9.0487318508
  C        22.6005728921        6.0284712649       11.1351067475
  C        21.2571332765        6.2532298095       11.7637091589
  C        20.1036579855        6.0626180633       11.0088293434
  H        20.1976967105        5.7863251148        9.9651703812
  C        16.5082130606        5.3671889556       11.3836299306
  H        16.5247070794        5.0903495711       12.4318598511
  O         6.6626929065        6.2625234041       11.8319214646
  O         5.6727184084        5.5936570540        9.9585864948
  C        13.0940176888        3.7847791469        5.0687771949
  C        12.9708318795        4.2172445619        6.4991169516
  C        14.1161210787        4.5631084742        7.2099695425
  H        15.0803268094        4.4939111175        6.7202974133
  C        15.3453085709        5.0712940351       10.6461841151
  H        14.5275004497        4.5846965032       11.1659346265
  O        12.0382539619        3.5277132312        4.4426798385
  O        14.2472934042        3.7198239204        4.5786811755
  C        21.1695128221        6.5960656322       13.1094366210
  H        22.0684447913        6.7381082345       13.6983786259
  C        18.8422365459        6.2005937486       11.5910776498
  C        17.6211573752        5.9471148215       10.8136707284
 Cu         8.5186186936        5.8052004221       11.1661148070
  C        13.1239552516        5.8479918198        2.2101591276
  C        13.0127880183        7.3437903705        2.2346453096
  C        14.1701748228        8.1125826866        2.3313091365
  H        15.1358226476        7.6193512117        2.3394131532
  C        15.4396964496       11.2787866769        3.6105098102
  N        14.5634000552       11.5331702647        4.5721581036
  O        12.0643776086        5.1806291843        2.1522018091
  O        14.2755806553        5.3540895649        2.2832315112
  C        22.6484612767       12.3480541233        2.7203451337
  C        21.2959872725       12.9941329210        2.7901491433
  C        20.1546679837       12.1968561436        2.7581202345
  H        20.2616513262       11.1198624773        2.6914047883
  C        16.6256669223       12.0880505143        3.7068883464
  N        16.5973112754       12.9214744417        4.7372360332
  O         6.7034186956       13.0900766713        2.7633851495
  O         5.7312618036       11.0976569195        2.6143568808
  S        15.1826181931       12.7053956226        5.5330149598
  C        11.7641759019        7.9570703337        2.2228948342
  H        10.8633435978        7.3598964849        2.1377844109
  C        14.0883572863        9.4968918326        2.4619937256
  C        15.3132644359       10.3059543700        2.5828260193
 Cu        12.0809357008        3.1661695903        2.4534285671
  C        19.7799631146       16.4538924687        2.8853537045
  C        19.9151159252       14.9589659678        2.9173002326
  C        18.7753700952       14.1590307833        2.9302347965
  H        17.7976477880       14.6240903416        2.9865127928
  C        17.5334751267       10.9560899800        1.8092293968
  H        18.3143700005       10.8121925648        1.0704740220
  O        14.5872750768        1.3713764019        2.9224405580
  O        12.3788824461        1.1730045237        2.7825508071
  C        10.3401859818       10.0170346247        2.3151042589
  C        11.6799683557        9.3421910261        2.3348000389
  C        12.8347597055       10.1062542967        2.4793498125
  H        12.7526368527       11.1812245725        2.5929635714
  C        16.3705405842       10.1612594404        1.7154632531
  H        16.3053070678        9.4384978689        0.9095346615
  O         9.3232086492        9.2879969078        2.2320399777
  O        10.3159715257       11.2695737271        2.3847855913
  C        21.1794396078       14.3785883789        2.8599005898
  H        22.0667751379       15.0014159764        2.8571095966
  C        18.8882049000       12.7725413340        2.8351349695
  C        17.6850042012       11.9245318564        2.7744842438
 Cu        14.5763408551        3.3734956919        2.6100080600
  C         8.2855462320       10.8064577339        5.0468310686
  C         8.6410167484       10.5368624727        6.4790594074
  C         9.3821251651       11.4771787611        7.1894817869
  H         9.6757731814       12.3949763448        6.6922778546
  C        11.5415893423       11.8339581417       10.2009212140
  N        11.9138484730       10.5947777729       10.4886872107
  O         7.6652596393        9.9159392769        4.4191387583
  O         8.6519510142       11.9019848886        4.5552743673
  C        13.9112186282       18.8084777936       11.1397461630
  C        13.6454135500       17.4649442755       11.7537955423
  C        13.0201195422       16.4782612846       10.9969781344
  H        12.7776418580       16.6908619734        9.9617502396
  C        12.2732331635       12.8218795501       10.9517365036
  N        13.1635709662       12.2830562761       11.7727139253
  O         8.2513621051        3.9045058917       11.8408666693
  O         7.2634651721        3.2378248569        9.9655390159
  S        13.0915297688       10.6553186183       11.6227837302
  C         8.2755795200        9.3343336290        7.0758853907
  H         7.7052210706        8.5986622992        6.5203502998
  C         9.7748806721       11.2286032509        8.5056335615
  C        10.5551434651       12.2255132657        9.2525672405
 Cu         7.4533084009       10.0473197058        2.4037576139
  C        13.9899948583       15.7242890660       15.0914558263
  C        13.6924741330       15.9818872892       13.6429791854
  C        13.0718415787       14.9940967182       12.8839108272
  H        12.8438130194       14.0413572589       13.3472129821
  C        11.0740413768       14.5454010399        9.8205164358
  H        10.8307258738       15.5884981899        9.6518011830
  O         8.3398360277       12.3783315297        0.5539331188
  O         7.3529903881       10.3938678629        0.4029739812
  C         8.3068352944        7.7763790874        9.0390138550
  C         8.6615029682        9.0808849044        8.3885980091
  C         9.4087523702       10.0177345356        9.0960874771
  H         9.7009307956        9.7955375669       10.1156468744
  C        10.3594124950       13.5793055293        9.0851652958
  H         9.6063734951       13.9302531994        8.3883948570
  O         7.6816395122        6.9330518579        8.3532540455
  O         8.6724360117        7.6000933590       10.2264436326
  C        13.9852162189       17.2212467568       13.0810428951
  H        14.4617836553       17.9933331848       13.6743359227
  C        12.7246197049       15.2320439903       11.5525322358
  C        12.0242632972       14.2101792959       10.7611523421
 Cu         8.5652515097       12.2906567973        2.5659181335
     129
 i =     500, E =     -323.1364308066
  C        10.2784589366        4.8726727778        9.0679344547
  C        11.6216585881        4.7272528192        8.4176765763
  C        12.7671868165        5.0671195029        9.1314541466
  H        12.6617930187        5.4221017775       10.1505882633
  C        16.3521129865        5.9571054439        8.6722725506
  N        16.4418970895        6.3310217544        7.4038800269
  O         9.2642356393        4.6019622955        8.3823851086
  O        10.2503406929        5.2768021469       10.2559049602
  C        19.8006072300        7.0650602113       15.1542928523
  C        19.9152762483        6.7398883137       13.6946039884
  C        18.7614913454        6.5435808762       12.9416206085
  H        17.7976092319        6.6726666469       13.4212161246
  C        17.5405848263        6.2617518465        9.4265823482
  N        18.4740152048        6.8511702791        8.6930080025
  O        14.6136399952        3.0287894398        0.6109319544
  O        12.4029221900        2.8472019835        0.4765370337
  S        17.9105349446        7.0116511433        7.1650793575
  C        11.7177037926        4.2981222775        7.0978084229
  H        10.8252618666        4.0387825451        6.5398417480
  C        14.0270965360        4.9885367438        8.5362452726
  C        15.2332412577        5.3397867706        9.2983530203
 Cu         7.4021174552        5.0494815756        9.0478001935
  C        22.5995698554        6.0318788345       11.1329674871
  C        21.2561556207        6.2562956337       11.7619123159
  C        20.1024612564        6.0661397024       11.0072382691
  H        20.1961992775        5.7906305259        9.9633345958
  C        16.5076081384        5.3690186480       11.3828707816
  H        16.5246797251        5.0914448439       12.4309784117
  O         6.6616040163        6.2666209890       11.8296164778
  O         5.6718655086        5.5965751604        9.9566063500
  C        13.0943872066        3.7842566698        5.0684183902
  C        12.9708757236        4.2170379932        6.4986274029
  C        14.1158198738        4.5638359127        7.2096179516
  H        15.0802163502        4.4951669923        6.7201836200
  C        15.3446248762        5.0725940236       10.6456134522
  H        14.5273376410        4.5850114347       11.1653696952
  O        12.0386641703        3.5266905777        4.4423360564
  O        14.2475996222        3.7195072083        4.5782751618
  C        21.1688427840        6.5981323233       13.1079372155
  H        22.0678871751        6.7398528550       13.6967369452
  C        18.8411704904        6.2035345968       11.5899603159
  C        17.6198685466        5.9501582607       10.8128382170
 Cu         8.5176327517        5.8081468616       11.1643054294
  C        13.1227013923        5.8469724080        2.2089813102
  C        13.0112862699        7.3426630047        2.2328050176
  C        14.1688124973        8.1118849248        2.3261516594
  H        15.1352792252        7.6202812138        2.3298386420
  C        15.4750957435       11.2163618595        3.6545277788
  N        14.6383533273       11.4052662787        4.6651763074
  O        12.0631219867        5.1794580419        2.1518208556
  O        14.2743435125        5.3532967127        2.2821329857
  C        22.6446306478       12.3448358947        2.7201852562
  C        21.2926591856       12.9918338429        2.7895680986
  C        20.1505909027       12.1955858450        2.7539133876
  H        20.2553238577       11.1186809166        2.6824919005
  C        16.6599032276       12.0272762026        3.7505703611
  N        16.6703703381       12.7973847965        4.8293754170
  O         6.6997730670       13.0865347134        2.7643651773
  O         5.7271451653       11.0945056189        2.6136086424
  S        15.2914030700       12.5222143787        5.6687727366
  C        11.7626218312        7.9556675040        2.2236735086
  H        10.8618484735        7.3582622614        2.1402134844
  C        14.0858756820        9.4954955200        2.4580618626
  C        15.3122635518       10.3054047549        2.5769653751
 Cu        12.0802541681        3.1652781709        2.4530750802
  C        19.7788918113       16.4529655402        2.8860332613
  C        19.9133192357       14.9578902415        2.9185615987
  C        18.7728140395       14.1586074340        2.9301683945
  H        17.7951358131       14.6238328171        2.9862968260
  C        17.4972984717       11.0120794954        1.7565315902
  H        18.2513242444       10.9147494816        0.9829835629
  O        14.5862002092        1.3703283574        2.9227916411
  O        12.3777667094        1.1720666325        2.7825575518
  C        10.3377534236       10.0149697116        2.3166777000
  C        11.6779343459        9.3406871907        2.3355918171
  C        12.8329561037       10.1050654893        2.4788235799
  H        12.7513580342       11.1800855295        2.5929099381
  C        16.3342348880       10.2163434022        1.6621610035
  H        16.2403402352        9.5388493636        0.8204987540
  O         9.3209810580        9.2855655468        2.2342358773
  O        10.3132648229       11.2675297576        2.3858921950
  C        21.1770233683       14.3762468674        2.8617038399
  H        22.0648844564       14.9983111290        2.8606542516
  C        18.8854844265       12.7728575555        2.8321932737
  C        17.6809793220       11.9243929332        2.7687813279
 Cu        14.5753197924        3.3730089951        2.6095535997
  C         8.2860600913       10.8106754465        5.0482182330
  C         8.6425289297       10.5400727080        6.4799677873
  C         9.3838321247       11.4801260326        7.1905726517
  H         9.6771847874       12.3982279287        6.6936973392
  C        11.5432393038       11.8368682022       10.2024256982
  N        11.9160067594       10.5978735557       10.4899069092
  O         7.6646568380        9.9209043199        4.4205457059
  O         8.6527875762       11.9061918141        4.5568668230
  C        13.9098135209       18.8120988297       11.1407555029
  C        13.6440585686       17.4688923609       11.7553639628
  C        13.0192884559       16.4816850783       10.9987868755
  H        12.7768047774       16.6938553230        9.9634418923
  C        12.2741421626       12.8249535992       10.9535963014
  N        13.1645625385       12.2865489377       11.7746205684
  O         8.2497398551        3.9085580769       11.8414623499
  O         7.2624679647        3.2407009188        9.9662662401
  S        13.0934982430       10.6586148764       11.6243952754
  C         8.2775749326        9.3371604993        7.0763386726
  H         7.7070062395        8.6017316125        6.5207481641
  C         9.7770320068       11.2311081496        8.5065507639
  C        10.5568215910       12.2280373024        9.2539534231
 Cu         7.4519869940       10.0479954756        2.4047985621
  C        13.9906619791       15.7289911435       15.0931572160
  C        13.6921349139       15.9862904404       13.6448310413
  C        13.0719326974       14.9979637003       12.8860175963
  H        12.8445636342       14.0451287977       13.3494889087
  C        11.0742652352       14.5480948854        9.8226472234
  H        10.8303291023       15.5911474876        9.6540427081
  O         8.3400453744       12.3833962650        0.5555143857
  O         7.3549083710       10.3980902105        0.4046713949
  C         8.3095887215        7.7787089777        9.0393025919
  C         8.6641443646        9.0831559908        8.3887481687
  C         9.4113672869       10.0198695268        9.0964767987
  H         9.7037839827        9.7973069948       10.1159046095
  C        10.3602543218       13.5817354232        9.0868968498
  H         9.6070695896       13.9325243109        8.3900596398
  O         7.6844778235        6.9350784585        8.3538121106
  O         8.6747034975        7.6030022824       10.2269481483
  C        13.9839642337       17.2257313896       13.0826578939
  H        14.4600219601       17.9982564714       13.6757240977
  C        12.7243420713       15.2354313388       11.5546487186
  C        12.0245334702       14.2131310722       10.7633120671
 Cu         8.5635876888       12.2915840719        2.5674249807
     129
 i =     500, E =     -323.1353782529
  C        10.2770265032        4.8711286062        9.0664910073
  C        11.6205775573        4.7256772141        8.4168687907
  C        12.7656917405        5.0666433050        9.1308868424
  H        12.6598014341        5.4219738804       10.1498949399
  C        16.3495531482        5.9606379236        8.6719808131
  N        16.4380645608        6.3355151580        7.4038951280
  O         9.2629749251        4.6009642533        8.3807469443
  O        10.2487620403        5.2752507705       10.2546048923
  C        19.7996791783        7.0661650127       15.1534416680
  C        19.9145235493        6.7425998487       13.6933837972
  C        18.7605994980        6.5466309646       12.9404734391
  H        17.7967370644        6.6752510595       13.4202987153
  C        17.5379729115        6.2661961441        9.4258157499
  N        18.4702890484        6.8572685549        8.6923321389
  O        14.6127280464        3.0292210124        0.6105247925
  O        12.4020141709        2.8478147424        0.4754502242
  S        17.9057445256        7.0184307027        7.1646241812
  C        11.7174214841        4.2960525411        7.0972333185
  H        10.8253582753        4.0358550964        6.5391289046
  C        14.0258643233        4.9889303166        8.5360693480
  C        15.2316837039        5.3416033140        9.2981083008
 Cu         7.4016136744        5.0522510588        9.0472003988
  C        22.5984216278        6.0362640611       11.1306257053
  C        21.2549991139        6.2605837615       11.7598968409
  C        20.1011104587        6.0708035517       11.0053459955
  H        20.1945594410        5.7959716212        9.9612239991
  C        16.5069143430        5.3714351082       11.3821145885
  H        16.5246542496        5.0934029699       12.4301733037
  O         6.6605746934        6.2708293713       11.8273385853
  O         5.6706780729        5.6014249617        9.9542020059
  C        13.0949671835        3.7824957303        5.0684590914
  C        12.9708664851        4.2156843486        6.4984919780
  C        14.1153053889        4.5638062548        7.2096309884
  H        15.0799000381        4.4958866941        6.7204748516
  C        15.3438065929        5.0740835818       10.6452281865
  H        14.5272079502        4.5853931060       11.1652324237
  O        12.0395673136        3.5241078394        4.4423324924
  O        14.2484036062        3.7182972489        4.5785033367
  C        21.1679231297        6.6015144866       13.1061942261
  H        22.0670947837        6.7429949127       13.6948272609
  C        18.8399315242        6.2074818839       11.5885352345
  C        17.6183795964        5.9538411755       10.8118056819
 Cu         8.5174463850        5.8105882257       11.1636164941
  C        13.1229462962        5.8457472494        2.2103115944
  C        13.0103922688        7.3412813240        2.2331171976
  C        14.1671872038        8.1120849770        2.3242122981
  H        15.1346711658        7.6225305517        2.3268852372
  C        15.5114161478       11.1520940251        3.6931689149
  N        14.7156384204       11.2740267940        4.7463830534
  O        12.0637128894        5.1778063480        2.1532145497
  O        14.2748795165        5.3526611636        2.2835543970
  C        22.6408369479       12.3393362072        2.7248222757
  C        21.2896364895       12.9880915871        2.7931091910
  C        20.1462453250       12.1935827353        2.7548098773
  H        20.2484389563       11.1165775474        2.6817530968
  C        16.6958701331       11.9636129794        3.7902200942
  N        16.7471187123       12.6673769344        4.9124507958
  O         6.6964933112       13.0804752206        2.7700012389
  O         5.7224935773       11.0891789575        2.6174139453
  S        15.4046740932       12.3322059285        5.7884347407
  C        11.7610520454        7.9527885437        2.2237348173
  H        10.8609328663        7.3541618484        2.1421357432
  C        14.0818993405        9.4953844813        2.4528076737
  C        15.3090749394       10.3074383407        2.5697589347
 Cu        12.0808636338        3.1642153143        2.4527259827
  C        19.7801158022       16.4516803444        2.8845856998
  C        19.9131770747       14.9565318147        2.9180398802
  C        18.7712636410       14.1588416981        2.9267309050
  H        17.7940729272       14.6255378204        2.9787727314
  C        17.4558171785       11.0753736003        1.7063752518
  H        18.1800758554       11.0281752246        0.9004255544
  O        14.5877004758        1.3687049512        2.9217572929
  O        12.3792918251        1.1712440912        2.7803689807
  C        10.3336578698       10.0103551716        2.3137468511
  C        11.6746389508        9.3378289773        2.3323812648
  C        12.8290912726       10.1040078502        2.4725099360
  H        12.7465701129       11.1793548996        2.5829084780
  C        16.2923463341       10.2793787861        1.6107456858
  H        16.1672357863        9.6512789226        0.7354945253
  O         9.3175575266        9.2801013334        2.2323521532
  O        10.3083030661       11.2630255764        2.3825404621
  C        21.1759160735       14.3726905625        2.8648335342
  H        22.0647641988       14.9934098439        2.8656199802
  C        18.8826824857       12.7734788954        2.8301816851
  C        17.6758977868       11.9256285044        2.7634765463
 Cu        14.5760428200        3.3720237473        2.6095721031
  C         8.2899432147       10.8142301167        5.0495007372
  C         8.6460853188       10.5429867055        6.4811257470
  C         9.3870997345       11.4828654055        7.1922035395
  H         9.6806144639       12.4011432941        6.6956802698
  C        11.5451181527       11.8400442350       10.2049522321
  N        11.9182248348       10.6012920784       10.4925016279
  O         7.6681771577        9.9249676876        4.4215944015
  O         8.6574229587       11.9096894990        4.5584722108
  C        13.9076772595       18.8165635743       11.1426269625
  C        13.6420551358       17.4735419425       11.7574044217
  C        13.0183670615       16.4856583121       11.0008365895
  H        12.7763298641       16.6972494913        9.9652431565
  C        12.2752944637       12.8284605522       10.9561864680
  N        13.1657532072       12.2907073987       11.7774191293
  O         8.2479451765        3.9129274218       11.8434188956
  O         7.2603289307        3.2451715540        9.9683048502
  S        13.0955714884       10.6624550735       11.6274323311
  C         8.2810155098        9.3398610448        7.0769907489
  H         7.7106039900        8.6046486510        6.5210310827
  C         9.7797806723       11.2335641620        8.5082984361
  C        10.5588405114       12.2306549175        9.2561766496
 Cu         7.4504810139       10.0470320186        2.4063326763
  C        13.9891698217       15.7352691003       15.0957770096
  C        13.6904383254       15.9917001844       13.6473438740
  C        13.0712697947       15.0026057312       12.8886460225
  H        12.8444485397       14.0497182513       13.3522836389
  C        11.0748613161       14.5509936208        9.8249219301
  H        10.8303640361       15.5939746902        9.6561428958
  O         8.3376949372       12.3905412229        0.5578180860
  O         7.3544647001       10.4041876403        0.4075591014
  C         8.3126342285        7.7808981374        9.0394852698
  C         8.6673439525        9.0854890245        8.3893974498
  C         9.4141708353       10.0220846013        9.0976851306
  H         9.7062764654        9.7992690826       10.1171547146
  C        10.3615145206       13.5842043677        9.0889805308
  H         9.6082820960       13.9346285349        8.3918734716
  O         7.6874967766        6.9375496847        8.3538882115
  O         8.6776561750        7.6049457415       10.2272645667
  C        13.9814583098       17.2311456837       13.0849096353
  H        14.4565560706       18.0042803307       13.6778873239
  C        12.7239956956       15.2393935920       11.5570784590
  C        12.0250689569       14.2164768063       10.7657859064
 Cu         8.5617412613       12.2912509675        2.5689980346
     129
 i =     500, E =     -323.1342977996
  C        10.2753053545        4.8695362817        9.0651680257
  C        11.6192463048        4.7237960404        8.4160184287
  C        12.7638890304        5.0661066974        9.1302338114
  H        12.6574090202        5.4221357035       10.1488515444
  C        16.3465979961        5.9636161670        8.6714637774
  N        16.4343148750        6.3393048544        7.4033467089
  O         9.2611284099        4.5996089589        8.3788997118
  O        10.2466820651        5.2739334928       10.2528388236
  C        19.7991871867        7.0697119500       15.1518414698
  C        19.9135909944        6.7470795336       13.6914430563
  C        18.7594648218        6.5507820629       12.9389605345
  H        17.7958251009        6.6788740796       13.4191918605
  C        17.5352024947        6.2702961244        9.4250119022
  N        18.4664460683        6.8629065573        8.6910440056
  O        14.6118982996        3.0318529553        0.6093302287
  O        12.4011509088        2.8512150323        0.4735991941
  S        17.9007395423        7.0240436780        7.1641648267
  C        11.7169713403        4.2932375092        7.0967567060
  H        10.8252097151        4.0320869436        6.5384330379
  C        14.0242419828        4.9889563026        8.5358741757
  C        15.2296523407        5.3431037534        9.2979671629
 Cu         7.4007115328        5.0555657780        9.0462505382
  C        22.5969054886        6.0416799305       11.1277808369
  C        21.2534480788        6.2658255182       11.7572096385
  C        20.0993002483        6.0757365004       11.0031819222
  H        20.1923751779        5.8009897491        9.9589854504
  C        16.5056276038        5.3739467094       11.3814435095
  H        16.5241548963        5.0958204723       12.4292840274
  O         6.6589450845        6.2758005364       11.8242085099
  O         5.6689757749        5.6070056639        9.9509470060
  C        13.0958614874        3.7789725854        5.0688758146
  C        12.9707233911        4.2131665032        6.4985189940
  C        14.1145928224        4.5628245175        7.2098055194
  H        15.0794165349        4.4953689143        6.7210894715
  C        15.3426281837        5.0756426249       10.6450318591
  H        14.5267407522        4.5861688411       11.1650474084
  O        12.0404008048        3.5201688712        4.4424537447
  O        14.2492100056        3.7144572832        4.5794078846
  C        21.1668139934        6.6065557682       13.1036905697
  H        22.0662485974        6.7481853208       13.6919798995
  C        18.8383365942        6.2118637308       11.5870043840
  C        17.6164568676        5.9574537204       10.8109460089
 Cu         8.5169442185        5.8133944643       11.1627941099
  C        13.1238401580        5.8449077281        2.2146831622
  C        13.0094742501        7.3402583835        2.2365540385
  C        14.1650719336        8.1131027242        2.3273818504
  H        15.1334751585        7.6255216257        2.3321522313
  C        15.5495430057       11.0866224543        3.7287625265
  N        14.7969851029       11.1412840892        4.8190483556
  O        12.0646830217        5.1763635739        2.1567240426
  O        14.2756976492        5.3524780505        2.2880447881
  C        22.6377580461       12.3340186676        2.7322440463
  C        21.2871463092       12.9841303586        2.7991632527
  C        20.1427061503       12.1910650121        2.7598745255
  H        20.2429463543       11.1138915558        2.6881424175
  C        16.7360129383       11.8956839001        3.8271733930
  N        16.8327002391       12.5284495184        4.9883407681
  O         6.6936321065       13.0744548093        2.7778182053
  O         5.7183889097       11.0836892587        2.6241500871
  S        15.5279096055       12.1345567077        5.8954010112
  C        11.7592521870        7.9498412461        2.2239571710
  H        10.8600370116        7.3495029748        2.1436022667
  C        14.0769097870        9.4963712909        2.4496037896
  C        15.3045869500       10.3110835515        2.5649629480
 Cu        12.0822310550        3.1633505114        2.4521994796
  C        19.7822823067       16.4501968012        2.8804000500
  C        19.9134725781       14.9549337263        2.9152840617
  C        18.7702736230       14.1587859032        2.9204187974
  H        17.7936596059       14.6272570061        2.9657700452
  C        17.4111879781       11.1416143878        1.6628221295
  H        18.1031242902       11.1461125894        0.8279199950
  O        14.5899623331        1.3664936000        2.9179699376
  O        12.3814737363        1.1705494828        2.7757208882
  C        10.3288172363       10.0056643617        2.3074293474
  C        11.6705279545        9.3349754994        2.3270742090
  C        12.8239858301       10.1036687589        2.4637854978
  H        12.7398048809       11.1794933648        2.5675954080
  C        16.2469410236       10.3460897913        1.5668203981
  H        16.0888440424        9.7688644699        0.6624673701
  O         9.3132659150        9.2742459293        2.2268487795
  O        10.3022750480       11.2581373280        2.3756746252
  C        21.1753945309       14.3690506360        2.8678633880
  H        22.0652353383       14.9884889039        2.8701149401
  C        18.8806274645       12.7735425429        2.8292457225
  C        17.6716055867       11.9261305474        2.7599363906
 Cu        14.5777650422        3.3707098701        2.6096140452
  C         8.2958526606       10.8178825695        5.0499839408
  C         8.6505815147       10.5460704458        6.4818182124
  C         9.3912293520       11.4855953904        7.1936136764
  H         9.6853804510       12.4037778335        6.6974785621
  C        11.5467625994       11.8431466411       10.2074952253
  N        11.9203333336       10.6044831642       10.4958809022
  O         7.6743610051        9.9285020001        4.4214543666
  O         8.6641614063       11.9129412628        4.5594305189
  C        13.9052456055       18.8216624087       11.1443897593
  C        13.6396674982       17.4785137218       11.7587214203
  C        13.0175177062       16.4898373616       11.0020317505
  H        12.7763855014       16.7007407293        9.9661597116
  C        12.2765356653       12.8322600104       10.9586761692
  N        13.1670097554       12.2947542256       11.7804011404
  O         8.2453493656        3.9177250121       11.8450821015
  O         7.2576710060        3.2503462554        9.9698064861
  S        13.0970400114       10.6668877634       11.6308845945
  C         8.2845923390        9.3429513662        7.0770923649
  H         7.7142435898        8.6079957377        6.5205455593
  C         9.7826101873       11.2359250867        8.5099150426
  C        10.5607326904       12.2333186047        9.2582213633
 Cu         7.4489230330       10.0468671263        2.4073137420
  C        13.9850881077       15.7428921697       15.0980772714
  C        13.6872516195       15.9977975603       13.6494062947
  C        13.0697304372       15.0077756359       12.8906844452
  H        12.8432222603       14.0549208411       13.3545642690
  C        11.0754385921       14.5538987901        9.8263654660
  H        10.8307000999       15.5965960855        9.6574367090
  O         8.3320582592       12.3989929221        0.5598204448
  O         7.3511789376       10.4114046589        0.4102417996
  C         8.3145966208        7.7835933781        9.0392331547
  C         8.6699122047        9.0881487128        8.3896817820
  C         9.4164773003       10.0243734361        9.0987980094
  H         9.7078777431        9.8012845949       10.1183818406
  C        10.3628330014       13.5867442261        9.0906635869
  H         9.6097337359       13.9363612459        8.3933527929
  O         7.6893548903        6.9404277758        8.3529590104
  O         8.6793428501        7.6070309949       10.2267250638
  C        13.9779354158       17.2371603259       13.0866730440
  H        14.4518675114       18.0109506689       13.6797902708
  C        12.7236536317       15.2437100371       11.5586763466
  C        12.0256599146       14.2201420089       10.7674946964
 Cu         8.5599324164       12.2912704807        2.5699041736
     129
 i =     500, E =     -323.1333628033
  C        10.2731028818        4.8696403762        9.0635893594
  C        11.6175177670        4.7229095998        8.4153843535
  C        12.7619341360        5.0663047666        9.1295017830
  H        12.6551866380        5.4236508839       10.1476890451
  C        16.3437638516        5.9660282014        8.6707198990
  N        16.4305202532        6.3419131340        7.4027003392
  O         9.2592935440        4.5996990750        8.3775741383
  O        10.2443865479        5.2752904474       10.2512698449
  C        19.7976462249        7.0745187546       15.1500519644
  C        19.9120714978        6.7526055217       13.6893959932
  C        18.7576716722        6.5556387829       12.9373846413
  H        17.7941119948        6.6833197313       13.4179707214
  C        17.5321265988        6.2739656422        9.4239184951
  N        18.4624450446        6.8677994342        8.6898912753
  O        14.6106550832        3.0373626662        0.6075681644
  O        12.4001261460        2.8542196455        0.4721920840
  S        17.8961069164        7.0287112527        7.1630458470
  C        11.7159057148        4.2905130254        7.0967469108
  H        10.8244372602        4.0284907419        6.5384721549
  C        14.0225004408        4.9887611163        8.5356229442
  C        15.2276784723        5.3443241883        9.2974486582
 Cu         7.3989487649        5.0593199249        9.0447507012
  C        22.5941600388        6.0475403815       11.1240483183
  C        21.2511874811        6.2714989363       11.7545387100
  C        20.0968044510        6.0807275861       11.0010657722
  H        20.1895389657        5.8056533453        9.9569450807
  C        16.5041072636        5.3764698484       11.3806408142
  H        16.5232123621        5.0982896688       12.4285420446
  O         6.6565870398        6.2809257199       11.8209297527
  O         5.6661282938        5.6138635064        9.9472931595
  C        13.0952764632        3.7736250968        5.0700004893
  C        12.9699440715        4.2097833560        6.4990823612
  C        14.1134603052        4.5609066843        7.2101653877
  H        15.0784819396        4.4932538569        6.7218338084
  C        15.3411242028        5.0770178753       10.6444845228
  H        14.5257737149        4.5867300695       11.1647557281
  O        12.0401459859        3.5149573899        4.4436806554
  O        14.2490968531        3.7076393074        4.5808947571
  C        21.1650311995        6.6124060577       13.1010056627
  H        22.0646516049        6.7543460425       13.6889402903
  C        18.8360553746        6.2164344481       11.5854445298
  C        17.6141201618        5.9610997773       10.8097576951
 Cu         8.5146989168        5.8171872612       11.1607914643
  C        13.1236379225        5.8437701844        2.2214651376
  C        13.0079179347        7.3389548576        2.2420320545
  C        14.1623379793        8.1135773044        2.3338167627
  H        15.1314236553        7.6275363379        2.3429854961
  C        15.5905835935       11.0175024025        3.7595237673
  N        14.8836707980       11.0019887768        4.8813607956
  O        12.0653398369        5.1746807031        2.1619722411
  O        14.2761529608        5.3521683944        2.2956382432
  C        22.6343695634       12.3276005975        2.7414696011
  C        21.2848601534       12.9797586457        2.8070802009
  C        20.1392542784       12.1881884589        2.7679915936
  H        20.2375572280       11.1106407034        2.6999720543
  C        16.7785208576       11.8245386328        3.8586589741
  N        16.9225543372       12.3846166603        5.0518096779
  O         6.6910040431       13.0676595611        2.7866937817
  O         5.7140747277       11.0776898235        2.6329285509
  S        15.6569860466       11.9300788835        5.9856824519
  C        11.7569257999        7.9467328139        2.2242285396
  H        10.8586235740        7.3448761243        2.1449957798
  C        14.0717552924        9.4970940867        2.4468648383
  C        15.2999499537       10.3143033183        2.5610174270
 Cu        12.0830917562        3.1618316303        2.4526326727
  C        19.7847074689       16.4484967486        2.8743299709
  C        19.9143764806       14.9532611780        2.9108213639
  C        18.7696759667       14.1589244165        2.9115864108
  H        17.7936851883       14.6294637313        2.9484395676
  C        17.3636186313       11.2111641418        1.6248706948
  H        18.0215653497       11.2690647117        0.7648344006
  O        14.5932224833        1.3640730926        2.9112543369
  O        12.3844510334        1.1696222020        2.7707063812
  C        10.3235815479       10.0008191457        2.2994118855
  C        11.6662460952        9.3321136129        2.3200367557
  C        12.8188107139       10.1032674898        2.4525614184
  H        12.7329553055       11.1797659789        2.5477371069
  C        16.1985711378       10.4161080658        1.5285325952
  H        16.0060399442        9.8920945363        0.5989232033
  O         9.3088651958        9.2688634215        2.2199936930
  O        10.2963272796       11.2537075460        2.3675338457
  C        21.1752750649       14.3650261981        2.8707924946
  H        22.0661397055       14.9829916500        2.8742619339
  C        18.8784859756       12.7735247559        2.8283883572
  C        17.6671003215       11.9268095248        2.7566875419
 Cu        14.5785586405        3.3694962005        2.6096820419
  C         8.3033658891       10.8211253923        5.0503291614
  C         8.6566044089       10.5490149481        6.4823351453
  C         9.3965091707       11.4882605604        7.1951320364
  H         9.6914613427       12.4065014275        6.6994908417
  C        11.5488137830       11.8464354473       10.2108598268
  N        11.9223194581       10.6080433322       10.4999334822
  O         7.6823728368        9.9321901715        4.4214243686
  O         8.6726768355       11.9164044583        4.5602537810
  C        13.9024267271       18.8269797338       11.1449611701
  C        13.6376231344       17.4839943268       11.7597552050
  C        13.0171168529       16.4942077173       11.0031539496
  H        12.7769074847       16.7040211225        9.9668119283
  C        12.2779381807       12.8360318456       10.9617767344
  N        13.1681430162       12.2992971607       11.7841534219
  O         8.2428143610        3.9233214318       11.8458572766
  O         7.2544573397        3.2557287051        9.9709742590
  S        13.0986578692       10.6711051650       11.6356115344
  C         8.2895237496        9.3459299219        7.0769953927
  H         7.7196781394        8.6111914559        6.5197763138
  C         9.7861982021       11.2383749408        8.5118918438
  C        10.5632695296       12.2359047889        9.2609401172
 Cu         7.4473732707       10.0470580513        2.4084649804
  C        13.9805633357       15.7513579812       15.1006142532
  C        13.6841364475       16.0048987658       13.6515784394
  C        13.0683796996       15.0136287694       12.8930789201
  H        12.8421143017       14.0609507998       13.3574293152
  C        11.0765946684       14.5568683407        9.8283783277
  H        10.8314245970       15.5994815960        9.6590115904
  O         8.3268908338       12.4085615537        0.5620993847
  O         7.3469829201       10.4203823707        0.4132516828
  C         8.3162931679        7.7866644022        9.0388372963
  C         8.6732345936        9.0910048829        8.3899987190
  C         9.4192614402       10.0268540120        9.1001763543
  H         9.7094654220        9.8035810351       10.1200791064
  C        10.3646399321       13.5891227640        9.0927574641
  H         9.6115697046       13.9381827063        8.3949824973
  O         7.6914161471        6.9439808380        8.3524415923
  O         8.6799720003        7.6102263627       10.2271363115
  C        13.9745993489       17.2439286502       13.0882186495
  H        14.4473100990       18.0184754432       13.6812834116
  C        12.7236367140       15.2482492327       11.5605361052
  C        12.0267132345       14.2236851444       10.7697649980
 Cu         8.5584648207       12.2915829321        2.5709093495
     129
 i =     500, E =     -323.1326226033
  C        10.2723272354        4.8712805230        9.0630413688
  C        11.6166648340        4.7225906531        8.4150182983
  C        12.7611213414        5.0669649413        9.1286060065
  H        12.6544543619        5.4260923464       10.1461879995
  C        16.3420795274        5.9679549286        8.6692139805
  N        16.4281087724        6.3438536940        7.4011703345
  O         9.2582680938        4.6013736524        8.3767324017
  O        10.2435014689        5.2782157259       10.2498854757
  C        19.7960100393        7.0800407755       15.1480759751
  C        19.9105600839        6.7581847624       13.6873092838
  C        18.7562172752        6.5607988492       12.9352644242
  H        17.7925705049        6.6886533127       13.4157471171
  C        17.5302245998        6.2772789931        9.4221517891
  N        18.4597192890        6.8720962620        8.6879061614
  O        14.6084788542        3.0439680060        0.6056698852
  O        12.3982302819        2.8582090209        0.4702612177
  S        17.8927715838        7.0324292051        7.1611620818
  C        11.7152318444        4.2875728317        7.0972513221
  H        10.8237983096        4.0246179283        6.5393481838
  C        14.0216890246        4.9883837071        8.5348629685
  C        15.2267396716        5.3452962038        9.2962657735
 Cu         7.3981097294        5.0620836926        9.0435046835
  C        22.5927717921        6.0516499710       11.1225203629
  C        21.2496807291        6.2758606487       11.7526398632
  C        20.0953611774        6.0848424971       10.9991988984
  H        20.1880644968        5.8091684485        9.9552242251
  C        16.5034266175        5.3791357938       11.3792323942
  H        16.5230241371        5.1011837430       12.4272431800
  O         6.6547288233        6.2851546443       11.8193131324
  O         5.6649995492        5.6174144547        9.9455531787
  C        13.0946857345        3.7665931233        5.0715378901
  C        12.9692958235        4.2054152929        6.4998288545
  C        14.1127984712        4.5581542395        7.2101800046
  H        15.0778670949        4.4899655744        6.7220104281
  C        15.3405574844        5.0784416248       10.6433459385
  H        14.5256943103        4.5875607985       11.1638529351
  O        12.0391288791        3.5084213271        4.4451948540
  O        14.2482684737        3.6980589195        4.5828808443
  C        21.1635158233        6.6175160849       13.0989740104
  H        22.0630984542        6.7595790257       13.6868733464
  C        18.8346400537        6.2208549750       11.5834961469
  C        17.6127748642        5.9646604515       10.8079897576
 Cu         8.5126669602        5.8208504657       11.1587475552
  C        13.1230567197        5.8426386689        2.2299635811
  C        13.0056776292        7.3377052999        2.2486164668
  C        14.1588434560        8.1140632567        2.3417471320
  H        15.1284476274        7.6293978427        2.3574496653
  C        15.6318677138       10.9458759568        3.7830530270
  N        14.9707336854       10.8575431205        4.9296012675
  O        12.0649037783        5.1729831941        2.1682131474
  O        14.2754483916        5.3516893801        2.3056652200
  C        22.6294919375       12.3197323923        2.7529754814
  C        21.2813590733       12.9744072024        2.8175812965
  C        20.1337601246       12.1854676837        2.7799629629
  H        20.2295012937       11.1072702366        2.7179592746
  C        16.8198740113       11.7531837594        3.8834672824
  N        17.0094298347       12.2403666598        5.1020188346
  O         6.6869676297       13.0583968052        2.7967996300
  O         5.7076331570       11.0696680094        2.6440624425
  S        15.7847472258       11.7221309206        6.0560713630
  C        11.7538750227        7.9434478529        2.2240545125
  H        10.8565402856        7.3399737785        2.1463892792
  C        14.0656432471        9.4979859040        2.4424059605
  C        15.2937335322       10.3184979831        2.5553612242
 Cu        12.0836868142        3.1607194833        2.4527062245
  C        19.7891195253       16.4472844772        2.8668833497
  C        19.9158143489       14.9520992543        2.9054546380
  C        18.7689360605       14.1606302416        2.9012242574
  H        17.7939715314       14.6340577005        2.9278833894
  C        17.3106110245       11.2885143322        1.5920098766
  H        17.9327637677       11.4034615562        0.7110499607
  O        14.5981830987        1.3613492608        2.9029680090
  O        12.3890005034        1.1698302092        2.7642386004
  C        10.3177368722        9.9962091204        2.2900684305
  C        11.6611863790        9.3290572676        2.3107738927
  C        12.8127113611       10.1029566087        2.4375419243
  H        12.7252724399       11.1801308079        2.5223520476
  C        16.1451709472       10.4934902482        1.4939468885
  H        15.9165924973       10.0269167653        0.5424991695
  O         9.3033232396        9.2632392051        2.2126411914
  O        10.2897353315       11.2488590017        2.3586248209
  C        21.1751347625       14.3603041779        2.8742932759
  H        22.0675387361       14.9760242689        2.8785778883
  C        18.8747305400       12.7748427477        2.8286636953
  C        17.6601046817       11.9303054717        2.7538336546
 Cu        14.5792606230        3.3682116197        2.6099289423
  C         8.3126691707       10.8242707195        5.0511447435
  C         8.6642136321       10.5512683986        6.4832627266
  C         9.4030124639       11.4903567109        7.1972492361
  H         9.6987634732       12.4086150234        6.7021562627
  C        11.5509922128       11.8492144118       10.2153823591
  N        11.9245026280       10.6110060934       10.5052649109
  O         7.6914732517        9.9354870590        4.4217609264
  O         8.6824941633       11.9193534987        4.5617367593
  C        13.9010801116       18.8312649581       11.1449015736
  C        13.6365072432       17.4887509120       11.7606949543
  C        13.0174047050       16.4976241602       11.0047535381
  H        12.7782544653       16.7059344287        9.9678447713
  C        12.2794062599       12.8393179288       10.9662999406
  N        13.1691754161       12.3031236758       11.7894910797
  O         8.2411530668        3.9281118829       11.8448806075
  O         7.2529685220        3.2589128682        9.9704611469
  S        13.1000708952       10.6748833970       11.6417167634
  C         8.2958078046        9.3482660055        7.0772692894
  H         7.7265228617        8.6136765262        6.5192272341
  C         9.7904328720       11.2403532158        8.5146069838
  C        10.5661512684       12.2380864195        9.2645642295
 Cu         7.4450259579       10.0472634830        2.4105682545
  C        13.9766075779       15.7613326899       15.1041769685
  C        13.6815164108       16.0123635550       13.6545351736
  C        13.0673721885       15.0195649733       12.8967004759
  H        12.8411960300       14.0672937312       13.3619154672
  C        11.0780447526       14.5593344422        9.8314825475
  H        10.8325965381       15.6018552427        9.6616396700
  O         8.3224154694       12.4189957283        0.5649423350
  O         7.3421991552       10.4308108898        0.4178745276
  C         8.3186793855        7.7896642504        9.0397856861
  C         8.6772943296        9.0933299509        8.3908614641
  C         9.4224913325       10.0289148974        9.1022938066
  H         9.7110510717        9.8056329685       10.1226423407
  C        10.3668615798       13.5911078376        9.0958133046
  H         9.6140742717       13.9395503600        8.3974490087
  O         7.6941768482        6.9466188914        8.3528124760
  O         8.6803007830        7.6137632829       10.2283802914
  C        13.9720045348       17.2507440667       13.0898940219
  H        14.4435042676       18.0263052228       13.6825752655
  C        12.7239821067       15.2523011227       11.5635360874
  C        12.0279174004       14.2267799226       10.7733405525
 Cu         8.5566215115       12.2917702163        2.5726784389
     129
 i =     500, E =     -323.1320076931
  C        10.2728933937        4.8706926498        9.0619872985
  C        11.6172028223        4.7209611194        8.4142205788
  C        12.7616238817        5.0668206880        9.1271520030
  H        12.6549251206        5.4275533335       10.1441512213
  C        16.3416717720        5.9700016118        8.6670330600
  N        16.4269465931        6.3458036113        7.3989469000
  O         9.2586933300        4.6017072852        8.3759700905
  O        10.2446071414        5.2781463697       10.2489135556
  C        19.7947070883        7.0871431969       15.1451885555
  C        19.9102002035        6.7642477681       13.6846393486
  C        18.7560769089        6.5665995520       12.9323359674
  H        17.7922760301        6.6950802523       13.4123387667
  C        17.5297263622        6.2805950627        9.4196111104
  N        18.4584305333        6.8762876227        8.6851323905
  O        14.6069060486        3.0515729018        0.6034750611
  O        12.3968250439        2.8651473535        0.4666291313
  S        17.8908330293        7.0360195676        7.1584300252
  C        11.7158271918        4.2836598558        7.0972359237
  H        10.8244451936        4.0195528042        6.5397842654
  C        14.0221680697        4.9878500402        8.5334402355
  C        15.2270498673        5.3464532322        9.2944120271
 Cu         7.3990516652        5.0636850316        9.0434920120
  C        22.5932598214        6.0535272425       11.1216080110
  C        21.2498830212        6.2794379677       11.7508940666
  C        20.0957060748        6.0884903502       10.9971035320
  H        20.1885536273        5.8120246111        9.9533578790
  C        16.5040688960        5.3822842926       11.3771611998
  H        16.5240497864        5.1047579490       12.4252929059
  O         6.6552011231        6.2866278916       11.8189348673
  O         5.6657527028        5.6187079726        9.9450838910
  C        13.0949478488        3.7593283607        5.0722556120
  C        12.9699235540        4.2006850876        6.4999209615
  C        14.1133554751        4.5554100402        7.2094757825
  H        15.0784241393        4.4870767296        6.7212822044
  C        15.3412817167        5.0803596778       10.6415897727
  H        14.5269145855        4.5890290135       11.1624658972
  O        12.0393738361        3.5019444334        4.4459706458
  O        14.2487809553        3.6883110338        4.5840562600
  C        21.1633171088        6.6223242133       13.0968925139
  H        22.0627086513        6.7643535762       13.6850964973
  C        18.8347979183        6.2254036100       11.5809328124
  C        17.6129146218        5.9683933928       10.8055222224
 Cu         8.5146145837        5.8215024460       11.1593144211
  C        13.1217927931        5.8427302939        2.2391618361
  C        13.0029057034        7.3374426948        2.2559211588
  C        14.1546573353        8.1157368049        2.3513202474
  H        15.1248013888        7.6324430746        2.3758382878
  C        15.6728795678       10.8732113570        3.8000948748
  N        15.0564806636       10.7124681984        4.9632881412
  O        12.0641993717        5.1727051667        2.1748911824
  O        14.2744348009        5.3522667089        2.3159763277
  C        22.6234757913       12.3112598239        2.7670002645
  C        21.2767993921       12.9693963827        2.8308447899
  C        20.1270088768       12.1833499910        2.7966412383
  H        20.2197787862       11.1045033989        2.7431416341
  C        16.8602790661       11.6806978437        3.9032122061
  N        17.0942349825       12.0961461375        5.1405070317
  O         6.6822331070       13.0488256286        2.8086980166
  O         5.6998152293       11.0614436017        2.6578449488
  S        15.9084368608       11.5147986885        6.1078695500
  C        11.7503308520        7.9412520371        2.2230894985
  H        10.8541224186        7.3359899611        2.1470646905
  C        14.0591426249        9.5003351362        2.4369414797
  C        15.2860599626       10.3249265706        2.5496299703
 Cu        12.0846418613        3.1609908317        2.4512256755
  C        19.7939982351       16.4470203700        2.8575110444
  C        19.9172608153       14.9516713805        2.8991824710
  C        18.7678667243       14.1636839765        2.8900405256
  H        17.7942977283       14.6404587910        2.9050247512
  C        17.2526344441       11.3743909504        1.5666729081
  H        17.8362464270       11.5507481397        0.6697570516
  O        14.6043050749        1.3593027159        2.8933540578
  O        12.3946884891        1.1714430571        2.7552172431
  C        10.3112297246        9.9923309707        2.2789732782
  C        11.6554052215        9.3271420267        2.2992503656
  C        12.8059847654       10.1037866988        2.4192331437
  H        12.7170032362       11.1817663536        2.4923724045
  C        16.0869442813       10.5792956580        1.4658073731
  H        15.8200540246       10.1743607405        0.4959500631
  O         9.2973272195        9.2587804889        2.2041247753
  O        10.2825455084       11.2451146444        2.3483415382
  C        21.1747029837       14.3559596690        2.8781568018
  H        22.0689461697       14.9689269964        2.8824312651
  C        18.8699130516       12.7773841609        2.8312527987
  C        17.6511690370       11.9361886831        2.7532804268
 Cu        14.5803280596        3.3677632363        2.6094947218
  C         8.3216808507       10.8251022876        5.0522790300
  C         8.6716168589       10.5517267724        6.4846378366
  C         9.4091306049       11.4909479396        7.1995995276
  H         9.7055721063       12.4091420662        6.7048403830
  C        11.5526832866       11.8509986575       10.2200422160
  N        11.9262054913       10.6129916355       10.5108255534
  O         7.7003681661        9.9369165548        4.4225645691
  O         8.6922425666       11.9203160145        4.5633007510
  C        13.9013214875       18.8333931404       11.1449053963
  C        13.6357835733       17.4918787513       11.7619589398
  C        13.0177867010       16.4997281990       11.0065523493
  H        12.7799949160       16.7065489763        9.9690571121
  C        12.2802645828       12.8416588553       10.9710247933
  N        13.1695337438       12.3060837830       11.7951919965
  O         8.2421144985        3.9303080524       11.8446779868
  O         7.2535490339        3.2605588557        9.9705751962
  S        13.1008150725       10.6777067666       11.6481571528
  C         8.3019824662        9.3489106076        7.0782994976
  H         7.7333248442        8.6143489551        6.5196153988
  C         9.7942995799       11.2411571580        8.5175946023
  C        10.5686011219       12.2393102206        9.2682641866
 Cu         7.4415525746       10.0471486966        2.4134659586
  C        13.9706644191       15.7703855315       15.1085011874
  C        13.6779568329       16.0185024711       13.6580342418
  C        13.0652828902       15.0243508847       12.9007368949
  H        12.8387381518       14.0726090606       13.3668574666
  C        11.0791559305       14.5608663032        9.8344495568
  H        10.8336069734       15.6032051219        9.6640313569
  O         8.3160262605       12.4291149622        0.5684053818
  O         7.3350512672       10.4410864304        0.4235891036
  C         8.3216361955        7.7907217843        9.0412486896
  C         8.6813713923        9.0942385166        8.3925907201
  C         9.4255384651       10.0298844398        9.1049741849
  H         9.7125610795        9.8068635165       10.1258353249
  C        10.3688372892       13.5921496627        9.0987449115
  H         9.6164327280       13.9399208973        8.3996355290
  O         7.6968736227        6.9482561703        8.3542529463
  O         8.6828681908        7.6145469517       10.2301773021
  C        13.9692498191       17.2559536224       13.0919700418
  H        14.4397156983       18.0324739736       13.6842620510
  C        12.7237354478       15.2552310977       11.5667878532
  C        12.0285124760       14.2289021916       10.7770023549
 Cu         8.5536967263       12.2915784054        2.5749159570
     129
 i =     500, E =     -323.1315393769
  C        10.2720269391        4.8692890037        9.0608925444
  C        11.6166582600        4.7195364787        8.4135568722
  C        12.7607955856        5.0670085716        9.1262041996
  H        12.6538278459        5.4289409912       10.1427293206
  C        16.3400757261        5.9725413664        8.6657115372
  N        16.4249443930        6.3482800122        7.3974805362
  O         9.2579641091        4.5993604687        8.3749497355
  O        10.2434006465        5.2777253377       10.2474462260
  C        19.7936039101        7.0943225970       15.1428207773
  C        19.9092989758        6.7705761488       13.6823523100
  C        18.7550844110        6.5722750417       12.9302877748
  H        17.7913757199        6.7009556365       13.4103085242
  C        17.5281036359        6.2842547527        9.4181050822
  N        18.4561549016        6.8806910222        8.6832391030
  O        14.6054625898        3.0590666819        0.6014544726
  O        12.3954735453        2.8722920442        0.4638638717
  S        17.8880359146        7.0396413622        7.1567839471
  C        11.7158077103        4.2805445994        7.0971823047
  H        10.8246193692        4.0152288191        6.5399446972
  C        14.0214194000        4.9881222977        8.5326579706
  C        15.2260375523        5.3482222696        9.2934597987
 Cu         7.3986307534        5.0650229843        9.0431286886
  C        22.5919968562        6.0574728640       11.1194170902
  C        21.2487431708        6.2842383781       11.7487184134
  C        20.0944650061        6.0928611347       10.9952264738
  H        20.1871907936        5.8156385878        9.9516534221
  C        16.5033239364        5.3856052239       11.3759956777
  H        16.5237562440        5.1083804867       12.4241153311
  O         6.6539224884        6.2897321402       11.8169538842
  O         5.6644451774        5.6223029866        9.9429555781
  C        13.0953521225        3.7540577850        5.0730647601
  C        12.9700245850        4.1973669105        6.5001155437
  C        14.1131147557        4.5539575460        7.2092838572
  H        15.0783081424        4.4857715875        6.7213228753
  C        15.3406973209        5.0826651170       10.6407052320
  H        14.5267867525        4.5908707975       11.1617120160
  O        12.0397444002        3.4967487184        4.4466937534
  O        14.2492062367        3.6816337732        4.5852731195
  C        21.1623251590        6.6280447129       13.0945824794
  H        22.0618377250        6.7702478838       13.6826360353
  C        18.8336748913        6.2301371693       11.5791323355
  C        17.6117141776        5.9723244972       10.8040904275
 Cu         8.5143484865        5.8229781295       11.1595798708
  C        13.1209920470        5.8438993587        2.2482416201
  C        13.0009736130        7.3383979469        2.2641674914
  C        14.1516579463        8.1177376838        2.3636093607
  H        15.1218063365        7.6351004243        2.3977879640
  C        15.7195536840       10.7978417541        3.8130662518
  N        15.1518761395       10.5619073081        4.9883087236
  O        12.0636751593        5.1734867148        2.1818023482
  O        14.2737077219        5.3538552929        2.3249191248
  C        22.6197992004       12.3061541278        2.7792992369
  C        21.2741723634       12.9665464070        2.8428139644
  C        20.1228805927       12.1824306592        2.8128835610
  H        20.2137578484       11.1030278470        2.7684408517
  C        16.9065761793       11.6059970308        3.9174902642
  N        17.1882939119       11.9472299012        5.1675942918
  O         6.6794497931       13.0426515771        2.8186381022
  O         5.6945911039       11.0563543894        2.6698393611
  S        16.0457021475       11.2990065428        6.1443438556
  C        11.7480490446        7.9409675143        2.2223186847
  H        10.8525844298        7.3345345953        2.1468802321
  C        14.0547924340        9.5028947938        2.4345392389
  C        15.2810483063       10.3302274375        2.5471095908
 Cu        12.0854069468        3.1618972679        2.4502594266
  C        19.7977903186       16.4474466762        2.8485106580
  C        19.9187778932       14.9521056164        2.8922757465
  C        18.7677836544       14.1664020198        2.8783789940
  H        17.7951623341       14.6453472306        2.8824698202
  C        17.1959158995       11.4589398428        1.5507896513
  H        17.7402693195       11.6959398753        0.6433143555
  O        14.6085400487        1.3587315113        2.8849074555
  O        12.3987689011        1.1730072689        2.7465324491
  C        10.3072825289        9.9913852961        2.2679424217
  C        11.6518517606        9.3271314650        2.2884809746
  C        12.8019015504       10.1056238394        2.4027596794
  H        12.7121411158       11.1842500697        2.4646546487
  C        16.0298865102       10.6642350751        1.4482747040
  H        15.7234733998       10.3208609806        0.4665045815
  O         9.2934685997        9.2573802953        2.1955473436
  O        10.2783208714       11.2440910891        2.3375475424
  C        21.1749081561       14.3536546232        2.8808034809
  H        22.0704038208       14.9647802737        2.8848414955
  C        18.8671896657       12.7797132041        2.8335711538
  C        17.6454708853       11.9411155701        2.7536440640
 Cu        14.5810786384        3.3684781618        2.6091277789
  C         8.3278812808       10.8245921676        5.0520795114
  C         8.6762761885       10.5515484068        6.4848027055
  C         9.4128632592       11.4911084630        7.2002269691
  H         9.7097502196       12.4091682435        6.7054821468
  C        11.5531675041       11.8524434750       10.2225882324
  N        11.9264733468       10.6145907028       10.5141872584
  O         7.7058237181        9.9367203487        4.4225366747
  O         8.7001411734       11.9189549519        4.5626754040
  C        13.8994468077       18.8358125850       11.1450387954
  C        13.6339128693       17.4945901128       11.7624464998
  C        13.0169857433       16.5016047201       11.0073101268
  H        12.7801565160       16.7074022732        9.9693902127
  C        12.2800557468       12.8434680795       10.9737038352
  N        13.1686664093       12.3083679752       11.7988292310
  O         8.2405367077        3.9327152198       11.8445506101
  O         7.2512295816        3.2628644670        9.9708251726
  S        13.1001912498       10.6798499087       11.6525364983
  C         8.3058550927        9.3490128411        7.0785391642
  H         7.7377239987        8.6142740837        6.5195562144
  C         9.7965140277       11.2418377994        8.5187540902
  C        10.5698518880       12.2403055891        9.2698741382
 Cu         7.4388430750       10.0474547962        2.4150680133
  C        13.9649390988       15.7774392875       15.1111550299
  C        13.6742276475       16.0231430291       13.6599510672
  C        13.0628471564       15.0279657666       12.9029462368
  H        12.8361011694       14.0765567426       13.3696892675
  C        11.0794731307       14.5620820214        9.8355734388
  H        10.8338490058       15.6043380538        9.6646242737
  O         8.3101162168       12.4367567042        0.5701827305
  O         7.3274829729       10.4493262430        0.4276700105
  C         8.3238899220        7.7916370155        9.0422992141
  C         8.6839236268        9.0948407570        8.3933087181
  C         9.4272895909       10.0307548019        9.1061426604
  H         9.7133335218        9.8080893847       10.1273644890
  C        10.3698368660       13.5929942999        9.0997078248
  H         9.6178315261       13.9403375026        8.3999210774
  O         7.6996527791        6.9488011952        8.3550978932
  O         8.6844805590        7.6159400220       10.2313825269
  C        13.9660002776       17.2600256825       13.0929902220
  H        14.4355717318       18.0372093007       13.6850779892
  C        12.7227312319       15.2575348308       11.5684145866
  C        12.0282815616       14.2305714013       10.7788289026
 Cu         8.5518199206       12.2915954089        2.5753463374
     129
 i =     500, E =     -323.1313844857
  C        10.2730790422        4.8715879384        9.0627247314
  C        11.6174832973        4.7212488366        8.4148606899
  C        12.7618101988        5.0694336855        9.1267481027
  H        12.6551722624        5.4326801734       10.1428120926
  C        16.3405322280        5.9750215751        8.6652996045
  N        16.4252680901        6.3504145076        7.3968879511
  O         9.2588331543        4.6014397682        8.3769944747
  O        10.2446654968        5.2797852156       10.2492835829
  C        19.7926694852        7.1014842890       15.1424045681
  C        19.9089198432        6.7768416159       13.6820656906
  C        18.7549556029        6.5780871494       12.9297362421
  H        17.7911357952        6.7072622006       13.4092987707
  C        17.5284776518        6.2877071455        9.4176808479
  N        18.4561615327        6.8845145764        8.6824731451
  O        14.6041573521        3.0671208314        0.6013907279
  O        12.3943430685        2.8788621927        0.4630250032
  S        17.8877792126        7.0424490233        7.1560145728
  C        11.7163100486        4.2802573397        7.0990596114
  H        10.8249385662        4.0141942565        6.5424165035
  C        14.0221996244        4.9896007512        8.5329409682
  C        15.2268458045        5.3503548950        9.2933816222
 Cu         7.3984087845        5.0662123916        9.0429666441
  C        22.5923265766        6.0605757424       11.1205655998
  C        21.2489071782        6.2882992213       11.7492611039
  C        20.0948402989        6.0967813600       10.9954890817
  H        20.1878208900        5.8187267413        9.9521624407
  C        16.5041363844        5.3889980381       11.3758420964
  H        16.5248144662        5.1120922610       12.4239361427
  O         6.6540686752        6.2927166565       11.8183263422
  O         5.6649349338        5.6248446479        9.9442669101
  C        13.0955471505        3.7502429671        5.0753382816
  C        12.9703899085        4.1958890481        6.5017839527
  C        14.1136497873        4.5536090329        7.2101515736
  H        15.0787615060        4.4848424893        6.7221095864
  C        15.3417204533        5.0852391817       10.6406922054
  H        14.5280473696        4.5931630439       11.1617007127
  O        12.0398610995        3.4929023461        4.4490492947
  O        14.2494154648        3.6761751568        4.5878621330
  C        21.1621181437        6.6332886818       13.0948512947
  H        22.0615236082        6.7755182526       13.6831498893
  C        18.8339364191        6.2347983666       11.5789303432
  C        17.6121891613        5.9762221331       10.8038152048
 Cu         8.5138791619        5.8248377237       11.1598030962
  C        13.1198173197        5.8454881080        2.2579290482
  C        12.9987495155        7.3397891123        2.2724331005
  C        14.1484535761        8.1199792256        2.3760401953
  H        15.1184427748        7.6378082881        2.4208565130
  C        15.7680937898       10.7199461870        3.8181583648
  N        15.2491186540       10.4078678917        4.9981164035
  O        12.0629338584        5.1745447875        2.1894401527
  O        14.2727156380        5.3560201022        2.3347101047
  C        22.6166202445       12.3028363363        2.7901289265
  C        21.2715556728       12.9646497803        2.8543467752
  C        20.1192372806       12.1817639948        2.8296778479
  H        20.2089319645       11.1019165214        2.7946988712
  C        16.9545407300       11.5286182273        3.9250095397
  N        17.2840736392       11.7945729567        5.1818089289
  O         6.6768347032       13.0387429640        2.8268302429
  O         5.6903454606       11.0531232521        2.6798081026
  S        16.1841323697       11.0798552744        6.1610249027
  C        11.7456787045        7.9414420142        2.2210075552
  H        10.8508557720        7.3340066039        2.1464299577
  C        14.0508721888        9.5057482795        2.4310797945
  C        15.2763007474       10.3350800547        2.5440778381
 Cu        12.0854753300        3.1629892073        2.4509978345
  C        19.7994559711       16.4478612114        2.8407498592
  C        19.9191798329       14.9525250713        2.8857175771
  C        18.7671682644       14.1683418868        2.8672610771
  H        17.7952581285       14.6486758557        2.8609784370
  C        17.1381957599       11.5449887013        1.5432702882
  H        17.6423019787       11.8441930068        0.6309664251
  O        14.6103576623        1.3586935087        2.8781095834
  O        12.4004740294        1.1739708436        2.7395685865
  C        10.3036618631        9.9913592824        2.2559250974
  C        11.6485378936        9.3278754102        2.2765335811
  C        12.7982998778       10.1078719921        2.3845476541
  H        12.7081972361       11.1870778531        2.4349446820
  C        15.9716901343       10.7510904566        1.4383818601
  H        15.6245163352       10.4713065618        0.4499759623
  O         9.2899704133        9.2569331802        2.1862990598
  O        10.2743927109       11.2440255553        2.3257624387
  C        21.1743359266       14.3522052518        2.8831042860
  H        22.0707216598       14.9620121708        2.8865404403
  C        18.8645466686       12.7813019516        2.8366284746
  C        17.6405636445       11.9451414853        2.7551299870
 Cu        14.5810916575        3.3696617228        2.6104048923
  C         8.3327745810       10.8237553926        5.0501654006
  C         8.6796188698       10.5510807548        6.4832695877
  C         9.4154614038       11.4907531499        7.1992921970
  H         9.7129922843       12.4086891199        6.7046521785
  C        11.5522105185       11.8529097635       10.2239667868
  N        11.9250946839       10.6152110467       10.5166380750
  O         7.7101191197        9.9360710268        4.4209019988
  O         8.7065238383       11.9173693671        4.5603091089
  C        13.8975170970       18.8366682593       11.1422199164
  C        13.6318562433       17.4960435593       11.7607182827
  C        13.0156941459       16.5021745795       11.0061888581
  H        12.7798990868       16.7066939085        9.9677687235
  C        12.2784107813       12.8442494404       10.9752394771
  N        13.1661447679       12.3096185994       11.8015727196
  O         8.2380985587        3.9341439727       11.8414049098
  O         7.2497412887        3.2627176233        9.9676468787
  S        13.0976427008       10.6809388541       11.6561391741
  C         8.3081478002        9.3488386348        7.0769602590
  H         7.7404122773        8.6141075623        6.5175733706
  C         9.7974395384       11.2418026597        8.5183576105
  C        10.5698908279       12.2404161913        9.2701140990
 Cu         7.4361034477       10.0481903922        2.4151329297
  C        13.9586334710       15.7837121085       15.1120557702
  C        13.6698461956       16.0270431679       13.6601254585
  C        13.0594769371       15.0308086178       12.9036865266
  H        12.8322910163       14.0799210472       13.3712942531
  C        11.0788103101       14.5623968698        9.8352736304
  H        10.8333049894       15.6045862863        9.6636966508
  O         8.3032792262       12.4438140494        0.5702897615
  O         7.3198741216       10.4565742022        0.4299066120
  C         8.3238282725        7.7921324695        9.0412309244
  C         8.6846637928        9.0949913811        8.3921796409
  C         9.4274624908       10.0309127254        9.1056177219
  H         9.7123924482        9.8084817906       10.1271913085
  C        10.3698127383       13.5929944391        9.0992362525
  H         9.6183246794       13.9399847834        8.3986615596
  O         7.6994810325        6.9493248777        8.3540292539
  O         8.6841274537        7.6166172779       10.2303806124
  C        13.9624115884       17.2631451406       13.0919217232
  H        14.4313400486       18.0410298093       13.6835514349
  C        12.7208537176       15.2587997535       11.5685187706
  C        12.0269283499       14.2312210707       10.7793340745
 Cu         8.5496924782       12.2920997689        2.5740784241
     129
 i =     500, E =     -323.1314886079
  C        10.2762081143        4.8730402569        9.0639017374
  C        11.6203889484        4.7214831865        8.4158893439
  C        12.7649721979        5.0705560123        9.1269177552
  H        12.6586423469        5.4353446293       10.1425158430
  C        16.3437097791        5.9757487475        8.6643292664
  N        16.4282741878        6.3501477309        7.3957664313
  O         9.2619357527        4.6032646880        8.3780928675
  O        10.2478402020        5.2816477486       10.2503246057
  C        19.7916329615        7.1122391043       15.1412125294
  C        19.9095381848        6.7842250401       13.6817463163
  C        18.7562913142        6.5847168659       12.9284439355
  H        17.7919328957        6.7158794154       13.4065085806
  C        17.5314704798        6.2891060072        9.4164786579
  N        18.4591102845        6.8854610527        8.6811044006
  O        14.6023835316        3.0797524596        0.6009433551
  O        12.3928449835        2.8900878157        0.4605877411
  S        17.8908934714        7.0423164655        7.1541612069
  C        11.7188117887        4.2783460108        7.1007629909
  H        10.8272978968        4.0115459967        6.5448122059
  C        14.0252346329        4.9897753541        8.5328238990
  C        15.2300611078        5.3514102973        9.2926642203
 Cu         7.3996957988        5.0642378741        9.0418016137
  C        22.5954886414        6.0587137553       11.1253706778
  C        21.2513519070        6.2892304932       11.7517440460
  C        20.0979583625        6.0976405862       10.9968248711
  H        20.1917107304        5.8174362559        9.9541119841
  C        16.5071946435        5.3918333682       11.3752536267
  H        16.5277267152        5.1157091794       12.4236943542
  O         6.6565829900        6.2912215139       11.8239026484
  O         5.6691875505        5.6208137406        9.9498990774
  C        13.0974400497        3.7452143880        5.0772548581
  C        12.9726755122        4.1928220956        6.5032356940
  C        14.1161990898        4.5518295907        7.2106483761
  H        15.0811999230        4.4825564426        6.7224065828
  C        15.3448098375        5.0872491069       10.6401636701
  H        14.5311252566        4.5953488298       11.1615925426
  O        12.0416866437        3.4882955091        4.4509188948
  O        14.2513837857        3.6694757647        4.5901044174
  C        21.1632358093        6.6375226249       13.0964056003
  H        22.0620628523        6.7798691338       13.6854802132
  C        18.8364999887        6.2381980906       11.5784690281
  C        17.6151446093        5.9788211856       10.8028237464
 Cu         8.5144341807        5.8236994495       11.1585469658
  C        13.1199857764        5.8502606802        2.2707648911
  C        12.9972516807        7.3444780338        2.2848442019
  C        14.1451287272        8.1263117914        2.3953914372
  H        15.1149764924        7.6453366043        2.4532137889
  C        15.8170618523       10.6478430061        3.8206273255
  N        15.3479640851       10.2628440606        4.9999575840
  O        12.0637003880        5.1786140063        2.1989673646
  O        14.2731554977        5.3615834763        2.3478913549
  C        22.6129394536       12.3006982085        2.8012443814
  C        21.2686080018       12.9642348494        2.8654601214
  C        20.1148897756       12.1831614132        2.8471072173
  H        20.2027664390       11.1028632968        2.8236428140
  C        17.0038244455       11.4560387880        3.9274335685
  N        17.3832380237       11.6489991686        5.1834524604
  O         6.6738030159       13.0360037618        2.8355712995
  O         5.6857010044       11.0511383445        2.6902356956
  S        16.3259933170       10.8718003205        6.1621087300
  C        11.7437665553        7.9443104672        2.2211345288
  H        10.8500698512        7.3352914736        2.1454626335
  C        14.0460112772        9.5126327155        2.4338537496
  C        15.2693124872       10.3448963564        2.5472665328
 Cu        12.0864251049        3.1667299554        2.4505620967
  C        19.8023910854       16.4503951220        2.8294038183
  C        19.9202965723       14.9550989763        2.8760224460
  C        18.7670198867       14.1729473722        2.8533704129
  H        17.7960636925       14.6549525083        2.8361205507
  C        17.0749768279       11.6372407673        1.5464534071
  H        17.5358866737       11.9998260664        0.6341978400
  O        14.6137186062        1.3603952477        2.8679209073
  O        12.4036438635        1.1773128015        2.7287589031
  C        10.2991249931        9.9929213974        2.2429466119
  C        11.6447871441        9.3309349267        2.2656958890
  C        12.7935548519       10.1130736942        2.3694604015
  H        12.7023307079       11.1926726602        2.4077183394
  C        15.9077646373       10.8444244992        1.4417487253
  H        15.5167498888       10.6287824945        0.4536517047
  O         9.2859499350        9.2576887710        2.1755508841
  O        10.2691084951       11.2456743365        2.3123028974
  C        21.1741129793       14.3522610545        2.8833178731
  H        22.0717152435       14.9603036446        2.8858983496
  C        18.8614407885       12.7855274422        2.8389598718
  C        17.6346979483       11.9533570358        2.7580465058
 Cu        14.5820115772        3.3731405353        2.6112700712
  C         8.3371335963       10.8212278060        5.0471335484
  C         8.6820479832       10.5485557535        6.4806055844
  C         9.4169445363       11.4880037490        7.1977767886
  H         9.7156840135       12.4057268221        6.7035078600
  C        11.5484772110       11.8506744559       10.2258988695
  N        11.9202485013       10.6130863961       10.5205750069
  O         7.7142949346        9.9337491519        4.4177942584
  O         8.7120919042       11.9144065696        4.5572570257
  C        13.8983103582       18.8333292155       11.1361390076
  C        13.6307099757       17.4940586544       11.7566024887
  C        13.0147540021       16.4993502691       11.0030780331
  H        12.7809093699       16.7020094654        9.9638601241
  C        12.2742152947       12.8424671563       10.9770530377
  N        13.1604888388       12.3083039453       11.8052737947
  O         8.2386807804        3.9314054887       11.8348708396
  O         7.2517852620        3.2580383678        9.9609851954
  S        13.0912122662       10.6795556662       11.6616810551
  C         8.3088029991        9.3466028512        7.0737730521
  H         7.7416041014        8.6120868443        6.5135489421
  C         9.7963716521       11.2390581040        8.5175790804
  C        10.5677348879       12.2377781180        9.2702613465
 Cu         7.4323088934       10.0489917321        2.4144187020
  C        13.9492558776       15.7887967079       15.1121192138
  C        13.6633412696       16.0291536387       13.6592107528
  C        13.0535611329       15.0318474996       12.9037328705
  H        12.8246055826       14.0820958483       13.3727801645
  C        11.0767594140       14.5600656047        9.8338542713
  H        10.8320141811       15.6022165092        9.6610460558
  O         8.2927137650       12.4502013362        0.5695209772
  O         7.3096317212       10.4625862846        0.4313957038
  C         8.3206559211        7.7899527592        9.0380659033
  C         8.6829027049        9.0926986029        8.3896336099
  C         9.4249195814       10.0283746414        9.1042825973
  H         9.7080755825        9.8059972546       10.1263685061
  C        10.3682138440       13.5902661828        9.0980012024
  H         9.6176809030       13.9368704340        8.3962648405
  O         7.6961464400        6.9474449970        8.3506788851
  O         8.6806098588        7.6142044463       10.2273225968
  C        13.9584371778       17.2636733602       13.0889216802
  H        14.4271138471       18.0422707786       13.6798123621
  C        12.7176149710       15.2575156167       11.5675247165
  C        12.0237777279       14.2293183675       10.7791401506
 Cu         8.5460995923       12.2928308405        2.5720648195
     129
 i =     500, E =     -323.1319372885
  C        10.2750955773        4.8742781087        9.0616459983
  C        11.6194043207        4.7217001609        8.4141380965
  C        12.7638999685        5.0714253738        9.1251407761
  H        12.6575354956        5.4374090987       10.1404372673
  C        16.3428808878        5.9766497857        8.6626456845
  N        16.4270953251        6.3502523388        7.3940868734
  O         9.2610011491        4.6044815771        8.3755840444
  O        10.2464821549        5.2832444068       10.2479634714
  C        19.7885397210        7.1203850307       15.1387682416
  C        19.9078290604        6.7893171715       13.6799147557
  C        18.7546856633        6.5893080167       12.9263764257
  H        17.7899546558        6.7214456493       13.4037970418
  C        17.5302606384        6.2905666672        9.4145355688
  N        18.4577496683        6.8867303036        8.6792624366
  O        14.5988406631        3.0883964308        0.5991719009
  O        12.3893395832        2.8993036601        0.4570924092
  S        17.8898258652        7.0428808958        7.1516865990
  C        11.7183219284        4.2768691160        7.0996622643
  H        10.8269587643        4.0095182792        6.5439504366
  C        14.0244595574        4.9897925134        8.5314423106
  C        15.2293293972        5.3523499136        9.2909679383
 Cu         7.3985599391        5.0651310523        9.0407968268
  C        22.5941746935        6.0586816172       11.1254208450
  C        21.2500188685        6.2909857637       11.7510575772
  C        20.0967516757        6.0990710628       10.9959181232
  H        20.1908957734        5.8177708071        9.9536158198
  C        16.5063824023        5.3940911119       11.3737289731
  H        16.5267833553        5.1183299214       12.4225668212
  O         6.6553420682        6.2904871408       11.8241336531
  O         5.6678318907        5.6213482200        9.9497896533
  C        13.0973067942        3.7407772099        5.0773623366
  C        12.9723501634        4.1899236327        6.5027968438
  C        14.1157024661        4.5501510042        7.2098874166
  H        15.0808438242        4.4801940614        6.7220133591
  C        15.3438703156        5.0888358180       10.6386363611
  H        14.5301735177        4.5968710715       11.1605101823
  O        12.0417128754        3.4844781241        4.4505299833
  O        14.2514518966        3.6620484029        4.5911520122
  C        21.1616612690        6.6409084311       13.0951933514
  H        22.0600841273        6.7835637818       13.6846988570
  C        18.8351689390        6.2408952024       11.5768435070
  C        17.6140916775        5.9810520906       10.8009058321
 Cu         8.5132236428        5.8242441529       11.1571317275
  C        13.1212721806        5.8536436490        2.2813067637
  C        12.9970085244        7.3475793534        2.2965736538
  C        14.1434548575        8.1304207702        2.4142059192
  H        15.1133286942        7.6506514699        2.4837667585
  C        15.8707213139       10.5734606606        3.8170944545
  N        15.4545367898       10.1122473722        4.9878012778
  O        12.0652966014        5.1818935627        2.2064788242
  O        14.2744974263        5.3651144534        2.3589563022
  C        22.6110252735       12.2980769033        2.8112240647
  C        21.2674970466       12.9634283028        2.8750499961
  C        20.1126950563       12.1837320963        2.8627581577
  H        20.1986500616       11.1029111530        2.8504107833
  C        17.0569525734       11.3806335627        3.9226689012
  N        17.4900678176       11.4987794831        5.1697087606
  O         6.6722776782       13.0330332985        2.8442209685
  O         5.6830797812       11.0486553870        2.6993770668
  S        16.4799472594       10.6538990715        6.1447054017
  C        11.7436375576        7.9463323962        2.2218119411
  H        10.8512198808        7.3363416059        2.1446953032
  C        14.0441296664        9.5175015781        2.4382029037
  C        15.2653319794       10.3517968141        2.5533112771
 Cu        12.0871122138        3.1693568685        2.4487266745
  C        19.8064870377       16.4517419851        2.8182070429
  C        19.9225992939       14.9565010655        2.8660947712
  C        18.7682653047       14.1759179613        2.8397464988
  H        17.7979698046       14.6592774328        2.8127514296
  C        17.0153283804       11.7240711840        1.5589676215
  H        17.4333511597       12.1478230122        0.6518297414
  O        14.6182559403        1.3608209441        2.8579864365
  O        12.4081022641        1.1797821323        2.7179758630
  C        10.2972780738        9.9939068273        2.2327949124
  C        11.6433670462        9.3329421154        2.2575227025
  C        12.7915739866       10.1166104762        2.3581024863
  H        12.6997668442       11.1967763449        2.3861957139
  C        15.8471073554       10.9317955955        1.4555376971
  H        15.4126232241       10.7779320519        0.4732652434
  O         9.2843821984        9.2582479007        2.1674555010
  O        10.2663457030       11.2466888937        2.3023271387
  C        21.1751335283       14.3516887661        2.8826258947
  H        22.0735545638       14.9578830203        2.8845179603
  C        18.8599278955       12.7879917710        2.8403963448
  C        17.6312162252       11.9593201433        2.7618162530
 Cu        14.5827214003        3.3749308781        2.6109514784
  C         8.3416025882       10.8201463972        5.0456864149
  C         8.6845210101       10.5480527547        6.4798346141
  C         9.4184953377       11.4877564793        7.1975488811
  H         9.7183885009       12.4049905308        6.7031789130
  C        11.5460240124       11.8517540128       10.2279480362
  N        11.9170666144       10.6142948727       10.5242367334
  O         7.7190617861        9.9325043194        4.4162580687
  O         8.7182563153       11.9126477561        4.5555809135
  C        13.8977537321       18.8348111406       11.1359614574
  C        13.6285790838       17.4958881477       11.7566420578
  C        13.0134473076       16.5009221995       11.0028312466
  H        12.7808829331       16.7028205817        9.9631991343
  C        12.2716154023       12.8440012032       10.9788218166
  N        13.1568933502       12.3101030544       11.8084029471
  O         8.2390737756        3.9322494387       11.8346394265
  O         7.2516253792        3.2597610005        9.9606623851
  S        13.0868958878       10.6813970076       11.6662939131
  C         8.3095463284        9.3467107870        7.0732450797
  H         7.7428108034        8.6121395675        6.5124399302
  C         9.7957270636       11.2395105305        8.5180788288
  C        10.5663859175       12.2384021949        9.2710037118
 Cu         7.4307323780       10.0493051594        2.4145364816
  C        13.9419439321       15.7933945324       15.1135430433
  C        13.6581147272       16.0322395614       13.6601643106
  C        13.0491532685       15.0345945054       12.9045941789
  H        12.8193217224       14.0853023266       13.3740250883
  C        11.0757192940       14.5610373277        9.8331199158
  H        10.8314939679       15.6031868474        9.6592970995
  O         8.2849883601       12.4553085045        0.5706385083
  O         7.3027590233       10.4672299243        0.4331846999
  C         8.3184840976        7.7909221552        9.0378937322
  C         8.6815109831        9.0936009104        8.3898835882
  C         9.4230274002       10.0293681948        9.1049195332
  H         9.7045730241        9.8073047090       10.1274566442
  C        10.3674612604       13.5908293365        9.0974838537
  H         9.6176870850       13.9371438952        8.3948234819
  O         7.6939449933        6.9485769375        8.3503940028
  O         8.6779803265        7.6151846867       10.2273333372
  C        13.9544423507       17.2662026189       13.0895092976
  H        14.4226991549       18.0450987094       13.6803235469
  C        12.7150835754       15.2596616818       11.5678382016
  C        12.0219143381       14.2308868090       10.7794749892
 Cu         8.5444600888       12.2932082953        2.5716840247
     129
 i =     500, E =     -323.1326647775
  C        10.2743985167        4.8714555628        9.0584945065
  C        11.6189661110        4.7195144001        8.4113703140
  C        12.7632655390        5.0704529881        9.1219897204
  H        12.6565562624        5.4375434238       10.1367209870
  C        16.3417012075        5.9767256404        8.6590258418
  N        16.4261594439        6.3499231897        7.3900741645
  O         9.2604190877        4.6012988025        8.3725197300
  O        10.2455689964        5.2808824832       10.2446793644
  C        19.7854276530        7.1285232092       15.1342029314
  C        19.9057895372        6.7950915753       13.6759460276
  C        18.7531003379        6.5940189817       12.9221118188
  H        17.7883722835        6.7274364250       13.3988213486
  C        17.5293584648        6.2914982895        9.4109092669
  N        18.4567293730        6.8875952563        8.6748728923
  O        14.5951161158        3.0971233238        0.5956142172
  O        12.3857288497        2.9101868590        0.4509978436
  S        17.8883587969        7.0425841048        7.1477486787
  C        11.7180452970        4.2729389205        7.0974827875
  H        10.8267539826        4.0046630749        6.5418803183
  C        14.0237647014        4.9886888139        8.5284761412
  C        15.2283297438        5.3524054899        9.2879358756
 Cu         7.3985594783        5.0633953077        9.0397573627
  C        22.5933723924        6.0582955106       11.1234860337
  C        21.2490062276        6.2919282362       11.7487538504
  C        20.0960245851        6.1000323627       10.9931749800
  H        20.1902946811        5.8171012481        9.9512646563
  C        16.5053527063        5.3959631660       11.3706095281
  H        16.5260077387        5.1211108539       12.4193909260
  O         6.6544731272        6.2884785664       11.8227165265
  O         5.6671735743        5.6199930355        9.9481390850
  C        13.0969822426        3.7348885963        5.0757190581
  C        12.9721362983        4.1857521325        6.5006998241
  C        14.1153249232        4.5473477391        7.2074339249
  H        15.0805356386        4.4773570251        6.7196836604
  C        15.3431692212        5.0899341217       10.6357775357
  H        14.5297200491        4.5982126107       11.1577141445
  O        12.0412518765        3.4796523143        4.4486509533
  O        14.2511817485        3.6550966039        4.5897878602
  C        21.1599301420        6.6445342138       13.0923380860
  H        22.0583776995        6.7875226512       13.6819141223
  C        18.8342183792        6.2434364290       11.5732858416
  C        17.6131062659        5.9827613922       10.7975871616
 Cu         8.5133728393        5.8217560530       11.1556768226
  C        13.1245079550        5.8582030630        2.2922261787
  C        12.9987828761        7.3522519796        2.3089048216
  C        14.1426122312        8.1373085196        2.4349577119
  H        15.1119899953        7.6590387325        2.5174008277
  C        15.9224738590       10.5025649702        3.8074055987
  N        15.5589414384        9.9691142879        4.9658068295
  O        12.0691915890        5.1857147967        2.2134457644
  O        14.2780153642        5.3702132440        2.3683773907
  C        22.6075270917       12.2940105192        2.8223493158
  C        21.2649117189       12.9617510101        2.8849512504
  C        20.1080959088       12.1852267550        2.8796327713
  H        20.1914218908       11.1042821283        2.8801486609
  C        17.1094116837       11.3106323979        3.9117077938
  N        17.5941719689       11.3561299264        5.1452194463
  O         6.6699106908       13.0277369605        2.8539050508
  O         5.6780665652       11.0447795175        2.7098627521
  S        16.6293617179       10.4484376784        6.1075975644
  C        11.7446247220        7.9485290041        2.2227860837
  H        10.8532392689        7.3366755219        2.1432900169
  C        14.0411419334        9.5245884542        2.4455062575
  C        15.2590494672       10.3617572545        2.5606947304
 Cu        12.0888731367        3.1729198747        2.4451588117
  C        19.8129216284       16.4542564968        2.8049268020
  C        19.9258600371       14.9588535954        2.8546354518
  C        18.7698620253       14.1812024699        2.8251846234
  H        17.8011324339       14.6666301975        2.7882743558
  C        16.9502376497       11.8168235268        1.5821911192
  H        17.3232961553       12.3037619038        0.6877888802
  O        14.6254983956        1.3618537776        2.8464749717
  O        12.4151358427        1.1838549914        2.7045380372
  C        10.2945801318        9.9943989872        2.2238558092
  C        11.6418716485        9.3352657000        2.2498855570
  C        12.7886194786       10.1211292591        2.3481901178
  H        12.6954168544       11.2011668047        2.3666330690
  C        15.7822216305       11.0254459353        1.4804858058
  H        15.3016360081       10.9352418920        0.5125632285
  O         9.2822844313        9.2577997265        2.1602473288
  O        10.2627412033       11.2472500646        2.2931332952
  C        21.1765989621       14.3505618495        2.8809902434
  H        22.0768752628       14.9545766237        2.8817908977
  C        18.8572603165       12.7931444592        2.8426279853
  C        17.6265161827       11.9692809596        2.7662527486
 Cu        14.5844462155        3.3775475810        2.6085954799
  C         8.3466524361       10.8175228240        5.0456950605
  C         8.6880717059       10.5457877496        6.4800695117
  C         9.4208474558       11.4860067406        7.1983176650
  H         9.7210488847       12.4032059083        6.7039454255
  C        11.5443625858       11.8517607979       10.2312665589
  N        11.9146750765       10.6144405435       10.5288395331
  O         7.7237332989        9.9303010383        4.4161037352
  O         8.7240000444       11.9097561861        4.5555280107
  C        13.8977722227       18.8339667145       11.1358456783
  C        13.6272907932       17.4958809743       11.7571798738
  C        13.0123066292       16.5005101427       11.0037446857
  H        12.7815743545       16.7014322115        9.9634722872
  C        12.2690817190       12.8443545813       10.9822339325
  N        13.1532620543       12.3110728238       11.8132334668
  O         8.2396807924        3.9313252450       11.8342453671
  O         7.2524229865        3.2584486747        9.9602874861
  S        13.0832364988       10.6821191149       11.6723861901
  C         8.3128289176        9.3445745284        7.0734956585
  H         7.7469972228        8.6096384831        6.5124789867
  C         9.7964050107       11.2384923827        8.5194639011
  C        10.5659488740       12.2379543441        9.2729071769
 Cu         7.4281546110       10.0488577951        2.4163112481
  C        13.9349592073       15.7973769983       15.1165455086
  C        13.6524753320       16.0347753770       13.6626806265
  C        13.0442713909       15.0364802321       12.9073296913
  H        12.8131692891       14.0877561846       13.3773925812
  C        11.0748606179       14.5608540494        9.8338677736
  H        10.8310609627       15.6029060338        9.6589892314
  O         8.2769458895       12.4603162315        0.5730742692
  O         7.2950372803       10.4718757026        0.4371388871
  C         8.3204715984        7.7894367918        9.0390462334
  C         8.6832864846        9.0920422915        8.3906544645
  C         9.4233530830       10.0284312596        9.1063810293
  H         9.7037013179        9.8070925094       10.1294640593
  C        10.3673152473       13.5902530208        9.0980937090
  H         9.6183659169       13.9361188366        8.3942678312
  O         7.6965358067        6.9468260505        8.3512853548
  O         8.6793086106        7.6139151353       10.2286677976
  C        13.9507435074       17.2677483102       13.0908467123
  H        14.4186578951       18.0469253599       13.6815474400
  C        12.7124452880       15.2600399451       11.5697403765
  C        12.0198259780       14.2309812389       10.7814763290
 Cu         8.5420270446       12.2926342130        2.5727356971
     129
 i =     500, E =     -323.1335328571
  C        10.2721493745        4.8698999880        9.0567428271
  C        11.6166408515        4.7163454201        8.4095559229
  C        12.7612729598        5.0686823169        9.1189996659
  H        12.6549647710        5.4375767578       10.1331275455
  C        16.3398917317        5.9742795277        8.6544674261
  N        16.4246548300        6.3454162339        7.3849825317
  O         9.2579918104        4.5992218061        8.3711429719
  O        10.2435542706        5.2800773103       10.2426351405
  C        19.7792672853        7.1381181611       15.1295307868
  C        19.9012920743        6.8015572073       13.6720367878
  C        18.7492793195        6.5992242002       12.9175461801
  H        17.7841112729        6.7334655478       13.3931647230
  C        17.5273017947        6.2901896239        9.4061969707
  N        18.4550111064        6.8849206536        8.6695761854
  O        14.5883966516        3.1066543511        0.5918757130
  O        12.3790553546        2.9215011961        0.4450691196
  S        17.8870838972        7.0377202106        7.1417840304
  C        11.7152441459        4.2673910199        7.0964413333
  H        10.8237598537        3.9981690213        6.5416337907
  C        14.0216025876        4.9859016784        8.5250995080
  C        15.2263608715        5.3508064273        9.2838799792
 Cu         7.3971146807        5.0636006774        9.0403031531
  C        22.5909087899        6.0589299593       11.1229685085
  C        21.2460912253        6.2944892901       11.7467954996
  C        20.0936775532        6.1012941107       10.9906266099
  H        20.1887361668        5.8165130320        9.9492403078
  C        16.5030231051        5.3973733897       11.3668501447
  H        16.5234379059        5.1239294624       12.4160836903
  O         6.6516444490        6.2891375885       11.8225652793
  O         5.6652175950        5.6201606165        9.9477270756
  C        13.0929184394        3.7262716965        5.0746286636
  C        12.9690249960        4.1791599057        6.4991897513
  C        14.1125613341        4.5422479874        7.2047688732
  H        15.0775782468        4.4718734997        6.7166576983
  C        15.3410344984        5.0900850736       10.6321002622
  H        14.5276246611        4.5988344147       11.1546694014
  O        12.0368383707        3.4709395957        4.4480508155
  O        14.2468366371        3.6463266445        4.5881056657
  C        21.1559118775        6.6495514410       13.0896981218
  H        22.0538841730        6.7934639724       13.6796697394
  C        18.8314078122        6.2458543729       11.5694693754
  C        17.6107804881        5.9836947884       10.7933509560
 Cu         8.5120395426        5.8222313281       11.1567102157
  C        13.1297710705        5.8628526017        2.3040836286
  C        13.0018744520        7.3568860185        2.3215209998
  C        14.1432608882        8.1439742936        2.4552733462
  H        15.1124888648        7.6676111784        2.5500080825
  C        15.9768955033       10.4332789673        3.7894784283
  N        15.6678990757        9.8263952560        4.9273013603
  O        12.0750024258        5.1896126916        2.2225839042
  O        14.2835173246        5.3754260410        2.3786896748
  C        22.6051847044       12.2895379255        2.8328353377
  C        21.2638641861       12.9602999463        2.8929335903
  C        20.1049310262       12.1871775346        2.8937803931
  H        20.1848769899       11.1060763318        2.9068783610
  C        17.1637697212       11.2416549617        3.8913731076
  N        17.7028056082       11.2145302200        5.1026069751
  O         6.6687563659       13.0217400006        2.8635953018
  O         5.6737722909       11.0403323932        2.7202901240
  S        16.7855430305       10.2423360163        6.0486681026
  C        11.7471752944        7.9509561342        2.2244050472
  H        10.8572577539        7.3372531900        2.1425510688
  C        14.0403925546        9.5316325842        2.4531069429
  C        15.2548204295       10.3711719291        2.5689884134
 Cu        12.0898611146        3.1760898787        2.4421114968
  C        19.8214212437       16.4567796326        2.7905832647
  C        19.9309200900       14.9612158810        2.8422193520
  C        18.7730188661       14.1866740020        2.8099283813
  H        17.8058373684       14.6745840200        2.7642982027
  C        16.8883503725       11.9057577357        1.6128502115
  H        17.2165618791       12.4535612782        0.7362267509
  O        14.6346595134        1.3628954779        2.8341360584
  O        12.4241657633        1.1880473930        2.6902386844
  C        10.2939817687        9.9952052762        2.2151952336
  C        11.6420923421        9.3376230006        2.2437328778
  C        12.7875534885       10.1254955655        2.3404091629
  H        12.6928343800       11.2055177951        2.3504929134
  C        15.7203408952       11.1146137501        1.5139072186
  H        15.1945635642       11.0855894375        0.5658447195
  O         9.2819944922        9.2579807047        2.1535847073
  O        10.2615632337       11.2480770534        2.2837566832
  C        21.1796888688       14.3494590113        2.8779030507
  H        22.0816872350       14.9508679434        2.8779393051
  C        18.8557331010       12.7983560569        2.8425393355
  C        17.6233827630       11.9793791287        2.7696431518
 Cu        14.5854333711        3.3801676451        2.6061515298
  C         8.3536147932       10.8156057414        5.0455399927
  C         8.6927092397       10.5442383173        6.4804563096
  C         9.4244928124       11.4846308827        7.1994503344
  H         9.7256644626       12.4015412954        6.7051177701
  C        11.5428602474       11.8519308160       10.2354822525
  N        11.9123260972       10.6147505293       10.5346835099
  O         7.7302952960        9.9286933618        4.4157594803
  O         8.7324425615       11.9071568100        4.5551933369
  C        13.8966375565       18.8345028093       11.1365080786
  C        13.6251065327       17.4970379056       11.7586510393
  C        13.0110364693       16.5009511029       11.0053868454
  H        12.7817018177       16.7008200182        9.9646090825
  C        12.2668279341       12.8449747054       10.9865589904
  N        13.1497928545       12.3121736615       11.8191461959
  O         8.2381459127        3.9322704099       11.8347225090
  O         7.2511670646        3.2586145135        9.9609261512
  S        13.0794411879       10.6831268046       11.6796965013
  C         8.3158733601        9.3435283990        7.0738899989
  H         7.7506779604        8.6085013906        6.5123568848
  C         9.7974548725       11.2377682598        8.5214340701
  C        10.5659059458       12.2375947496        9.2754602870
 Cu         7.4269279993       10.0487311127        2.4184724688
  C        13.9286080798       15.8021317586       15.1199428251
  C        13.6476257876       16.0377430884       13.6655537110
  C        13.0399994690       15.0388479484       12.9105262405
  H        12.8081410466       14.0906364572       13.3812593329
  C        11.0744519227       14.5608142004        9.8352030656
  H        10.8311046331       15.6027617902        9.6591473825
  O         8.2704549085       12.4655423883        0.5757365744
  O         7.2883596907       10.4771171984        0.4415972943
  C         8.3193702602        7.7896279835        9.0404187002
  C         8.6840169886        9.0915519747        8.3917893525
  C         9.4231397126       10.0280885145        9.1083070907
  H         9.7017720737        9.8072508897       10.1319649902
  C        10.3676840315       13.5897743456        9.0993108770
  H         9.6196967594       13.9351678678        8.3942343146
  O         7.6951918599        6.9472792950        8.3524374563
  O         8.6779255684        7.6139198063       10.2300380798
  C        13.9469485498       17.2700640682       13.0928743161
  H        14.4143348783       18.0497281494       13.6833695380
  C        12.7101624963       15.2611176045       11.5722300662
  C        12.0181898811       14.2314766341       10.7842036007
 Cu         8.5414252193       12.2921239325        2.5737302018
     129
 i =     500, E =     -323.1346504056
  C        10.2684719906        4.8702748772        9.0563858420
  C        11.6127500074        4.7143186679        8.4088865488
  C        12.7581310111        5.0670511450        9.1168590488
  H        12.6526542362        5.4380045645       10.1303369615
  C        16.3380793021        5.9677834932        8.6499133902
  N        16.4247399910        6.3340251592        7.3790064658
  O         9.2541576164        4.5994204151        8.3713289629
  O        10.2404081506        5.2823331325       10.2417907197
  C        19.7707829180        7.1474463891       15.1260060204
  C        19.8946926770        6.8086095994       13.6690516479
  C        18.7436106719        6.6040203989       12.9137607547
  H        17.7779347506        6.7388572600       13.3881899072
  C        17.5253045186        6.2848443938        9.4016146048
  N        18.4547558250        6.8750959235        8.6633332320
  O        14.5795082803        3.1162170745        0.5892485950
  O        12.3702454309        2.9320960646        0.4403410891
  S        17.8884342993        7.0227680762        7.1346061479
  C        11.7103071923        4.2626933944        7.0965194638
  H        10.8183449460        3.9929549260        6.5427223034
  C        14.0181122837        4.9821665652        8.5224000177
  C        15.2233260213        5.3475316968        9.2803687245
 Cu         7.3945811871        5.0664294209        9.0421958920
  C        22.5871622798        6.0626353632       11.1234956300
  C        21.2417219200        6.2981619050       11.7461963510
  C        20.0901919170        6.1026373226       10.9892887381
  H        20.1865196364        5.8156474239        9.9486701749
  C        16.4988959388        5.3987283950       11.3640650283
  H        16.5184578455        5.1280961443       12.4140039495
  O         6.6474155760        6.2933642009       11.8238333328
  O         5.6623858519        5.6232715125        9.9486117700
  C        13.0860946279        3.7178303763        5.0742486975
  C        12.9636259687        4.1725454149        6.4985171147
  C        14.1078893106        4.5361759780        7.2027460126
  H        15.0725183287        4.4644633798        6.7140887719
  C        15.3373317951        5.0901292930       10.6293742385
  H        14.5234350564        4.6006756589       11.1527594142
  O        12.0298032646        3.4624076466        4.4482558676
  O        14.2398790296        3.6368307134        4.5871527118
  C        21.1500168403        6.6558653311       13.0882961015
  H        22.0473996177        6.8012959403       13.6788050910
  C        18.8272549425        6.2476545095       11.5665344869
  C        17.6074125145        5.9831244843       10.7899014731
 Cu         8.5092395892        5.8266381564       11.1593090461
  C        13.1356234907        5.8666481259        2.3154964802
  C        13.0057501424        7.3606658430        2.3325333362
  C        14.1447800115        8.1497720842        2.4723597754
  H        15.1138450869        7.6753613750        2.5783009479
  C        16.0312209786       10.3632912832        3.7623821248
  N        15.7758715599        9.6828225295        4.8714465059
  O        12.0815379694        5.1926876795        2.2321176886
  O        14.2897675001        5.3798956746        2.3897846631
  C        22.6042752203       12.2850465815        2.8416624975
  C        21.2639416835       12.9583082884        2.8995032372
  C        20.1032942803       12.1880433892        2.9060181416
  H        20.1803972994       11.1069394188        2.9306293410
  C        17.2189982303       11.1702852965        3.8623554483
  N        17.8127248631       11.0683002924        5.0435319228
  O         6.6688535913       13.0162418389        2.8729385624
  O         5.6716081069       11.0361125101        2.7282748997
  S        16.9417963370       10.0327047298        5.9660921298
  C        11.7505478139        7.9525230626        2.2255574579
  H        10.8619547696        7.3371583579        2.1418478595
  C        14.0406572859        9.5378008769        2.4589524926
  C        15.2518800916       10.3785023050        2.5757733732
 Cu        12.0897585916        3.1783097466        2.4402475433
  C        19.8294323970       16.4580750136        2.7777174796
  C        19.9360766453       14.9622962981        2.8309936063
  C        18.7766564177       14.1902305084        2.7972539458
  H        17.8108418395       14.6802328144        2.7449413556
  C        16.8307079042       11.9886572613        1.6513225458
  H        17.1153820673       12.5959523589        0.7989857839
  O        14.6434609467        1.3629681333        2.8224828215
  O        12.4328780265        1.1909142687        2.6774266171
  C        10.2943356344        9.9951222114        2.2068514841
  C        11.6432764423        9.3391213504        2.2378024126
  C        12.7873488900       10.1289584211        2.3333646874
  H        12.6910381116       11.2088808662        2.3367901607
  C        15.6628528017       11.1980391409        1.5540221584
  H        15.0936966591       11.2283699719        0.6314189565
  O         9.2828834487        9.2572592413        2.1470596487
  O        10.2612179526       11.2482141786        2.2740798263
  C        21.1831859233       14.3476921511        2.8744636878
  H        22.0865933472       14.9470198903        2.8734334847
  C        18.8552335487       12.8016131400        2.8429713734
  C        17.6224306014       11.9862941745        2.7733180261
 Cu        14.5853628654        3.3819026262        2.6047879151
  C         8.3612662182       10.8143430983        5.0447437270
  C         8.6981064517       10.5438171022        6.4803361774
  C         9.4288889951       11.4845665678        7.1998837602
  H         9.7312031202       12.4009853742        6.7053281819
  C        11.5419562852       11.8540042926       10.2392605415
  N        11.9104315104       10.6169742081       10.5402827143
  O         7.7376894112        9.9279149237        4.4148160149
  O         8.7419212961       11.9053027607        4.5541475172
  C        13.8932106004       18.8384700269       11.1388446404
  C        13.6220588757       17.5008272944       11.7609106070
  C        13.0092214981       16.5040772930       11.0074205398
  H        12.7810037032       16.7033193523        9.9662898949
  C        12.2651204967       12.8475556881       10.9904648649
  N        13.1464893187       12.3151924406       11.8250207591
  O         8.2348995047        3.9365629059       11.8367958178
  O         7.2475639089        3.2623300610        9.9634449512
  S        13.0757486847       10.6860469047       11.6870993490
  C         8.3195043089        9.3438657001        7.0742007381
  H         7.7548633762        8.6086083077        6.5123979042
  C         9.7993388451       11.2387934651        8.5227624006
  C        10.5666906692       12.2390489172        9.2772984916
 Cu         7.4274742951       10.0481684691        2.4190068091
  C        13.9238408968       15.8072651971       15.1227352203
  C        13.6432075043       16.0423267158       13.6683116771
  C        13.0366558439       15.0428393345       12.9132384805
  H        12.8045928083       14.0948223150       13.3842726919
  C        11.0748605127       14.5626131040        9.8357791001
  H        10.8319150246       15.6044350039        9.6584660677
  O         8.2646639663       12.4715229781        0.5784737281
  O         7.2848770113       10.4819532937        0.4444861206
  C         8.3185962398        7.7920367599        9.0422852063
  C         8.6851836634        9.0930265317        8.3930161511
  C         9.4234985623       10.0298106839        9.1100166116
  H         9.7002225382        9.8097102872       10.1343373390
  C        10.3689679244       13.5910884937        9.0997135008
  H         9.6220674620       13.9359984386        8.3932627302
  O         7.6945914354        6.9495851619        8.3545481419
  O         8.6758559775        7.6171234014       10.2325854055
  C        13.9427194305       17.2744946647       13.0954596468
  H        14.4093281435       18.0545214896       13.6860803760
  C        12.7081421020       15.2643413173       11.5744927612
  C        12.0172219169       14.2339837505       10.7864166926
 Cu         8.5419352392       12.2916932809        2.5743584570
     129
 i =     500, E =     -323.1358943000
  C        10.2651029434        4.8720484696        9.0577414238
  C        11.6086131146        4.7136038052        8.4091380137
  C        12.7551136477        5.0652690058        9.1157378960
  H        12.6507637613        5.4381787233       10.1286071555
  C        16.3387373213        5.9541707152        8.6457178183
  N        16.4295605391        6.3101168694        7.3721070396
  O         9.2500317465        4.6023449335        8.3731325999
  O        10.2382033055        5.2843511712       10.2429100048
  C        19.7621215254        7.1583331305       15.1236327206
  C        19.8880138453        6.8166135506       13.6673082543
  C        18.7379646439        6.6086251882       12.9112769939
  H        17.7717383813        6.7442815173       13.3843683907
  C        17.5255946292        6.2721939091        9.3974698216
  N        18.4592480557        6.8523413961        8.6564642888
  O        14.5699405011        3.1289962724        0.5876212626
  O        12.3610500465        2.9424701606        0.4369396750
  S        17.8969824041        6.9900566888        7.1252020582
  C        11.7043936608        4.2599606059        7.0973075601
  H        10.8115859375        3.9912036450        6.5444330793
  C        14.0147417809        4.9768174011        8.5208399439
  C        15.2207638793        5.3416977625        9.2779238807
 Cu         7.3910999229        5.0693941695        9.0441375023
  C        22.5837573119        6.0661473100       11.1257691643
  C        21.2376999027        6.3014058176       11.7474968100
  C        20.0870971625        6.1020040549       10.9901619304
  H        20.1850684247        5.8114784451        9.9506880343
  C        16.4937200952        5.4009304557       11.3633238139
  H        16.5107998184        5.1358879990       12.4147709480
  O         6.6436987344        6.2970298210       11.8262643107
  O         5.6594932391        5.6264136020        9.9508778405
  C        13.0778641393        3.7109972499        5.0743237457
  C        12.9570899316        4.1665896011        6.4985638177
  C        14.1025962233        4.5286303011        7.2017187485
  H        15.0666903957        4.4540172676        6.7124331104
  C        15.3326337709        5.0909675671       10.6284895141
  H        14.5170128442        4.6060712808       11.1534910070
  O        12.0210032953        3.4558763001        4.4489604972
  O        14.2311977517        3.6287521519        4.5864509011
  C        21.1441938891        6.6631978523       13.0883882182
  H        22.0408303361        6.8112181458       13.6793650511
  C        18.8232299232        6.2476688616       11.5652749655
  C        17.6044632801        5.9800082532       10.7879174176
 Cu         8.5063859664        5.8291702024       11.1612556168
  C        13.1435745459        5.8714564612        2.3262987336
  C        13.0108173755        7.3653440401        2.3421665071
  C        14.1471552427        8.1571038466        2.4866138348
  H        15.1163030734        7.6851542227        2.6022394739
  C        16.0845186829       10.2979542883        3.7262598649
  N        15.8826144045        9.5452202584        4.7989566379
  O        12.0902255636        5.1961656597        2.2413633905
  O        14.2980255825        5.3860611862        2.4013852973
  C        22.6038517611       12.2813349548        2.8484942894
  C        21.2645482198       12.9571616526        2.9036558481
  C        20.1020169480       12.1901013635        2.9144748708
  H        20.1759637185       11.1090000193        2.9491266459
  C        17.2732436261       11.1034585482        3.8238160024
  N        17.9218147630       10.9279254798        4.9665307771
  O         6.6693065236       13.0112081648        2.8811974604
  O         5.6698997848       11.0324464295        2.7341905761
  S        17.0977802892        9.8284838775        5.8591366074
  C        11.7547437182        7.9541620524        2.2266468565
  H        10.8677834484        7.3367008287        2.1413190349
  C        14.0410726135        9.5454698362        2.4640509457
  C        15.2487449747       10.3877069697        2.5817935382
 Cu        12.0897566275        3.1812432287        2.4394227553
  C        19.8386693744       16.4605381165        2.7664147813
  C        19.9422578627       14.9645683761        2.8205844441
  C        18.7811532144       14.1952835227        2.7861707146
  H        17.8168259644       14.6878769045        2.7295107250
  C        16.7746805893       12.0701133816        1.6964119284
  H        17.0161746519       12.7350988149        0.8742353118
  O        14.6532134861        1.3642827127        2.8114034681
  O        12.4424814088        1.1948695501        2.6670523049
  C        10.2944732154        9.9945155631        2.2000843625
  C        11.6445158279        9.3406112934        2.2331578436
  C        12.7866657745       10.1330640377        2.3283839128
  H        12.6877385449       11.2128168740        2.3271449658
  C        15.6069174761       11.2799878559        1.6009774643
  H        14.9953669896       11.3679368112        0.7097242599
  O         9.2836312790        9.2555134152        2.1421116028
  O        10.2599907883       11.2476100971        2.2655417957
  C        21.1875944504       14.3467882807        2.8702283488
  H        22.0924945953       14.9437836866        2.8683640950
  C        18.8550547491       12.8062942542        2.8417871384
  C        17.6217922959       11.9950123572        2.7754688178
 Cu        14.5855620412        3.3850132367        2.6043269406
  C         8.3672350896       10.8128247410        5.0440973094
  C         8.7025544979       10.5430420451        6.4801761063
  C         9.4325045722       11.4842818236        7.1999601510
  H         9.7357353490       12.4001915484        6.7050589447
  C        11.5409063898       11.8560015530       10.2423339086
  N        11.9084678339       10.6191429643       10.5451981371
  O         7.7428763591        9.9267254081        4.4142383629
  O         8.7495853274       11.9028828460        4.5531471185
  C        13.8894639181       18.8417160475       11.1407163104
  C        13.6182551793       17.5042374342       11.7629993975
  C        13.0066043384       16.5069352656       11.0092767189
  H        12.7796060895       16.7056337603        9.9677586641
  C        12.2632664215       12.8500578618       10.9936297079
  N        13.1432673658       12.3182053091       11.8299633756
  O         8.2313976123        3.9398372727       11.8383479837
  O         7.2439562074        3.2652357219        9.9651785483
  S        13.0721060675       10.6889605330       11.6936504813
  C         8.3226684918        9.3438414969        7.0746806488
  H         7.7584958635        8.6082670092        6.5127894809
  C         9.8009543299       11.2396799338        8.5236019790
  C        10.5673086789       12.2404221480        9.2784531522
 Cu         7.4278257319       10.0467925876        2.4192702775
  C        13.9189020560       15.8117394851       15.1252726602
  C        13.6379405844       16.0465477441       13.6709665116
  C        13.0325664919       15.0465208621       12.9157237924
  H        12.8005327830       14.0985737880       13.3868919021
  C        11.0749559128       14.5643460084        9.8357351514
  H        10.8323591935       15.6060385099        9.6572730063
  O         8.2587148801       12.4765637147        0.5808359477
  O         7.2818319030       10.4855430736        0.4468954543
  C         8.3182298274        7.7940233697        9.0441805409
  C         8.6863182652        9.0942189257        8.3942994157
  C         9.4239436213       10.0313728395        9.1114874751
  H         9.6989738046        9.8121674323       10.1364574541
  C        10.3701322546       13.5923321993        9.0993361494
  H         9.6243900549       13.9367670720        8.3914352386
  O         7.6929660637        6.9522005905        8.3567352670
  O         8.6748739882        7.6191520914       10.2346377018
  C        13.9375544845       17.2786200536       13.0979830899
  H        14.4034237768       18.0589984428       13.6887030303
  C        12.7053880990       15.2673145253       11.5765292997
  C        12.0158254905       14.2363602094       10.7880770555
 Cu         8.5421308512       12.2903890953        2.5748326736
     129
 i =     500, E =     -323.1371304564
  C        10.2613906293        4.8722531489        9.0602061226
  C        11.6041029801        4.7114321387        8.4105441131
  C        12.7520026986        5.0611597754        9.1157313195
  H        12.6489432112        5.4359357083       10.1280315539
  C        16.3415238804        5.9313903147        8.6412617330
  N        16.4387563212        6.2720106438        7.3638056065
  O         9.2457694640        4.6028288523        8.3764171824
  O        10.2356006449        5.2854183529       10.2451304838
  C        19.7516049249        7.1692200528       15.1213510511
  C        19.8804862007        6.8237209747       13.6660947749
  C        18.7319174535        6.6112697213       12.9090693898
  H        17.7650007488        6.7481547064       13.3803383861
  C        17.5282078817        6.2503587461        9.3930558803
  N        18.4679751713        6.8154299996        8.6480251158
  O        14.5584128841        3.1427276805        0.5862918182
  O        12.3499959961        2.9525331769        0.4332142992
  S        17.9115389839        6.9384538285        7.1135256483
  C        11.6974008470        4.2569360625        7.0987983595
  H        10.8033612325        3.9905806794        6.5467310222
  C        14.0111929295        4.9681608854        8.5203196783
  C        15.2183343493        5.3315108038        9.2763492439
 Cu         7.3876372737        5.0708796688        9.0468163843
  C        22.5808739038        6.0679921706       11.1302317690
  C        21.2339610749        6.3026465157       11.7505387414
  C        20.0846849187        6.0974601612       10.9927043420
  H        20.1850550046        5.8019298298        9.9549031570
  C        16.4873466258        5.4029011580       11.3641399374
  H        16.5004647229        5.1469311589       12.4178326710
  O         6.6403901594        6.2996222766       11.8311739320
  O         5.6577424683        5.6284306200        9.9553122420
  C        13.0675327701        3.7055425155        5.0741729164
  C        12.9493013507        4.1598162095        6.4990855663
  C        14.0964419032        4.5180097012        7.2016004390
  H        15.0597872858        4.4393319562        6.7115161804
  C        15.3267309417        5.0917000482       10.6293294172
  H        14.5080587962        4.6149700447       11.1569539082
  O        12.0099246889        3.4530444630        4.4491935849
  O        14.2204291805        3.6222810831        4.5851124847
  C        21.1379087225        6.6699839298       13.0897609135
  H        22.0334614076        6.8220270238       13.6814449326
  C        18.8195072024        6.2441167255       11.5648115281
  C        17.6021236645        5.9724147683       10.7867099866
 Cu         8.5032329267        5.8306329805       11.1641096318
  C        13.1538708038        5.8782464824        2.3352232041
  C        13.0176870694        7.3718617697        2.3500752605
  C        14.1511898829        8.1666352077        2.4978530954
  H        15.1207600885        7.6972211224        2.6198402110
  C        16.1385666514       10.2402979228        3.6821113800
  N        15.9928949268        9.4176574200        4.7113656578
  O        12.1016713304        5.2013652526        2.2482988093
  O        14.3088790799        5.3944753745        2.4119021843
  C        22.6034250282       12.2791281525        2.8521021335
  C        21.2655289982       12.9584192029        2.9028347456
  C        20.1004637282       12.1956544931        2.9149981814
  H        20.1704154192       11.1145423969        2.9569360810
  C        17.3264791010       11.0472199183        3.7748260620
  N        18.0304338677       10.8039048206        4.8708905244
  O         6.6700320181       13.0076095325        2.8861890496
  O         5.6679158514       11.0302862947        2.7388620758
  S        17.2572929520        9.6411415692        5.7287809953
  C        11.7602792735        7.9571210968        2.2286636794
  H        10.8751559658        7.3372515102        2.1415522374
  C        14.0426090202        9.5553907257        2.4703058398
  C        15.2464389778       10.3995363637        2.5882594049
 Cu        12.0905406198        3.1863878036        2.4384258776
  C        19.8512213591       16.4664653972        2.7561856695
  C        19.9507164572       14.9702893943        2.8097902904
  C        18.7871056787       14.2051879884        2.7744031115
  H        17.8248994042       14.7017288130        2.7162135274
  C        16.7192750834       12.1514013657        1.7452775570
  H        16.9169206363       12.8705219764        0.9577609138
  O        14.6668177012        1.3684097495        2.8010854773
  O        12.4556150299        1.2027837543        2.6590250567
  C        10.2950309034        9.9947423617        2.1970404725
  C        11.6464254967        9.3433705276        2.2321606209
  C        12.7863038676       10.1387511787        2.3285354946
  H        12.6836545341       11.2182202807        2.3257743792
  C        15.5520603324       11.3608148556        1.6547641656
  H        14.8978779826       11.5033872132        0.8015644534
  O         9.2849778350        9.2547656977        2.1402327713
  O        10.2590731378       11.2480386253        2.2610199454
  C        21.1937468006       14.3483575543        2.8639505658
  H        22.1006858805       14.9422722249        2.8625818691
  C        18.8550723134       12.8157444891        2.8352341152
  C        17.6208314603       12.0095131656        2.7730663102
 Cu        14.5865261406        3.3904618471        2.6037713502
  C         8.3703503419       10.8104884793        5.0443713129
  C         8.7052160357       10.5413898041        6.4806581487
  C         9.4346794514       11.4830785618        7.2003731192
  H         9.7384309117       12.3986032009        6.7050693874
  C        11.5392584424       11.8567217496       10.2453898066
  N        11.9061266474       10.6200174112       10.5497293699
  O         7.7455648509        9.9245433438        4.4148070620
  O         8.7531594754       11.9002967942        4.5531486524
  C        13.8856711511       18.8428758534       11.1417997561
  C        13.6145419975       17.5058168021       11.7648702346
  C        13.0035428235       16.5080683247       11.0112730434
  H        12.7773312307       16.7062631050        9.9694942207
  C        12.2605806963       12.8511804682       10.9970960797
  N        13.1392651708       12.3197872878       11.8350946549
  O         8.2276471476        3.9414363896       11.8390812332
  O         7.2397200057        3.2658549356        9.9664551098
  S        13.0680228808       10.6904607503       11.6999183698
  C         8.3246023920        9.3427363654        7.0757086074
  H         7.7607774708        8.6068764914        6.5138781974
  C         9.8017654357       11.2394447429        8.5245814013
  C        10.5673000704       12.2406413366        9.2796383951
 Cu         7.4275981237       10.0459058896        2.4208311643
  C        13.9151486493       15.8146344184       15.1277063455
  C        13.6335299630       16.0490022454       13.6734714482
  C        13.0285643430       15.0485943032       12.9184425803
  H        12.7963428882       14.1008915620       13.3900054242
  C        11.0743790578       14.5648550535        9.8360880289
  H        10.8322205794       15.6064583468        9.6564580236
  O         8.2551299972       12.4799384771        0.5824565129
  O         7.2788345398       10.4884862128        0.4500490213
  C         8.3173721603        7.7947090692        9.0463891639
  C         8.6868925229        9.0941388180        8.3958989559
  C         9.4238947918       10.0317196188        9.1130948523
  H         9.6976543015        9.8133930987       10.1385982972
  C        10.3706619809       13.5924531372        9.0991685934
  H         9.6261529299       13.9365121153        8.3897769536
  O         7.6914045207        6.9533259549        8.3591688419
  O         8.6733766171        7.6201002620       10.2371775748
  C        13.9331871976       17.2809086701       13.1001060379
  H        14.3986531660       18.0616117831       13.6907162395
  C        12.7021732565       15.2686925548       11.5789341183
  C        12.0136219704       14.2373521963       10.7902170807
 Cu         8.5420837499       12.2891614759        2.5756040438
     129
 i =     500, E =     -323.1382831129
  C        10.2568149319        4.8714476618        9.0641930337
  C        11.5985038664        4.7075304844        8.4133250624
  C        12.7482285474        5.0537524483        9.1171476253
  H        12.6468942688        5.4296622029       10.1292033050
  C        16.3443868871        5.9020500497        8.6369702093
  N        16.4479268599        6.2260967708        7.3557310740
  O         9.2405575632        4.6023988716        8.3809519293
  O        10.2319892324        5.2860068451       10.2484967009
  C        19.7382542962        7.1794088886       15.1189007680
  C        19.8708980305        6.8291821772       13.6651474542
  C        18.7243630796        6.6114381518       12.9067331824
  H        17.7564615215        6.7496446111       13.3755812373
  C        17.5309018735        6.2224405413        9.3885185993
  N        18.4765903843        6.7719658621        8.6394849202
  O        14.5438313673        3.1562482020        0.5847314591
  O        12.3359380424        2.9622546216        0.4291380580
  S        17.9259729732        6.8792367678        7.1016292050
  C        11.6885249016        4.2538904664        7.1010351835
  H        10.7928823081        3.9916270622        6.5496081214
  C        14.0067822149        4.9556087192        8.5208591555
  C        15.2154727187        5.3165241980        9.2754367221
 Cu         7.3835438813        5.0705539814        9.0503712865
  C        22.5777226125        6.0681863057       11.1371758200
  C        21.2294138556        6.3017808882       11.7550354829
  C        20.0819864040        6.0895397039       10.9963034577
  H        20.1854973970        5.7881648298        9.9605179189
  C        16.4803516899        5.4020702164       11.3655206334
  H        16.4890051946        5.1569162414       12.4218206063
  O         6.6361761570        6.3010119834       11.8389542047
  O         5.6563439616        5.6285884483        9.9621007523
  C        13.0543324928        3.7028306531        5.0733723617
  C        12.9393064435        4.1528173816        6.4999216303
  C        14.0886144913        4.5047834796        7.2020608487
  H        15.0509475940        4.4214331536        6.7108669236
  C        15.3200085906        5.0894806177       10.6310399586
  H        14.4977618656        4.6227210803       11.1619863558
  O        11.9955219652        3.4548331379        4.4485920158
  O        14.2064557058        3.6193464937        4.5826081319
  C        21.1299781565        6.6754281760       13.0922348107
  H        22.0239750218        6.8324214208       13.6849667223
  C        18.8151436653        6.2370421703       11.5645988962
  C        17.5995300049        5.9604761485       10.7855710074
 Cu         8.4986912140        5.8316380621       11.1684027833
  C        13.1651226524        5.8870624144        2.3405582452
  C        13.0259905304        7.3803852728        2.3550537908
  C        14.1576918420        8.1770583907        2.5039307311
  H        15.1277112560        7.7088877765        2.6268264199
  C        16.1953597165       10.1882356894        3.6304217971
  N        16.1076311292        9.2975104550        4.6080030995
  O        12.1137211373        5.2088806270        2.2520671841
  O        14.3204341328        5.4045750324        2.4189016276
  C        22.6055578707       12.2817481033        2.8504404446
  C        21.2691647376       12.9642756018        2.8956097652
  C        20.1018592452       12.2055247340        2.9063087945
  H        20.1685400321       11.1243147193        2.9506989583
  C        17.3813621412       10.9984533454        3.7171495218
  N        18.1412590165       10.6905101241        4.7575046276
  O         6.6731275611       13.0087853228        2.8872668771
  O         5.6686180732       11.0327376907        2.7389863361
  S        17.4210386088        9.4651392849        5.5742734019
  C        11.7673331553        7.9629339262        2.2319781836
  H        10.8835595055        7.3413412909        2.1432630239
  C        14.0473540212        9.5662954539        2.4773133566
  C        15.2483223536       10.4115201100        2.5946228326
 Cu        12.0901045247        3.1944674921        2.4371089526
  C        19.8660530147       16.4766081490        2.7481533910
  C        19.9613244012       14.9802448958        2.7995886147
  C        18.7951881891       14.2192896842        2.7638803741
  H        17.8350985575       14.7201900074        2.7078640680
  C        16.6699978868       12.2277280996        1.7969307370
  H        16.8247757384       12.9960887447        1.0472714164
  O        14.6825875215        1.3767132797        2.7929929461
  O        12.4709181955        1.2150116398        2.6536380768
  C        10.2984573218        9.9986186975        2.1992964346
  C        11.6508274542        9.3490238863        2.2363023399
  C        12.7888763261       10.1464139477        2.3353439853
  H        12.6824714840       11.2255492433        2.3354777428
  C        15.5040728435       11.4354445448        1.7129220667
  H        14.8094354456       11.6276117572        0.9024721926
  O         9.2891066048        9.2576011408        2.1423136271
  O        10.2610708221       11.2519310633        2.2619557480
  C        21.2022932123       14.3545225145        2.8554275750
  H        22.1110698672       14.9455767180        2.8556439622
  C        18.8575442084       12.8291829375        2.8247222466
  C        17.6228494381       12.0268284200        2.7677541515
 Cu        14.5865994004        3.3988524449        2.6024123986
  C         8.3708814623       10.8085373437        5.0454492509
  C         8.7050798941       10.5393070259        6.4818758213
  C         9.4345601446       11.4808992761        7.2017265346
  H         9.7392236835       12.3960084782        6.7062043243
  C        11.5357274850       11.8554179415       10.2493122489
  N        11.9013788354       10.6187568262       10.5553082984
  O         7.7457849294        9.9228250127        4.4156164637
  O         8.7539828834       11.8982467847        4.5545635240
  C        13.8812449410       18.8421990864       11.1425382380
  C        13.6111304482       17.5052889333       11.7662202313
  C        13.0003990211       16.5070401917       11.0131041970
  H        12.7741430081       16.7048052018        9.9712565333
  C        12.2565085977       12.8501002599       11.0012877451
  N        13.1335898534       12.3188529210       11.8410523395
  O         8.2226127028        3.9415204978       11.8392978245
  O         7.2346867075        3.2642311389        9.9672010199
  S        13.0615627998       10.6894807354       11.7071971213
  C         8.3232500020        9.3411962205        7.0772027976
  H         7.7595677178        8.6053667573        6.5151876923
  C         9.8002826733       11.2377621400        8.5264141771
  C        10.5654890338       12.2390566415        9.2817105721
 Cu         7.4291545465       10.0469757245        2.4222989359
  C        13.9148864458       15.8151245492       15.1291376036
  C        13.6314941985       16.0490454984       13.6751608653
  C        13.0260240904       15.0484138823       12.9208411979
  H        12.7939332829       14.1010043988       13.3930391098
  C        11.0731519037       14.5634677935        9.8370269548
  H        10.8319017470       15.6050356869        9.6559531806
  O         8.2546717328       12.4808959032        0.5830541010
  O         7.2801553536       10.4884768749        0.4520632591
  C         8.3127017173        7.7943665341        9.0488941427
  C         8.6840062446        9.0931079560        8.3979141972
  C         9.4209614419       10.0306287294        9.1152633047
  H         9.6935348400        9.8127874194       10.1411810192
  C        10.3699961015       13.5908713585        9.0998469984
  H         9.6268112327       13.9348516062        8.3890193627
  O         7.6867284879        6.9530674479        8.3614304166
  O         8.6678896824        7.6199580577       10.2398742855
  C        13.9304369129       17.2809350473       13.1013727858
  H        14.3958820369       18.0619754139       13.6915460428
  C        12.6991795970       15.2678885726       11.5813213181
  C        12.0107956709       14.2362754247       10.7928618005
 Cu         8.5434234574       12.2905447108        2.5769090999
     129
 i =     500, E =     -323.1394003531
  C        10.2518984233        4.8730296738        9.0706352619
  C        11.5921023268        4.7049634740        8.4180261186
  C        12.7441116983        5.0456399587        9.1206329558
  H        12.6451684970        5.4215622419       10.1329100292
  C        16.3459823658        5.8727705817        8.6348903494
  N        16.4543861432        6.1836196741        7.3508733012
  O         9.2344467362        4.6056723443        8.3884129362
  O        10.2291665102        5.2886732183       10.2545182003
  C        19.7239075772        7.1876816885       15.1184035578
  C        19.8600671584        6.8328896938       13.6661127418
  C        18.7156996653        6.6094424654       12.9063051777
  H        17.7467135510        6.7484594555       13.3726370139
  C        17.5323184244        6.1946742084        9.3862803126
  N        18.4824026216        6.7321769975        8.6343127589
  O        14.5285480903        3.1677059842        0.5846377723
  O        12.3210494086        2.9701083922        0.4273537800
  S        17.9362687464        6.8270402599        7.0938671569
  C        11.6780927156        4.2534899174        7.1047023979
  H        10.7805159449        3.9967427529        6.5538436297
  C        14.0017156808        4.9420214012        8.5230171841
  C        15.2123008168        5.2993237153        9.2761423484
 Cu         7.3768329734        5.0723324884        9.0544222777
  C        22.5736092961        6.0680142161       11.1459717016
  C        21.2239736229        6.2999973092       11.7615626369
  C        20.0785485125        6.0805373765       11.0017879913
  H        20.1852672554        5.7736463545        9.9679814688
  C        16.4736810853        5.3970982561       11.3680524873
  H        16.4784357224        5.1615597346       12.4265491170
  O         6.6312960585        6.3010525377       11.8486324341
  O         5.6535453886        5.6294971765        9.9704122463
  C        13.0388236281        3.7040133887        5.0731396333
  C        12.9275273827        4.1480726000        6.5018271780
  C        14.0794728881        4.4920761236        7.2036146950
  H        15.0405943161        4.4039210190        6.7109781781
  C        15.3136262987        5.0831336263       10.6338288154
  H        14.4882847962        4.6251866479       11.1675947440
  O        11.9787209645        3.4615194363        4.4484412779
  O        14.1901533412        3.6204750332        4.5805825894
  C        21.1209025586        6.6796514095       13.0967133174
  H        22.0132454986        6.8418417779       13.6905473534
  C        18.8100139152        6.2281870393       11.5662684651
  C        17.5964208791        5.9463131029       10.7861261872
 Cu         8.4930336124        5.8315525044       11.1717429820
  C        13.1741143798        5.8962590666        2.3408653907
  C        13.0340029673        7.3893890853        2.3538565137
  C        14.1656191881        8.1861086681        2.5002861808
  H        15.1357455275        7.7169624903        2.6180445445
  C        16.2525977091       10.1365217295        3.5702328956
  N        16.2178819734        9.1800081048        4.4867661549
  O        12.1228501051        5.2177669299        2.2524946655
  O        14.3293355872        5.4140264442        2.4217361394
  C        22.6129239594       12.2905615987        2.8442336281
  C        21.2775246515       12.9747989529        2.8851349630
  C        20.1098750490       12.2171928777        2.8928287743
  H        20.1768023872       11.1359149555        2.9331992003
  C        17.4387879566       10.9470285014        3.6528449838
  N        18.2521347896       10.5716076110        4.6281392566
  O         6.6813118104       13.0164579668        2.8850948773
  O         5.6748986929       11.0415320215        2.7340107941
  S        17.5795047552        9.2869742539        5.3939826251
  C        11.7746304258        7.9710883604        2.2336999298
  H        10.8910994906        7.3491967311        2.1447913973
  C        14.0554854417        9.5760352003        2.4801872305
  C        15.2550732781       10.4205094245        2.5977897519
 Cu        12.0862967353        3.2040837264        2.4370286971
  C        19.8784955907       16.4884822175        2.7460479623
  C        19.9718382631       14.9918398144        2.7948874233
  C        18.8047755128       14.2323076605        2.7612917332
  H        17.8457802194       14.7360751152        2.7119597310
  C        16.6319125330       12.2948538456        1.8542141550
  H        16.7472297980       13.1096474406        1.1477022324
  O        14.6955636710        1.3876968093        2.7902084990
  O        12.4835884915        1.2280311044        2.6538274392
  C        10.3053559146       10.0065025940        2.2035708656
  C        11.6577821026        9.3571717785        2.2415890908
  C        12.7950791167       10.1548414765        2.3439613546
  H        12.6857894467       11.2336692427        2.3511373089
  C        15.4672588651       11.5014169962        1.7732237635
  H        14.7367740374       11.7403205463        1.0079371904
  O         9.2962321892        9.2653150056        2.1464319911
  O        10.2678085121       11.2600005665        2.2642830997
  C        21.2124466383       14.3651783547        2.8480469366
  H        22.1217546163       14.9553691588        2.8494744481
  C        18.8646901743       12.8412183567        2.8168443389
  C        17.6312773608       12.0393288852        2.7644839478
 Cu        14.5843130487        3.4083594330        2.6019811481
  C         8.3704803827       10.8065370508        5.0456388649
  C         8.7029993296       10.5373339368        6.4824507660
  C         9.4328633548       11.4783081277        7.2027034542
  H         9.7392015046       12.3928350738        6.7071192929
  C        11.5306555992       11.8528943327       10.2526450667
  N        11.8946501255       10.6161825523       10.5604201090
  O         7.7439224629        9.9219808846        4.4156922628
  O         8.7563880285       11.8952775103        4.5548140406
  C        13.8757277172       18.8407233451       11.1418293799
  C        13.6074111569       17.5036242689       11.7659140730
  C        12.9964882511       16.5049855325       11.0134989700
  H        12.7692502420       16.7026391319        9.9718457812
  C        12.2515410233       12.8476823676       11.0044247900
  N        13.1270719570       12.3163858613       11.8457664270
  O         8.2173588868        3.9403640034       11.8380675250
  O         7.2276327583        3.2627582301        9.9670716368
  S        13.0535313553       10.6869651508       11.7136204968
  C         8.3189011680        9.3400667070        7.0779043829
  H         7.7548408644        8.6047439278        6.5156120277
  C         9.7967800869       11.2353787346        8.5279233827
  C        10.5619572188       12.2364639176        9.2835078591
 Cu         7.4329639702       10.0497605489        2.4221772327
  C        13.9170913068       15.8127863286       15.1281501603
  C        13.6309639606       16.0472635243       13.6747424497
  C        13.0245368050       15.0465736382       12.9213069535
  H        12.7930286461       14.0993293517       13.3940964784
  C        11.0708256074       14.5609579267        9.8373975168
  H        10.8304522177       15.6025247262        9.6551671826
  O         8.2569277347       12.4788896932        0.5815176999
  O         7.2845038848       10.4854268968        0.4511392889
  C         8.3041272790        7.7939679813        9.0496931087
  C         8.6779232129        9.0921306376        8.3991063656
  C         9.4153964230       10.0289291738        9.1168743254
  H         9.6866678123        9.8111080223       10.1431379358
  C        10.3677442409       13.5882885351        9.1003137358
  H         9.6256503672       13.9322734132        8.3883595145
  O         7.6773819417        6.9537535307        8.3616636358
  O         8.6584277569        7.6186566204       10.2408312122
  C        13.9285544793       17.2793590467       13.1006729298
  H        14.3943842026       18.0605931290       13.6902996986
  C        12.6961237931       15.2657832867       11.5821160818
  C        12.0073655370       14.2339160398       10.7943895607
 Cu         8.5478882259       12.2931785663        2.5767875376
     129
 i =     500, E =     -323.1403192930
  C        10.2479501145        4.8755001219        9.0799619926
  C        11.5863535006        4.7036537762        8.4250468459
  C        12.7409398770        5.0374771382        9.1264113288
  H        12.6450729857        5.4117244422       10.1396207766
  C        16.3462413954        5.8487858669        8.6352645383
  N        16.4566518151        6.1536046005        7.3501743832
  O         9.2294377725        4.6095102020        8.3989743402
  O        10.2273394172        5.2923984427       10.2635208988
  C        19.7105038923        7.1913230565       15.1199641956
  C        19.8495527560        6.8325880882       13.6690318359
  C        18.7073182012        6.6038030087       12.9077918802
  H        17.7371375863        6.7427475840       13.3717030083
  C        17.5324258240        6.1715404649        9.3865686953
  N        18.4843300702        6.7037476414        8.6335518513
  O        14.5146432297        3.1750132171        0.5858332254
  O        12.3075348879        2.9727969876        0.4284433266
  S        17.9402678678        6.7933911543        7.0916502317
  C        11.6676803626        4.2559704917        7.1100731441
  H        10.7679846996        4.0053546647        6.5599642350
  C        13.9971662072        4.9293439118        8.5264853986
  C        15.2099745772        5.2819605886        9.2780875919
 Cu         7.3699273532        5.0717096589        9.0576209960
  C        22.5699006911        6.0663439594       11.1563733657
  C        21.2187971809        6.2962362030       11.7694256558
  C        20.0754312215        6.0705302303       11.0082874452
  H        20.1850422191        5.7595443300        9.9760259664
  C        16.4695012372        5.3859372346       11.3708650654
  H        16.4719534550        5.1560352041       12.4306667385
  O         6.6265365827        6.3001462409       11.8604866479
  O         5.6517795848        5.6287780088        9.9806098372
  C        13.0226833140        3.7098905948        5.0734411868
  C        12.9154327127        4.1470397246        6.5046014851
  C        14.0703025730        4.4824775317        7.2057882108
  H        15.0300851671        4.3906003158        6.7112311819
  C        15.3096173895        5.0711410241       10.6367345094
  H        14.4824547286        4.6183132104       11.1721240313
  O        11.9614817657        3.4724852416        4.4489580938
  O        14.1733198009        3.6271709603        4.5788779037
  C        21.1119978270        6.6805501147       13.1028151145
  H        22.0027083912        6.8473757974       13.6977568383
  C        18.8053557053        6.2173376317       11.5694189812
  C        17.5938666458        5.9306273184       10.7879163288
 Cu         8.4860924863        5.8308407345       11.1754329110
  C        13.1828666390        5.9051720265        2.3350394226
  C        13.0433484872        7.3983629542        2.3458244703
  C        14.1764036401        8.1933991852        2.4876324142
  H        15.1461722537        7.7210464004        2.5940816482
  C        16.3120912050       10.0860908307        3.5039408636
  N        16.3251124563        9.0696286742        4.3537784442
  O        12.1314788461        5.2268187546        2.2486629299
  O        14.3379267823        5.4226688334        2.4188996751
  C        22.6275934381       12.3068129536        2.8313077967
  C        21.2920537256       12.9899072556        2.8700573080
  C        20.1260906601       12.2302257156        2.8730703904
  H        20.1972288630       11.1489575390        2.9020030208
  C        17.4994127898       10.8954334048        3.5830932029
  N        18.3612351158       10.4561878041        4.4874459828
  O         6.6957585766       13.0328751963        2.8772018308
  O         5.6900489623       11.0578783672        2.7212790402
  S        17.7307381384        9.1189804586        5.1966009955
  C        11.7838823620        7.9810411458        2.2327210680
  H        10.8995260804        7.3604422289        2.1440191424
  C        14.0684778572        9.5841587033        2.4806929903
  C        15.2679161580       10.4264471467        2.6001791514
 Cu        12.0824977238        3.2134205637        2.4384716101
  C        19.8882423699       16.5008567983        2.7506300953
  C        19.9830346709       15.0044113116        2.7961868800
  C        18.8169477057       14.2433963695        2.7672101960
  H        17.8578245207       14.7481211622        2.7303226333
  C        16.6039708896       12.3546891562        1.9191418364
  H        16.6814508090       13.2143289968        1.2623444644
  O        14.7052766213        1.4005177104        2.7928320276
  O        12.4930975449        1.2399971809        2.6612368162
  C        10.3173733495       10.0180850405        2.2089499683
  C        11.6689490806        9.3672961821        2.2476869560
  C        12.8064520081       10.1634745025        2.3554329755
  H        12.6951138009       11.2419791710        2.3743565228
  C        15.4402993311       11.5608347487        1.8394130155
  H        14.6761568157       11.8458256369        1.1242875877
  O         9.3081336244        9.2774208036        2.1504456491
  O        10.2805290678       11.2718528807        2.2680044239
  C        21.2251705856       14.3801780379        2.8414135165
  H        22.1334201238       14.9719343831        2.8436836123
  C        18.8779808248       12.8511640116        2.8108916199
  C        17.6470179646       12.0473581232        2.7630334727
 Cu        14.5818528254        3.4183747932        2.6025329299
  C         8.3668899177       10.8019949596        5.0430475790
  C         8.6969847465       10.5335318415        6.4805734570
  C         9.4270579143       11.4738383176        7.2014946522
  H         9.7352748933       12.3877723329        6.7059805767
  C        11.5209932162       11.8479746402       10.2543848997
  N        11.8825704013       10.6111239461       10.5645568235
  O         7.7399484446        9.9180948531        4.4127962366
  O         8.7554557463       11.8898685055        4.5522214140
  C        13.8684325217       18.8363939272       11.1377132141
  C        13.6024524129       17.4990188645       11.7623633712
  C        12.9900695897       16.5004554886       11.0109981073
  H        12.7605490301       16.6986127665        9.9699591938
  C        12.2426669219       12.8427471138       11.0055186754
  N        13.1163074902       12.3111595526       11.8486690621
  O         8.2099534593        3.9368065697       11.8334997198
  O         7.2190738033        3.2580351798        9.9635503833
  S        13.0401827763       10.6817238559       11.7189494331
  C         8.3104934508        9.3370451653        7.0758959381
  H         7.7462064204        8.6022871976        6.5131150783
  C         9.7889158275       11.2309695215        8.5273202660
  C        10.5541027505       12.2316639821        9.2834689986
 Cu         7.4403765729       10.0527707471        2.4180110778
  C        13.9218623393       15.8049503621       15.1225651708
  C        13.6315381289       16.0416108389       13.6703099824
  C        13.0228554300       15.0414451339       12.9180895717
  H        12.7924829993       14.0941780273       13.3913184677
  C        11.0651764427       14.5561768795        9.8355526956
  H        10.8261198889       15.5977736566        9.6519837609
  O         8.2616574990       12.4711011155        0.5760665320
  O         7.2925335910       10.4761216910        0.4445170933
  C         8.2917678084        7.7910355770        9.0470895019
  C         8.6676618612        9.0890417133        8.3975495365
  C         9.4054848359       10.0250343428        9.1160154165
  H         9.6754824695        9.8069111858       10.1425465576
  C        10.3616670566       13.5835733236        9.0988770552
  H         9.6207145312       13.9277721877        8.3858537739
  O         7.6651356409        6.9517259964        8.3582722447
  O         8.6448353488        7.6150393837       10.2387331756
  C        13.9271501290       17.2741956430       13.0962275384
  H        14.3942996592       18.0552839821       13.6850796938
  C        12.6910291697       15.2609869302       11.5798160171
  C        12.0008313967       14.2291318943       10.7934367103
 Cu         8.5557956891       12.2960909448        2.5734345467
     129
 i =     500, E =     -323.1409408227
  C        10.2490816613        4.8782911358        9.0951774520
  C        11.5850686126        4.7060597546        8.4359124949
  C        12.7423524829        5.0332902315        9.1356215054
  H        12.6501094225        5.4030882944       10.1507537018
  C        16.3474535941        5.8394831978        8.6395697431
  N        16.4568884802        6.1489256981        7.3555496688
  O         9.2289739649        4.6130775202        8.4159509035
  O        10.2310982535        5.2940078757       10.2790063547
  C        19.7026379291        7.1873185125       15.1258750873
  C        19.8434805713        6.8261456318       13.6759544049
  C        18.7032591636        6.5938384354       12.9130856908
  H        17.7319043127        6.7313504976       13.3749166790
  C        17.5340023422        6.1606973254        9.3913801976
  N        18.4849684943        6.6963136313        8.6397239679
  O        14.5064802243        3.1741555264        0.5905954261
  O        12.2995513146        2.9676700595        0.4345631062
  S        17.9398676687        6.7912060484        7.0983303127
  C        11.6612515040        4.2646539989        7.1184277836
  H        10.7592865688        4.0192029121        6.5695910670
  C        13.9965184348        4.9242319805        8.5316513890
  C        15.2116275979        5.2709276867        9.2819467057
 Cu         7.3647607725        5.0674530164        9.0616393949
  C        22.5703693458        6.0620922846       11.1699423404
  C        21.2178207672        6.2902900643       11.7800557969
  C        20.0763919541        6.0613650691       11.0168348823
  H        20.1882956648        5.7495734932        9.9850625759
  C        16.4721299541        5.3689498721       11.3741957609
  H        16.4750943986        5.1369106562       12.4334537322
  O         6.6261096779        6.2957942200       11.8751395771
  O         5.6536411634        5.6256603462        9.9936788158
  C        13.0101675017        3.7255327931        5.0752849822
  C        12.9068711273        4.1555702731        6.5088238028
  C        14.0647211511        4.4838003270        7.2086537351
  H        15.0229462211        4.3914501913        6.7112094197
  C        15.3122783939        5.0553982738       10.6397204045
  H        14.4854243290        4.6010649600       11.1741647145
  O        11.9478372316        3.4915107038        4.4513157393
  O        14.1598865631        3.6446857587        4.5786950594
  C        21.1074594591        6.6761263488       13.1125529855
  H        21.9966403927        6.8458601801       13.7089996994
  C        18.8050749181        6.2060344303       11.5754216879
  C        17.5954348595        5.9166674039       10.7922867082
 Cu         8.4816647495        5.8249768913       11.1794115736
  C        13.1875779767        5.9131874240        2.3204993206
  C        13.0509647001        7.4065116868        2.3287129049
  C        14.1877442208        8.1972006052        2.4630413397
  H        15.1561349237        7.7188481716        2.5518626211
  C        16.3723247005       10.0350698896        3.4296375166
  N        16.4281864674        8.9638388334        4.2076724024
  O        12.1352187677        5.2356626943        2.2383292836
  O        14.3419404098        5.4296916443        2.4069788484
  C        22.6485295290       12.3328807718        2.8097560672
  C        21.3106580600       13.0104094420        2.8510192698
  C        20.1488873785       12.2446883254        2.8485938448
  H        20.2283830656       11.1638266789        2.8591527250
  C        17.5601422515       10.8442442077        3.5096139090
  N        18.4632334552       10.3481579268        4.3418530615
  O         6.7148064161       13.0608929910        2.8595750173
  O         5.7136959667       11.0838330798        2.6986573998
  S        17.8703208913        8.9623066494        4.9853950586
  C        11.7925349693        7.9931884995        2.2280383860
  H        10.9055540799        7.3760258569        2.1408741671
  C        14.0854747996        9.5887968969        2.4751537723
  C        15.2867729172       10.4265584681        2.5972597700
 Cu        12.0779411157        3.2225415217        2.4426776098
  C        19.8913081590       16.5136273190        2.7660875542
  C        19.9915225162       15.0175904308        2.8061375730
  C        18.8290182326       14.2514198231        2.7832393124
  H        17.8684008938       14.7542211127        2.7644420701
  C        16.5872863623       12.4030042115        1.9864128191
  H        16.6308383210       13.3035925736        1.3836906465
  O        14.7071354447        1.4153375343        2.8063334468
  O        12.4948104243        1.2502621646        2.6799100404
  C        10.3335976280       10.0350352048        2.2166115531
  C        11.6829319331        9.3798709841        2.2537481190
  C        12.8227000060       10.1715517101        2.3670119156
  H        12.7113580400       11.2496166423        2.4019947966
  C        15.4245628380       11.6095588707        1.9053009528
  H        14.6305014449       11.9381179359        1.2436649198
  O         9.3230275870        9.2961427825        2.1560128563
  O        10.2991610549       11.2887799306        2.2753796459
  C        21.2375136794       14.4002081919        2.8370034941
  H        22.1427585484       14.9964919929        2.8395227626
  C        18.8958182405       12.8582707327        2.8079448214
  C        17.6687873649       12.0498049273        2.7625658867
 Cu        14.5785138676        3.4288782693        2.6053342974
  C         8.3556835160       10.7924008515        5.0364791595
  C         8.6840930760       10.5253726166        6.4746819810
  C         9.4134275197       11.4658185361        7.1962918954
  H         9.7222742822       12.3796988052        6.7010363968
  C        11.5061372364       11.8388754883       10.2500737605
  N        11.8658296022       10.6017082381       10.5611801991
  O         7.7290969868        9.9081119751        4.4062382350
  O         8.7452155240       11.8796414733        4.5453868269
  C        13.8604280617       18.8260417538       11.1298883783
  C        13.5964792498       17.4880233132       11.7543089549
  C        12.9809946137       16.4907368290       11.0037567332
  H        12.7479374439       16.6905702087        9.9638144132
  C        12.2298380079       12.8330863772       10.9999271405
  N        13.1031787485       12.3007650112       11.8429066930
  O         8.2021826874        3.9264767004       11.8253123429
  O         7.2093125696        3.2481443557        9.9563012477
  S        13.0241960661       10.6713868655       11.7149040843
  C         8.2972876618        9.3289644425        7.0696526930
  H         7.7338264763        8.5940683422        6.5062519811
  C         9.7740483721       11.2230277699        8.5225531236
  C        10.5396001917       12.2232867605        9.2790539563
 Cu         7.4490669369       10.0555301623        2.4088512094
  C        13.9281438013       15.7866290930       15.1105201352
  C        13.6325696399       16.0275951034       13.6598951822
  C        13.0198872395       15.0292737431       12.9086426258
  H        12.7904560025       14.0817199361       13.3817035031
  C        11.0540240311       14.5474777257        9.8297860326
  H        10.8162769264       15.5893104983        9.6457150702
  O         8.2687595069       12.4514923006        0.5648863236
  O         7.3016342398       10.4557440067        0.4302496237
  C         8.2776167928        7.7820695188        9.0392542013
  C         8.6533176990        9.0809148448        8.3915065318
  C         9.3901650531       10.0170003489        9.1108643650
  H         9.6592778192        9.7988023389       10.1376152436
  C        10.3487922020       13.5753940966        9.0940493852
  H         9.6081207422       13.9203158615        8.3810797855
  O         7.6511793939        6.9436363217        8.3491396184
  O         8.6308520804        7.6044545438       10.2305392458
  C        13.9263975268       17.2610695185       13.0866534310
  H        14.3962086996       18.0410716001       13.6748220415
  C        12.6831628013       15.2506894411       11.5719512897
  C        11.9901071059       14.2197410966       10.7870290787
 Cu         8.5650952249       12.2989742706        2.5657062107
     129
 i =     500, E =     -323.1411216267
  C        10.2655569328        4.8820248285        9.1051568811
  C        11.6007444835        4.7169252228        8.4429830179
  C        12.7580248945        5.0428207520        9.1431774119
  H        12.6665290028        5.4057980223       10.1608373527
  C        16.3587851385        5.8635306868        8.6495991863
  N        16.4633011969        6.1923713869        7.3700813600
  O         9.2454314886        4.6150806830        8.4266849135
  O        10.2478280579        5.2939965440       10.2903596370
  C        19.7237266166        7.1652555991       15.1357005978
  C        19.8621279376        6.8071583052       13.6853298751
  C        18.7211166335        6.5777817779       12.9229629073
  H        17.7499949787        6.7122419355       13.3861546028
  C        17.5464892692        6.1770279785        9.4026418879
  N        18.4939402774        6.7261538061        8.6566404220
  O        14.5289764776        3.1504778126        0.5985623971
  O        12.3213216049        2.9461507866        0.4457614357
  S        17.9441966966        6.8428356444        7.1181400377
  C        11.6763654977        4.2826726105        7.1230604297
  H        10.7744154292        4.0370306867        6.5742801283
  C        14.0113322861        4.9406309892        8.5365901344
  C        15.2268804585        5.2826472778        9.2878138875
 Cu         7.3743513822        5.0597548707        9.0572492204
  C        22.5868591729        6.0557790940       11.1749328112
  C        21.2346851705        6.2812215553       11.7858986841
  C        20.0927141883        6.0564981625       11.0222088786
  H        20.2032780729        5.7510328189        9.9883846361
  C        16.4918918893        5.3556118730       11.3778890126
  H        16.4986656648        5.1097532012       12.4340091644
  O         6.6427829583        6.2901294026       11.8798819575
  O         5.6696491832        5.6206302870        9.9983569079
  C        13.0254030213        3.7528543938        5.0772648284
  C        12.9214896025        4.1803869304        6.5113068970
  C        14.0792937255        4.5087669390        7.2109948862
  H        15.0373272968        4.4222962360        6.7120904572
  C        15.3310967933        5.0487012359       10.6421072520
  H        14.5065718388        4.5846405982       11.1718062076
  O        11.9636962854        3.5157394020        4.4538330825
  O        14.1755230982        3.6750662489        4.5809951950
  C        21.1254933668        6.6603433333       13.1201963481
  H        22.0151478172        6.8276355226       13.7166293550
  C        18.8222171900        6.1976000285       11.5832467444
  C        17.6117627784        5.9137991718       10.7997823310
 Cu         8.4911738303        5.8170058867       11.1758330237
  C        13.1649541164        5.9087963580        2.2917767110
  C        13.0360581787        7.4025995693        2.3022975185
  C        14.1794857706        8.1845101153        2.4312702077
  H        15.1447655085        7.6968356798        2.4986059819
  C        16.4135197406        9.9705751941        3.3586239329
  N        16.5052433181        8.8515227169        4.0626975985
  O        12.1105819216        5.2342067270        2.2153737388
  O        14.3184360009        5.4224596048        2.3768356237
  C        22.6556741797       12.3557464549        2.7815340742
  C        21.3137146229       13.0235034976        2.8351566106
  C        20.1588716536       12.2473658416        2.8305923232
  H        20.2504171537       11.1676063436        2.8190341039
  C        17.6018405236       10.7795668931        3.4433812166
  N        18.5388740863       10.2336130012        4.2044594415
  O         6.7187747376       13.0881916212        2.8288764525
  O         5.7259960958       11.1069282000        2.6680506907
  S        17.9775774207        8.8054165156        4.7778294200
  C        11.7808205610        7.9976621493        2.2183858727
  H        10.8891835139        7.3873302891        2.1309383600
  C        14.0879124071        9.5766284926        2.4692591390
  C        15.2936450679       10.4064479714        2.5958027948
 Cu        12.0744659232        3.2217601563        2.4472257359
  C        19.8657582283       16.5134475886        2.7964103264
  C        19.9767371690       15.0180912818        2.8311062339
  C        18.8210435864       14.2420675400        2.8170176161
  H        17.8572559968       14.7389991291        2.8212170809
  C        16.5655156866       12.4233083180        2.0589583302
  H        16.5807877067       13.3590970780        1.5111551332
  O        14.6794003587        1.4192576525        2.8356451038
  O        12.4674355104        1.2450057936        2.7101144790
  C        10.3365094640       10.0480418500        2.2287341958
  C        11.6816337294        9.3848243127        2.2615215556
  C        12.8264128542       10.1673854019        2.3828437746
  H        12.7187710542       11.2448940142        2.4391020756
  C        15.4039077370       11.6305327428        1.9726445677
  H        14.5857008201       11.9971718706        1.3626334308
  O         9.3234240120        9.3130757379        2.1635186212
  O        10.3070234635       11.3017385810        2.2907516004
  C        21.2288722157       14.4122888814        2.8400212533
  H        22.1288833227       15.0164611010        2.8394349908
  C        18.8989416371       12.8484600460        2.8177436039
  C        17.6780175650       12.0316363136        2.7714239693
 Cu        14.5739832200        3.4295181584        2.6087237532
  C         8.3294054567       10.7917132237        5.0278153629
  C         8.6612482024       10.5244053397        6.4653569860
  C         9.3905456347       11.4649420932        7.1869799639
  H         9.6951432067       12.3810294702        6.6931424281
  C        11.4976923744       11.8317258185       10.2314308534
  N        11.8605662292       10.5939706314       10.5364686456
  O         7.7045947816        9.9062580925        4.3978536651
  O         8.7166272654       11.8799614022        4.5366963794
  C        13.8637664339       18.8133820221       11.1154486275
  C        13.5991255133       17.4751275710       11.7395354655
  C        12.9787500146       16.4804115421       10.9895493627
  H        12.7418274246       16.6825467273        9.9509305836
  C        12.2248093511       12.8242109697       10.9802410398
  N        13.1035407242       12.2902420121       11.8165510861
  O         8.2061344659        3.9130897794       11.8111796158
  O         7.2128736612        3.2363398847        9.9418627367
  S        13.0255869866       10.6611966380       11.6836022196
  C         8.2807422888        9.3249685623        7.0581952620
  H         7.7180845939        8.5896870756        6.4945247093
  C         9.7572216231       11.2192429255        8.5111260239
  C        10.5253040857       12.2182791920        9.2670008932
 Cu         7.4472199059       10.0603873575        2.3961305594
  C        13.9361513646       15.7664613194       15.0926667276
  C        13.6392370538       16.0111989543       13.6426524135
  C        13.0223361878       15.0153306698       12.8915244566
  H        12.7929293291       14.0672664451       13.3635546298
  C        11.0417840693       14.5413180121        9.8215426958
  H        10.8028790111       15.5836196402        9.6416154912
  O         8.2789416253       12.4291381864        0.5486338995
  O         7.3075055325       10.4357308929        0.4104073516
  C         8.2738695471        7.7713581958        9.0221278432
  C         8.6424105653        9.0740742570        8.3778951362
  C         9.3787722450       10.0104473973        9.0974403776
  H         9.6522899446        9.7900795975       10.1225787935
  C        10.3328527141       13.5708575701        9.0870369890
  H         9.5881742885       13.9175027711        8.3790957537
  O         7.6497895430        6.9322985223        8.3307720086
  O         8.6304610457        7.5917802936       10.2121199739
  C        13.9332757951       17.2451746119       13.0704439340
  H        14.4064307776       18.0233848068       13.6583710629
  C        12.6809545786       15.2399050048       11.5565967098
  C        11.9832810400       14.2112957505       10.7726127352
 Cu         8.5638389498       12.3046136146        2.5544872427
     129
 i =     500, E =     -323.1409994547
  C        10.2910558507        4.8846771106        9.0824807093
  C        11.6307970498        4.7303817407        8.4268315782
  C        12.7810579107        5.0665574725        9.1342284333
  H        12.6809891978        5.4277818198       10.1517142303
  C        16.3762362427        5.9184775355        8.6599085928
  N        16.4758905354        6.2688730153        7.3857708536
  O         9.2742737498        4.6165091154        8.3995595634
  O        10.2676098037        5.2908557719       10.2696591866
  C        19.7851315559        7.1306974016       15.1411700213
  C        19.9102021308        6.7840163401       13.6872003901
  C        18.7619139771        6.5684014316       12.9314157164
  H        17.7947400160        6.7019913701       13.4030888239
  C        17.5648024016        6.2225875499        9.4147701695
  N        18.5089432786        6.7862172532        8.6757836990
  O        14.5944128178        3.1065705437        0.5999430572
  O        12.3848259851        2.9139645430        0.4567509702
  S        17.9547155291        6.9277831088        7.1407326963
  C        11.7188827113        4.2951483179        7.1081946726
  H        10.8226535267        4.0398108865        6.5544473184
  C        14.0384381514        4.9763007477        8.5349089859
  C        15.2485436531        5.3233289195        9.2921729360
 Cu         7.4028839313        5.0588493455        9.0407741271
  C        22.6121810580        6.0485026288       11.1510237249
  C        21.2648549408        6.2727472894       11.7716333185
  C        20.1164360466        6.0619947010       11.0142417295
  H        20.2178536105        5.7675555009        9.9762864342
  C        16.5160500132        5.3718073184       11.3811427830
  H        16.5258358894        5.1112347045       12.4337322993
  O         6.6710598908        6.2846375760       11.8512566261
  O         5.6894958015        5.6129302718        9.9746223732
  C        13.0861183873        3.7679775124        5.0743448013
  C        12.9690619448        4.2032150337        6.5046530390
  C        14.1190975097        4.5447672293        7.2100588644
  H        15.0809590490        4.4673432633        6.7170682789
  C        15.3540930404        5.0733271369       10.6433068773
  H        14.5310495151        4.6000916749       11.1673007388
  O        12.0279385163        3.5182664779        4.4493427067
  O        14.2384778741        3.6950692657        4.5834496153
  C        21.1680455080        6.6379915777       13.1107130800
  H        22.0629134889        6.7951175013       13.7019784398
  C        18.8510676023        6.2037342922       11.5867564859
  C        17.6345734091        5.9365104685       10.8071093723
 Cu         8.5183667361        5.8152446899       11.1591135585
  C        13.1074303455        5.8796123290        2.2603690910
  C        12.9890204044        7.3740192090        2.2780045863
  C        14.1389565589        8.1469972483        2.4052453416
  H        15.1010076706        7.6512761776        2.4572950194
  C        16.4060211006        9.9018529232        3.3131068545
  N        16.5176468702        8.7556170994        3.9689885556
  O        12.0495824201        5.2097818565        2.1903073812
  O        14.2592578728        5.3882777977        2.3374066555
  C        22.6280384423       12.3488019249        2.7712800399
  C        21.2823784568       13.0085221879        2.8343554284
  C        20.1336465077       12.2232575837        2.8287795438
  H        20.2350829901       11.1446767273        2.8043300444
  C        17.5936428148       10.7117708729        3.4048072787
  N        18.5483710481       10.1388878644        4.1231592357
  O         6.6880506824       13.0852717538        2.8125459601
  O         5.7032421571       11.0996114307        2.6585082166
  S        18.0049665866        8.6863147172        4.6492275811
  C        11.7375982149        7.9776274983        2.2080386444
  H        10.8415063709        7.3741756654        2.1192436985
  C        14.0578395616        9.5392443482        2.4630021090
  C        15.2679490428       10.3620962015        2.5922967891
 Cu        12.0771036059        3.1988550026        2.4467178247
  C        19.8056123297       16.4862955309        2.8196057452
  C        19.9291998856       14.9917986530        2.8542160376
  C        18.7801616915       14.2065490025        2.8452678519
  H        17.8133784811       14.6972801439        2.8626239704
  C        16.5248474290       12.4009438407        2.1035055048
  H        16.5253432940       13.3557008087        1.5893190773
  O        14.6155520674        1.3978262549        2.8605678137
  O        12.4049353489        1.2110551436        2.7271459892
  C        10.3074869177       10.0350679839        2.2411969965
  C        11.6486332789        9.3647747864        2.2670871348
  C        12.7986273409       10.1382766338        2.3939576128
  H        12.6963453774       11.2152920983        2.4668528087
  C        15.3642689003       11.6084058818        2.0115406698
  H        14.5339133710       11.9961422795        1.4318187166
  O         9.2917299719        9.3037328401        2.1710523859
  O        10.2827298835       11.2881209284        2.3099600701
  C        21.1867300761       14.3964804979        2.8499983592
  H        22.0818609916       15.0078345980        2.8466886883
  C        18.8683546037       12.8131990916        2.8312410701
  C        17.6526785210       11.9893539256        2.7804376959
 Cu        14.5741847591        3.4078631337        2.6061310909
  C         8.3091018573       10.8133608670        5.0316563338
  C         8.6506999771       10.5425272066        6.4664087500
  C         9.3816269944       11.4830640643        7.1863675360
  H         9.6786308801       12.4023172964        6.6938200726
  C        11.5098653156       11.8429352563       10.2178897850
  N        11.8776424124       10.6048742182       10.5156782804
  O         7.6859112849        9.9262051942        4.4024297432
  O         8.6887850001       11.9045743620        4.5412545272
  C        13.8931383728       18.8158649665       11.1104247468
  C        13.6199072201       17.4791876291       11.7342554432
  C        12.9963648983       16.4870114067       10.9835029746
  H        12.7611757446       16.6897235865        9.9445962485
  C        12.2386229712       12.8339591323       10.9669528288
  N        13.1229273022       12.2989160567       11.7966933223
  O         8.2358744054        3.9133371213       11.8080141313
  O         7.2485747552        3.2396633029        9.9344774365
  S        13.0483995288       10.6702051739       11.6571112861
  C         8.2805444478        9.3385524139        7.0568270939
  H         7.7173584279        8.6028452455        6.4942020149
  C         9.7598906282       11.2332708730        8.5065215398
  C        10.5308949345       12.2312912995        9.2607302287
 Cu         7.4268468941       10.0648616278        2.3965030816
  C        13.9383606375       15.7721422901       15.0902766688
  C        13.6494640765       16.0161005247       13.6384206304
  C        13.0317078368       15.0217826484       12.8857693575
  H        12.7983644633       14.0741649061       13.3568624913
  C        11.0468992670       14.5532912387        9.8204028634
  H        10.8059597102       15.5959770512        9.6453546825
  O         8.2813205506       12.4330595745        0.5487410329
  O         7.3022039178       10.4436943756        0.4069323264
  C         8.2972207244        7.7764978567        9.0148922826
  C         8.6535295957        9.0836448405        8.3725927440
  C         9.3908115393       10.0204844310        9.0905488636
  H         9.6728263933        9.7969146959       10.1126745403
  C        10.3351814249       13.5841821731        9.0866428651
  H         9.5857799650       13.9320389540        8.3842997797
  O         7.6747683142        6.9353395636        8.3242397195
  O         8.6612160164        7.5958130392       10.2021686055
  C        13.9496773841       17.2485281283       13.0661761670
  H        14.4241595059       18.0252040168       13.6550507340
  C        12.6935167027       15.2477181034       11.5503246035
  C        11.9934683793       14.2212004421       10.7655664629
 Cu         8.5431263193       12.3082373947        2.5556770950
     129
 i =     500, E =     -323.1408811408
  C        10.3128381192        4.8657462613        9.0584900855
  C        11.6572189230        4.7319959291        8.4070649588
  C        12.7996357737        5.0803883573        9.1217971405
  H        12.6901276967        5.4353126664       10.1405161497
  C        16.3882342131        5.9740325759        8.6653737665
  N        16.4833979767        6.3428527931        7.3961289581
  O         9.2998771490        4.5958797810        8.3707703331
  O        10.2828291454        5.2589835985       10.2501623740
  C        19.8443739347        7.1141749789       15.1379980942
  C        19.9542478446        6.7706834105       13.6821428444
  C        18.7981111284        6.5720776734       12.9331259421
  H        17.8353035734        6.7121759124       13.4118562054
  C        17.5771282524        6.2725240670        9.4217231010
  N        18.5172220641        6.8507358433        8.6889588464
  O        14.6584637486        3.0801885458        0.5915102439
  O        12.4466351340        2.9070946280        0.4598938776
  S        17.9588173031        7.0120136069        7.1572583024
  C        11.7581923494        4.3030943440        7.0873335747
  H        10.8682644971        4.0376095264        6.5281671598
  C        14.0610059943        5.0095813611        8.5285507660
  C        15.2648994537        5.3645792862        9.2920054819
 Cu         7.4277966732        5.0293928506        9.0309647148
  C        22.6309153122        6.0184536001       11.1264179366
  C        21.2894161207        6.2556083771       11.7540732764
  C        20.1339239017        6.0641073762       11.0028594342
  H        20.2247746901        5.7760956511        9.9620845116
  C        16.5342050404        5.3963026734       11.3802742496
  H        16.5468376038        5.1239264565       12.4298526982
  O         6.6940711172        6.2536646294       11.8211178897
  O         5.7004868195        5.5742644809        9.9533918567
  C        13.1438644619        3.7962539559        5.0605833186
  C        13.0130397510        4.2294409182        6.4902447091
  C        14.1544322808        4.5840324196        7.2025853677
  H        15.1197735073        4.5204748748        6.7144286172
  C        15.3717642550        5.1028048970       10.6407351299
  H        14.5509181394        4.6208695762       11.1602541421
  O        12.0901280949        3.5336782111        4.4326901019
  O        14.2981825245        3.7363126139        4.5733764776
  C        21.2059829123        6.6141334910       13.0959095377
  H        22.1064762717        6.7577095829       13.6819741604
  C        18.8742603181        6.2167136764       11.5853011585
  C        17.6513777124        5.9667523411       10.8096699764
 Cu         8.5434323716        5.7853922789       11.1487449536
  C        13.0593279065        5.8732813802        2.2238154808
  C        12.9558393476        7.3689572616        2.2519268276
  C        14.1150227316        8.1291064336        2.3771986037
  H        15.0719220843        7.6221034762        2.4109132563
  C        16.4266759725        9.8473613730        3.2539940210
  N        16.5619205409        8.6707216877        3.8486875298
  O        11.9967735131        5.2101708279        2.1633518130
  O        14.2086578942        5.3736023471        2.2870230028
  C        22.6253664603       12.3785440723        2.7646065682
  C        21.2734109658       13.0250935307        2.8337631539
  C        20.1335718553       12.2264448421        2.8282562679
  H        20.2489499853       11.1496676142        2.7924870844
  C        17.6138387462       10.6586690200        3.3536815088
  N        18.5891389117       10.0551786655        4.0176189343
  O         6.6808488575       13.1210517835        2.7976111567
  O         5.7084592956       11.1285477274        2.6580470003
  S        18.0666548441        8.5754764367        4.4839342727
  C        11.7104059992        7.9857211125        2.1982397811
  H        10.8077718952        7.3925031256        2.1071052839
  C        14.0496864956        9.5213265747        2.4582972113
  C        15.2658348922       10.3350503795        2.5890981004
 Cu        12.0821540228        3.1985006143        2.4356687676
  C        19.7566131698       16.4846412681        2.8336258740
  C        19.8971636953       14.9915476378        2.8728169259
  C        18.7579675046       14.1928433778        2.8723335031
  H        17.7871811731       14.6747727515        2.9035159586
  C        16.5042623259       12.3996440871        2.1617686348
  H        16.4847817255       13.3767293787        1.6921524002
  O        14.5612191088        1.4046842789        2.8780250745
  O        12.3531875233        1.1999199721        2.7299956115
  C        10.3026062598       10.0568283639        2.2580324587
  C        11.6367229397        9.3729992597        2.2765731543
  C        12.7946227296       10.1324259458        2.4106200414
  H        12.7007475670       11.2085574499        2.5039260667
  C        15.3449597697       11.6074814818        2.0640261334
  H        14.4992820352       12.0208924894        1.5259970622
  O         9.2817641844        9.3329175172        2.1791130564
  O        10.2862726908       11.3090755082        2.3374011951
  C        21.1621258283       14.4115663075        2.8566111050
  H        22.0501717866       15.0331151589        2.8488557048
  C        18.8606164504       12.7999311389        2.8455102671
  C        17.6520972903       11.9657948790        2.7905263953
 Cu        14.5795338185        3.4093704139        2.5928874786
  C         8.2720812462       10.7882730722        5.0336852677
  C         8.6266116818       10.5222208129        6.4664870171
  C         9.3593044332       11.4674228055        7.1791092190
  H         9.6469445150       12.3877631735        6.6830259074
  C        11.5114626485       11.8306172979       10.1958041842
  N        11.8831950816       10.5924892032       10.4885081881
  O         7.6535551502        9.8955819966        4.4078217704
  O         8.6391428232       11.8828356804        4.5406591225
  C        13.9198661879       18.7914104018       11.1146333446
  C        13.6329636835       17.4553956971       11.7343479175
  C        13.0055155626       16.4698368835       10.9777644320
  H        12.7751694142       16.6771530574        9.9386614776
  C        12.2410820368       12.8205858255       10.9451274963
  N        13.1294769823       12.2851049054       11.7702487526
  O         8.2614954456        3.8855790202       11.8166984169
  O         7.2863490334        3.2176469352        9.9349433421
  S        13.0578939473       10.6567516103       11.6259216247
  C         8.2692702609        9.3164492661        7.0609325725
  H         7.7059984764        8.5768068451        6.5035843073
  C         9.7516413597       11.2206895969        8.4958562553
  C        10.5273080988       12.2200072594        9.2439991132
 Cu         7.4088949344       10.0638060058        2.3988930920
  C        13.9218760615       15.7359695196       15.0875870697
  C        13.6432147997       15.9861869970       13.6345540440
  C        13.0234327684       14.9982482909       12.8754770270
  H        12.7821755474       14.0504582423       13.3422488205
  C        11.0452749648       14.5416333773        9.8057074393
  H        10.8038877885       15.5846915940        9.6332684770
  O         8.2698138990       12.3909466524        0.5502836531
  O         7.2733451552       10.4108073476        0.4010438375
  C         8.3151407297        7.7550029699        9.0188265170
  C         8.6555563954        9.0648225941        8.3735290366
  C         9.3932967796       10.0065659382        9.0841505921
  H         9.6848260672        9.7850824952       10.1040306345
  C        10.3314496736       13.5732719323        9.0723737331
  H         9.5794735480       13.9222436759        8.3733109222
  O         7.6914519646        6.9107607660        8.3325393570
  O         8.6921631495        7.5747068802       10.2017392486
  C        13.9547970771       17.2182920255       13.0671695822
  H        14.4320104956       17.9899214874       13.6604544739
  C        12.6932250743       15.2305361873       11.5390624149
  C        11.9931955722       14.2079874724       10.7488344198
 Cu         8.5268058752       12.3060961832        2.5583230485
     129
 i =     500, E =     -323.1404956336
  C        10.3250809552        4.8447547191        9.0613211019
  C        11.6708849053        4.7242087897        8.4093057626
  C        12.8105613956        5.0771253965        9.1264574764
  H        12.6978888643        5.4254975359       10.1471101008
  C        16.3945880783        5.9958259712        8.6723462494
  N        16.4859346978        6.3705997606        7.4045358771
  O         9.3136786385        4.5734360008        8.3724112626
  O        10.2926937634        5.2304215701       10.2558312442
  C        19.8712476559        7.1201624963       15.1390625061
  C        19.9747571682        6.7747582197       13.6830938793
  C        18.8156842839        6.5840181737       12.9362218022
  H        17.8545934184        6.7297251913       13.4167521691
  C        17.5838755577        6.2959323269        9.4274291709
  N        18.5200369726        6.8815790066        8.6951068870
  O        14.6878808823        3.0814062521        0.5900097566
  O        12.4749599328        2.9202113522        0.4637114927
  S        17.9576928499        7.0467476262        7.1656800859
  C        11.7758333879        4.3043370660        7.0868214390
  H        10.8881531665        4.0360806640        6.5254107664
  C        14.0728302880        5.0191526138        8.5335867690
  C        15.2745993236        5.3791839485        9.2981928963
 Cu         7.4366689931        5.0008808450        9.0328733656
  C        22.6412309599        6.0001690035       11.1239857963
  C        21.3024262317        6.2499500463       11.7523687322
  C        20.1442910370        6.0682015796       11.0027869261
  H        20.2307604514        5.7804921591        9.9615121572
  C        16.5465662448        5.4102062219       11.3848030459
  H        16.5618677929        5.1348784497       12.4336092280
  O         6.7067926399        6.2330942129       11.8166017816
  O         5.7066219649        5.5483454134        9.9542685735
  C        13.1672437723        3.8201780705        5.0574812150
  C        13.0316735371        4.2432993513        6.4899431954
  C        14.1699370508        4.6012369661        7.2053949973
  H        15.1359809873        4.5464803531        6.7175678218
  C        15.3838425964        5.1149657718       10.6462522551
  H        14.5654733339        4.6287882167       11.1657637256
  O        12.1158701656        3.5526360691        4.4279706310
  O        14.3220999814        3.7729614851        4.5697998092
  C        21.2240161035        6.6090711310       13.0943156904
  H        22.1266523816        6.7457645310       13.6787404443
  C        18.8869282894        6.2292532822       11.5879133493
  C        17.6616656588        5.9844672780       10.8139619242
 Cu         8.5537813567        5.7581183667       11.1503156600
  C        13.0326783816        5.8854882672        2.2060428612
  C        12.9393614384        7.3821239458        2.2388310579
  C        14.1058034333        8.1324203064        2.3592261296
  H        15.0575238711        7.6152527249        2.3750900061
  C        16.4675224907        9.8126178652        3.1762236199
  N        16.6342971831        8.6025966311        3.6898957113
  O        11.9675787695        5.2263903382        2.1541601442
  O        14.1806346257        5.3804412257        2.2606981116
  C        22.6387509127       12.4221207707        2.7530292287
  C        21.2821166602       13.0585700790        2.8232814514
  C        20.1495176875       12.2493315104        2.8140734232
  H        20.2778395404       11.1747794575        2.7639797820
  C        17.6554503646       10.6247939124        3.2770157601
  N        18.6591499637        9.9864388852        3.8611626144
  O         6.6912545138       13.1688580674        2.7832693180
  O         5.7278589160       11.1717451956        2.6528593634
  S        18.1645485913        8.4767701518        4.2528121650
  C        11.6987344338        8.0088979643        2.1980775536
  H        10.7907102991        7.4242103542        2.1056390601
  C        14.0546903064        9.5243791021        2.4606574792
  C        15.2762126748       10.3303775395        2.5911858249
 Cu        12.0822521935        3.2131558719        2.4325411997
  C        19.7341181481       16.5018025044        2.8433627481
  C        19.8877836638       15.0100980276        2.8834848401
  C        18.7566765036       14.2005878300        2.8905352082
  H        17.7837193610       14.6766628131        2.9368768933
  C        16.4909249527       12.4248570102        2.2394251531
  H        16.4434255347       13.4278405058        1.8308074086
  O        14.5348003722        1.4284246459        2.8904170453
  O        12.3287806265        1.2098460762        2.7330827144
  C        10.3100340188       10.0915907681        2.2739390720
  C        11.6380895955        9.3962432221        2.2907057777
  C        12.8022260499       10.1438446651        2.4318841448
  H        12.7130864905       11.2186545942        2.5424082176
  C        15.3325442098       11.6329954837        2.1411050141
  H        14.4661519276       12.0767458865        1.6639870596
  O         9.2854631786        9.3740799225        2.1866841083
  O        10.3001304376       11.3436906619        2.3591489596
  C        21.1586723797       14.4433610281        2.8558805154
  H        22.0407216335       15.0733290110        2.8467365988
  C        18.8698500134       12.8079479187        2.8484829722
  C        17.6671824161       11.9650564874        2.7941168557
 Cu        14.5802468098        3.4276665692        2.5882808304
  C         8.2391656665       10.7553206776        5.0302090602
  C         8.6043935303       10.4929813221        6.4613385197
  C         9.3395460771       11.4412515184        7.1679009654
  H         9.6215219834       12.3615624671        6.6684714803
  C        11.5044704514       11.8097537748       10.1781457651
  N        11.8781837471       10.5719499543       10.4698403518
  O         7.6236925357        9.8591792842        4.4067778254
  O         8.5961733503       11.8528954543        4.5355954670
  C        13.9228330134       18.7646743949       11.1182411258
  C        13.6281495277       17.4285685018       11.7348058171
  C        12.9991333372       16.4476031823       10.9731810459
  H        12.7725169295       16.6588615116        9.9340629925
  C        12.2319744800       12.7998426994       10.9292664572
  N        13.1201938238       12.2649035601       11.7549436913
  O         8.2640525922        3.8569112446       11.8230428330
  O         7.2954650369        3.1926807129        9.9367548585
  S        13.0515755426       10.6366935736       11.6085396185
  C         8.2549805157        9.2868929388        7.0596742051
  H         7.6906647477        8.5446921143        6.5068397232
  C         9.7414094205       11.1977357445        8.4825272497
  C        10.5197444475       12.1986485560        9.2263607552
 Cu         7.3988980708       10.0650996888        2.3979909070
  C        13.9019643019       15.6954343175       15.0833523216
  C        13.6271933158       15.9529449465       13.6305448182
  C        13.0058155215       14.9701453973       12.8663424893
  H        12.7595286516       14.0219323345       13.3295594215
  C        11.0383050708       14.5207986435        9.7880270587
  H        10.7975737630       15.5638974725        9.6147651380
  O         8.2554899837       12.3452446714        0.5487881145
  O         7.2464328752       10.3720233925        0.3940437278
  C         8.3189038053        7.7274955045        9.0182684898
  C         8.6504296797        9.0383073306        8.3701789867
  C         9.3892851138        9.9835069631        9.0748231546
  H         9.6869538660        9.7643260042       10.0934186156
  C        10.3251716282       13.5521248451        9.0539617362
  H         9.5739777680       13.9014275947        8.3542016629
  O         7.6935589204        6.8815065299        8.3357928314
  O         8.7042600180        7.5480185564       10.1986926694
  C        13.9453995151       17.1857241771       13.0677646700
  H        14.4244739927       17.9534939196       13.6646259325
  C        12.6811719640       15.2075352091       11.5293620535
  C        11.9833980666       14.1872641623       10.7339944815
 Cu         8.5197626273       12.3087828924        2.5579015580
     129
 i =     500, E =     -323.1395930272
  C        10.3320765729        4.8360941953        9.0682792469
  C        11.6783027148        4.7185607570        8.4162249749
  C        12.8171888097        5.0717433747        9.1346405193
  H        12.7034417566        5.4176661224       10.1559989873
  C        16.3996480723        5.9975122134        8.6796458795
  N        16.4893495484        6.3714151882        7.4113659575
  O         9.3211311433        4.5637871935        8.3788598745
  O        10.2986780768        5.2208695290       10.2629510727
  C        19.8825506095        7.1275129629       15.1432140649
  C        19.9840561038        6.7811353255       13.6872366748
  C        18.8243159037        6.5915794514       12.9410368824
  H        17.8636402628        6.7392036507       13.4218468100
  C        17.5892234876        6.3002469286        9.4331467349
  N        18.5236456744        6.8870051441        8.6990040856
  O        14.6995973227        3.0885508069        0.5930172851
  O        12.4864779788        2.9282892947        0.4690157817
  S        17.9594026245        7.0492893093        7.1705654521
  C        11.7843588932        4.3029838812        7.0923939377
  H        10.8971940341        4.0354766354        6.5297401249
  C        14.0797931367        5.0173936971        8.5421198965
  C        15.2809406812        5.3796994959        9.3066455361
 Cu         7.4404848291        4.9907147531        9.0340789751
  C        22.6483601247        5.9974847768       11.1287768625
  C        21.3100233344        6.2516441954       11.7565340255
  C        20.1512283840        6.0714472339       11.0075181845
  H        20.2365927698        5.7823608272        9.9665091181
  C        16.5542119007        5.4156087528       11.3922384642
  H        16.5705948272        5.1417735550       12.4414232958
  O         6.7144219983        6.2286473838       11.8210395132
  O         5.7125669813        5.5435436648        9.9597350929
  C        13.1781082603        3.8299163144        5.0611395757
  C        13.0405050273        4.2457574234        6.4956834137
  C        14.1779052420        4.6025827941        7.2129908020
  H        15.1441335136        4.5500365551        6.7253627155
  C        15.3912739247        5.1177805038       10.6550770463
  H        14.5739121060        4.6313852249       11.1759598969
  O        12.1273660846        3.5624608893        4.4300565056
  O        14.3328631765        3.7889870420        4.5732748265
  C        21.2327399915        6.6125494906       13.0980645172
  H        22.1358402266        6.7481905954       13.6819898538
  C        18.8943769430        6.2353284974       11.5930092594
  C        17.6685034069        5.9901646634       10.8199170562
 Cu         8.5580274387        5.7484111862       11.1518740138
  C        13.0100913435        5.8918777701        2.2006234144
  C        12.9222760922        7.3889332756        2.2335530237
  C        14.0932144081        8.1328137828        2.3514435539
  H        15.0399212912        7.6069031570        2.3556098108
  C        16.5020086118        9.7781833958        3.0901420138
  N        16.7005084833        8.5368169504        3.5080075221
  O        11.9435678240        5.2345695036        2.1526338502
  O        14.1569080882        5.3841422002        2.2541020346
  C        22.6481583359       12.4516112233        2.7472155005
  C        21.2889401504       13.0820793985        2.8170165274
  C        20.1613679370       12.2658619961        2.8041801400
  H        20.3009465372       11.1936042542        2.7424134372
  C        17.6920013258       10.5901447156        3.1892734640
  N        18.7244104485        9.9170309516        3.6758632478
  O         6.6989853934       13.2001416036        2.7778658068
  O         5.7404406640       11.2007519025        2.6503516371
  S        18.2567248309        8.3802785628        3.9823813713
  C        11.6849679415        8.0216725312        2.1986469823
  H        10.7734339706        7.4428775311        2.1039422556
  C        14.0534865788        9.5245989359        2.4679811905
  C        15.2790572219       10.3246414253        2.6018834133
 Cu        12.0776280980        3.2214339987        2.4348562608
  C        19.7202043905       16.5127726912        2.8511031344
  C        19.8827352135       15.0221744039        2.8923712123
  C        18.7575075625       14.2051540573        2.9061124041
  H        17.7845223374       14.6795857592        2.9632995901
  C        16.4703730698       12.4484890900        2.3442543300
  H        16.3916601591       13.4777000440        2.0138494303
  O        14.5180577247        1.4435383261        2.8976671858
  O        12.3130917949        1.2160939176        2.7382624794
  C        10.3104177361       10.1122440324        2.2797421438
  C        11.6339793370        9.4089132840        2.2996506854
  C        12.8018549764       10.1483216667        2.4491329977
  H        12.7128030889       11.2218033240        2.5702021226
  C        15.3123962222       11.6576567427        2.2465415119
  H        14.4243544390       12.1340238944        1.8476954481
  O         9.2833245363        9.3985970566        2.1870777558
  O        10.3046751623       11.3641871625        2.3653539728
  C        21.1579347587       14.4655099403        2.8570062214
  H        22.0357140893       15.1013272451        2.8473561696
  C        18.8763332088       12.8123152591        2.8531251452
  C        17.6777729088       11.9626349451        2.8030909542
 Cu        14.5764709989        3.4392627421        2.5900626484
  C         8.2251273921       10.7412004583        5.0255066300
  C         8.5965158555       10.4794103449        6.4552939579
  C         9.3335953761       11.4284874520        7.1590127238
  H         9.6135656070       12.3486102967        6.6581117593
  C        11.5021837002       11.8004067446       10.1680620000
  N        11.8765444087       10.5630519805       10.4608989084
  O         7.6091798293        9.8441604945        4.4035818244
  O         8.5778218443       11.8398151568        4.5303498486
  C        13.9199929560       18.7543428883       11.1167296662
  C        13.6215278081       17.4185050442       11.7323866282
  C        12.9935915524       16.4386916022       10.9683108028
  H        12.7702228592       16.6506855085        9.9286302865
  C        12.2276662138       12.7912794683       10.9200264392
  N        13.1150426035       12.2574503870       11.7473128335
  O         8.2618912290        3.8453147929       11.8220167371
  O         7.2944399074        3.1830865644        9.9344737832
  S        13.0479249525       10.6291705308       11.6015966028
  C         8.2501177564        9.2734105130        7.0553389971
  H         7.6847676264        8.5304128209        6.5046146538
  C         9.7393402390       11.1863275664        8.4727773111
  C        10.5182581119       12.1882245846        9.2148653012
 Cu         7.3921378910       10.0704099641        2.3955640990
  C        13.8869643875       15.6809356957       15.0799057032
  C        13.6140063705       15.9412165932       13.6270803306
  C        12.9934108426       14.9599086848       12.8604405116
  H        12.7448038647       14.0116482246       13.3223263870
  C        11.0352271687       14.5111184764        9.7760504773
  H        10.7942389511       15.5540284224        9.6019109946
  O         8.2430112447       12.3281594820        0.5464028408
  O         7.2284933936       10.3579440595        0.3893317166
  C         8.3205641261        7.7153022096        9.0143122804
  C         8.6495109144        9.0260042458        8.3648346460
  C         9.3892409864        9.9723638899        9.0669807574
  H         9.6890984069        9.7542845663       10.0851598184
  C        10.3238888690       13.5416309575        9.0411758863
  H         9.5736107407       13.8904145890        8.3401704981
  O         7.6948578981        6.8683989892        8.3328394100
  O         8.7077183878        7.5365587590       10.1939918668
  C        13.9350832270       17.1741681984       13.0660235337
  H        14.4137541554       17.9408428958       13.6646119914
  C        12.6730568815       15.1985137550       11.5226170441
  C        11.9781797690       14.1784578233       10.7244175235
 Cu         8.5160874908       12.3153614255        2.5556075656
     129
 i =     500, E =     -323.1383203853
  C        10.3339679459        4.8340169612        9.0715868727
  C        11.6807998530        4.7156455848        8.4205802541
  C        12.8192502987        5.0683318597        9.1399855572
  H        12.7047476619        5.4142535234       10.1612585835
  C        16.4015418083        5.9945515050        8.6850267053
  N        16.4909971716        6.3662081737        7.4160059112
  O         9.3234582160        4.5620197173        8.3819629746
  O        10.3000332508        5.2197120894       10.2662507485
  C        19.8865855306        7.1359587663       15.1458890899
  C        19.9872393302        6.7879921174       13.6902085671
  C        18.8271502376        6.5974666463       12.9447160380
  H        17.8666605554        6.7463707856       13.4254850849
  C        17.5910674048        6.2992303880        9.4376729429
  N        18.5251391189        6.8850885903        8.7021009541
  O        14.7041685976        3.0977434208        0.5948714350
  O        12.4909618626        2.9365769359        0.4723261923
  S        17.9605978045        7.0438531691        7.1737851533
  C        11.7877981000        4.3007708307        7.0965246261
  H        10.9009982793        4.0341837132        6.5328662662
  C        14.0823434155        5.0138036758        8.5485161273
  C        15.2830925481        5.3773845652        9.3130746397
 Cu         7.4413123845        4.9895516182        9.0374244237
  C        22.6503516922        5.9975245067       11.1329548056
  C        21.3123416937        6.2538851653       11.7603054506
  C        20.1532770912        6.0726658327       11.0118992615
  H        20.2382097770        5.7812066114        9.9715225346
  C        16.5564381137        5.4180076695       11.3984789450
  H        16.5730022363        5.1462841612       12.4482137197
  O         6.7167462102        6.2276708500       11.8255288893
  O         5.7142357833        5.5431067426        9.9643816269
  C        13.1835122244        3.8309151321        5.0653008520
  C        13.0444736452        4.2434483456        6.5007744889
  C        14.1813343787        4.5990716917        7.2194306076
  H        15.1479043411        4.5461158215        6.7325143852
  C        15.3935294501        5.1182284258       10.6620346855
  H        14.5763710692        4.6325975016       11.1839503736
  O        12.1335889797        3.5640379457        4.4329349793
  O        14.3387312747        3.7929324695        4.5779272397
  C        21.2356011273        6.6176824782       13.1010201321
  H        22.1389697216        6.7540701844       13.6843871910
  C        18.8966647245        6.2384002650       11.5973873302
  C        17.6705814565        5.9917920115       10.8249883673
 Cu         8.5589151148        5.7460578531       11.1548514611
  C        12.9894194946        5.8941377801        2.2029321864
  C        12.9058496632        7.3912912493        2.2346745596
  C        14.0801129733        8.1295682313        2.3537827454
  H        15.0213457077        7.5946474103        2.3562954682
  C        16.5317519150        9.7468968538        2.9999581298
  N        16.7588996489        8.4803122489        3.3137335571
  O        11.9223756570        5.2382136964        2.1562223501
  O        14.1358037095        5.3845800255        2.2569118210
  C        22.6570698236       12.4718652682        2.7522811935
  C        21.2964390069       13.0988539191        2.8196712478
  C        20.1728714955       12.2773185371        2.8050929896
  H        20.3231275135       11.2070609124        2.7406205047
  C        17.7236362090       10.5589387398        3.0971711462
  N        18.7809226367        9.8572206591        3.4775696514
  O         6.7070810728       13.2217467554        2.7826649350
  O         5.7513677589       11.2209387597        2.6586203952
  S        18.3375343544        8.2988510539        3.6926667155
  C        11.6715703210        8.0287855029        2.1982152243
  H        10.7572937379        7.4549434991        2.1009345992
  C        14.0513356117        9.5217321531        2.4757114831
  C        15.2811370856       10.3156302881        2.6144148523
 Cu        12.0719267703        3.2254471078        2.4371683436
  C        19.7113450561       16.5189731601        2.8519766920
  C        19.8811107548       15.0294702510        2.8958015792
  C        18.7604353936       14.2067327058        2.9124879518
  H        17.7880272461       14.6818721245        2.9696421167
  C        16.4536544499       12.4622947429        2.4569879960
  H        16.3465758941       13.5120884121        2.2108716322
  O        14.5074591994        1.4528557622        2.8979532041
  O        12.3032107562        1.2187006173        2.7377406501
  C        10.3097579715       10.1261335369        2.2761695184
  C        11.6294644653        9.4162346251        2.3005642788
  C        12.8003773201       10.1490257935        2.4557758528
  H        12.7100663181       11.2222159681        2.5765865265
  C        15.2958703499       11.6725806521        2.3605938011
  H        14.3894725963       12.1769816655        2.0473835317
  O         9.2806838663        9.4160742826        2.1801452104
  O        10.3079437855       11.3783031819        2.3616750783
  C        21.1598973025       14.4811788978        2.8603343018
  H        22.0342882963       15.1215489524        2.8506910199
  C        18.8829789459       12.8132097769        2.8583564498
  C        17.6880854358       11.9570739743        2.8131942494
 Cu        14.5716362769        3.4460235852        2.5921967544
  C         8.2240593898       10.7320738685        5.0223746072
  C         8.5975083656       10.4718370321        6.4519340083
  C         9.3346741034       11.4218884548        7.1542488471
  H         9.6144227756       12.3414404602        6.6521535880
  C        11.5015738769       11.7979787835       10.1642654951
  N        11.8769839977       10.5610929325       10.4577702681
  O         7.6077860854        9.8347333728        4.4018204589
  O         8.5753732943       11.8310565173        4.5264239186
  C        13.9173974340       18.7517224532       11.1165477565
  C        13.6160866855       17.4164498334       11.7319862407
  C        12.9894904914       16.4369158384       10.9663537292
  H        12.7691265609       16.6486982092        9.9260025994
  C        12.2251231594       12.7897758723       10.9167551764
  N        13.1122782907       12.2571549018       11.7450863170
  O         8.2602823334        3.8418723371       11.8223789818
  O         7.2933852626        3.1810541906        9.9340865290
  S        13.0472710793       10.6287982897       11.5994893022
  C         8.2512102132        9.2667022077        7.0536649802
  H         7.6857767911        8.5229839108        6.5040483433
  C         9.7404097093       11.1816265753        8.4683553061
  C        10.5185607313       12.1846360427        9.2096622865
 Cu         7.3886456860       10.0763052262        2.3952426156
  C        13.8729762270       15.6780510877       15.0799754554
  C        13.6025036666       15.9394619526       13.6268814918
  C        12.9832190639       14.9585001326       12.8588091339
  H        12.7327601060       14.0104867163       13.3201679181
  C        11.0332371370       14.5082173918        9.7699617509
  H        10.7919472440       15.5508880034        9.5948757901
  O         8.2309339955       12.3239669180        0.5469502417
  O         7.2118200245       10.3561435095        0.3887953693
  C         8.3206005803        7.7118505983        9.0147231195
  C         8.6505051104        9.0213224146        8.3635807828
  C         9.3902139448        9.9685775683        9.0643599471
  H         9.6898134445        9.7520076893       10.0829362375
  C        10.3238055645       13.5377880756        9.0344825611
  H         9.5744506118       13.8855981381        8.3320099482
  O         7.6947646098        6.8647391595        8.3339917713
  O         8.7069827206        7.5343144716       10.1950332897
  C        13.9260424830       17.1720374167       13.0664221401
  H        14.4039504741       17.9384096069       13.6660664098
  C        12.6668856897       15.1970630267       11.5200570233
  C        11.9744859438       14.1766042955       10.7203338394
 Cu         8.5157363438       12.3218437873        2.5548098043
     129
 i =     500, E =     -323.1370025151
  C        10.3348668992        4.8323495698        9.0712953713
  C        11.6825687361        4.7126375022        8.4219843919
  C        12.8203247275        5.0653439252        9.1425566607
  H        12.7047370447        5.4122463702       10.1633641813
  C        16.4026668181        5.9912998512        8.6885822186
  N        16.4922594148        6.3607900430        7.4188844991
  O         9.3249443303        4.5621797995        8.3799539274
  O        10.2996163841        5.2172102086       10.2660963234
  C        19.8904530757        7.1472257922       15.1457530228
  C        19.9898703594        6.7959020108       13.6907655032
  C        18.8292636586        6.6035152462       12.9465056061
  H        17.8690599898        6.7538808098       13.4274570868
  C        17.5920583133        6.2975558055        9.4407584082
  N        18.5261187587        6.8823016353        8.7041568261
  O        14.7082031729        3.1097723605        0.5938854166
  O        12.4949066478        2.9491284838        0.4726389503
  S        17.9617023451        7.0379762298        7.1756145537
  C        11.7910638024        4.2968910366        7.0982828900
  H        10.9048149853        4.0307039324        6.5335588073
  C        14.0841290377        5.0098643764        8.5526771836
  C        15.2842890679        5.3748879751        9.3174960568
 Cu         7.4415044088        4.9880090394        9.0369677536
  C        22.6512064324        5.9968533345       11.1343964045
  C        21.3136050268        6.2554926184       11.7615721678
  C        20.1540442763        6.0726758212       11.0144032799
  H        20.2382703210        5.7781495404        9.9748071789
  C        16.5573140766        5.4198742402       11.4030255149
  H        16.5738234741        5.1502178039       12.4532725701
  O         6.7176958590        6.2271956727       11.8265785542
  O         5.7146937530        5.5407692208        9.9663675195
  C        13.1896370281        3.8269661345        5.0683807142
  C        13.0484812130        4.2383810816        6.5041262150
  C        14.1845485566        4.5937198969        7.2241317868
  H        15.1516761125        4.5397993843        6.7384086681
  C        15.3945317608        5.1184055261       10.6669803630
  H        14.5773961035        4.6335863200       11.1896606320
  O        12.1402937726        3.5598946618        4.4346945017
  O        14.3450998045        3.7910428461        4.5819825835
  C        21.2377909933        6.6233728947       13.1012703176
  H        22.1415486500        6.7611277123       13.6836955496
  C        18.8978056433        6.2406937221       11.6001353960
  C        17.6714651407        5.9926341991       10.8285902889
 Cu         8.5587896971        5.7441001514       11.1554993517
  C        12.9697607501        5.8956902991        2.2121377536
  C        12.8897275187        7.3928401963        2.2433585568
  C        14.0665668436        8.1256601319        2.3688688943
  H        15.0019404510        7.5815347790        2.3819039279
  C        16.5552891098        9.7232120153        2.9112661304
  N        16.8058643305        8.4396058382        3.1193209402
  O        11.9019265094        5.2410114624        2.1644952444
  O        14.1154752676        5.3844913145        2.2654478273
  C        22.6647678051       12.4876623728        2.7659715427
  C        21.3030958894       13.1123289318        2.8309867802
  C        20.1828858531       12.2864930868        2.8200220991
  H        20.3430029580       11.2175786006        2.7649191390
  C        17.7485356351       10.5356407678        3.0072756804
  N        18.8250427304        9.8139593659        3.2805196804
  O         6.7142417233       13.2381561535        2.7935661728
  O         5.7601013074       11.2363020487        2.6752751584
  S        18.4013151848        8.2415718779        3.4038620809
  C        11.6585929701        8.0347366451        2.1978308300
  H        10.7420000072        7.4652666359        2.0975931311
  C        14.0482986059        9.5189583117        2.4849696771
  C        15.2823400106       10.3067048781        2.6301519198
 Cu        12.0670214417        3.2285664610        2.4374669778
  C        19.7047994482       16.5235777562        2.8443447512
  C        19.8803670629       15.0351348640        2.8924644136
  C        18.7632432891       14.2081816380        2.9091020370
  H        17.7914574920       14.6853114405        2.9537598798
  C        16.4404147724       12.4688180152        2.5798641391
  H        16.3092793078       13.5329202974        2.4253062231
  O        14.4991354178        1.4599467677        2.8909225084
  O        12.2955058978        1.2203835592        2.7287430960
  C        10.3087966672       10.1387127080        2.2648664140
  C        11.6249965197        9.4227800200        2.2943028193
  C        12.7986560138       10.1502481066        2.4513665778
  H        12.7072621092       11.2244534455        2.5590449403
  C        15.2829908479       11.6801168331        2.4844978096
  H        14.3618795870       12.2058725729        2.2641659486
  O         9.2776371524        9.4315059833        2.1669964005
  O        10.3103636724       11.3907043818        2.3510668009
  C        21.1623241729       14.4939269935        2.8640344527
  H        22.0338809782       15.1379298774        2.8532609895
  C        18.8886399601       12.8136943567        2.8665155837
  C        17.6968198429       11.9516601464        2.8274478408
 Cu        14.5676545947        3.4513010268        2.5927242644
  C         8.2292880768       10.7241027228        5.0191608636
  C         8.6024997382       10.4653762520        6.4489644210
  C         9.3389917600       11.4162740142        7.1508331342
  H         9.6194052736       12.3351708052        6.6479084973
  C        11.5010971529       11.7965568553       10.1637768901
  N        11.8763981338       10.5601583227       10.4595896216
  O         7.6129943364        9.8260293148        4.3995061953
  O         8.5799178922       11.8229003122        4.5225697135
  C        13.9159202725       18.7505034225       11.1162799388
  C        13.6113830341       17.4161257354       11.7317711108
  C        12.9866002408       16.4363390186       10.9650067195
  H        12.7696633519       16.6472110658        9.9237311539
  C        12.2228235216       12.7894441358       10.9164566411
  N        13.1086816959       12.2583027547       11.7470471632
  O         8.2587939141        3.8400702796       11.8226366112
  O         7.2946113460        3.1797262148        9.9328020557
  S        13.0446055689       10.6296872096       11.6033613176
  C         8.2551217629        9.2612650014        7.0518931958
  H         7.6899862158        8.5170286586        6.5026951696
  C         9.7429222556       11.1777447906        8.4658113978
  C        10.5197419375       12.1818267213        9.2069858842
 Cu         7.3857014106       10.0820410923        2.3957181704
  C        13.8575644194       15.6800746698       15.0816806023
  C        13.5906294303       15.9408716930       13.6279607044
  C        12.9733474293       14.9596328544       12.8588068940
  H        12.7209403174       14.0121213201       13.3201804295
  C        11.0324581001       14.5063004627        9.7654505875
  H        10.7910938045       15.5486902083        9.5889507077
  O         8.2170499768       12.3248725745        0.5485588171
  O         7.1928203155       10.3595777664        0.3907950476
  C         8.3211693416        7.7092286571        9.0147821883
  C         8.6527361467        9.0176285445        8.3625827090
  C         9.3917455957        9.9656142361        9.0630705096
  H         9.6898778255        9.7504325009       10.0823740771
  C        10.3248086891       13.5346909146        9.0298061560
  H         9.5764354095       13.8814222050        8.3256490718
  O         7.6939472773        6.8625433463        8.3345262825
  O         8.7072523460        7.5320544479       10.1950676761
  C        13.9169631147       17.1726819431       13.0674067480
  H        14.3937026348       17.9391725154       13.6677965225
  C        12.6617142564       15.1971348447       11.5187955289
  C        11.9717969268       14.1759156427       10.7180603143
 Cu         8.5159143609       12.3278594747        2.5542740178
     129
 i =     500, E =     -323.1358678371
  C        10.3361787866        4.8306679203        9.0691391810
  C        11.6847837476        4.7095606978        8.4217331086
  C        12.8217904620        5.0628075962        9.1432481472
  H        12.7050987160        5.4112587426       10.1634152501
  C        16.4042956148        5.9883832082        8.6905018110
  N        16.4939589548        6.3559518737        7.4202392881
  O         9.3269258432        4.5625257242        8.3765461588
  O        10.3000193101        5.2148463296       10.2644280046
  C        19.8932026347        7.1600479038       15.1442092116
  C        19.9922490010        6.8045437159       13.6900291247
  C        18.8312692609        6.6098509220       12.9468076318
  H        17.8712628722        6.7615953029       13.4276448702
  C        17.5934613237        6.2959609686        9.4423308821
  N        18.5275585105        6.8796969944        8.7049394784
  O        14.7112359962        3.1236926652        0.5919540419
  O        12.4978668633        2.9635809588        0.4709844936
  S        17.9634789418        7.0327744127        7.1761516955
  C        11.7947576985        4.2918128950        7.0987213122
  H        10.9090479887        4.0254717970        6.5332542490
  C        14.0862837838        5.0061110656        8.5549668802
  C        15.2859016765        5.3726901423        9.3200899412
 Cu         7.4430999675        4.9873369595        9.0366261744
  C        22.6525621921        5.9968795950       11.1349261002
  C        21.3152328785        6.2576452318       11.7621172009
  C        20.1553594357        6.0728770698       11.0158850021
  H        20.2391462391        5.7752565707        9.9771643186
  C        16.5585384404        5.4214087143       11.4058612455
  H        16.5748510643        5.1535730780       12.4565772335
  O         6.7194675504        6.2281286913       11.8265991140
  O         5.7157162699        5.5387093951        9.9679403022
  C        13.1959578921        3.8190361458        5.0709234321
  C        13.0529504907        4.2315886277        6.5062814627
  C        14.1881384948        4.5876526622        7.2272315710
  H        15.1558304386        4.5326284237        6.7427817879
  C        15.3959036431        5.1185118612       10.6700502011
  H        14.5786999236        4.6344305050       11.1933352729
  O        12.1476147920        3.5512542512        4.4361852440
  O        14.3521409976        3.7835922252        4.5857689667
  C        21.2398901540        6.6297712838       13.1006739189
  H        22.1438759932        6.7690655239       13.6824311523
  C        18.8993631296        6.2429338035       11.6015385643
  C        17.6727906119        5.9932699063       10.8306800538
 Cu         8.5605036887        5.7435826332       11.1552318600
  C        12.9511163289        5.8965380562        2.2273121274
  C        12.8741986584        7.3935881563        2.2581639407
  C        14.0527630232        8.1216277991        2.3929290270
  H        14.9823185620        7.5691931505        2.4269201668
  C        16.5707613341        9.7067881026        2.8197831281
  N        16.8378162329        8.4137161171        2.9194547384
  O        11.8832175024        5.2428563270        2.1768248821
  O        14.0966454594        5.3839946075        2.2797843917
  C        22.6695030953       12.4977814994        2.7854837535
  C        21.3071869736       13.1208424638        2.8493712295
  C        20.1896474228       12.2914630082        2.8474719632
  H        20.3577295313       11.2232409008        2.8130448088
  C        17.7653229174       10.5189574538        2.9184406507
  N        18.8545290113        9.7847438991        3.0865774026
  O         6.7187081045       13.2490227565        2.8084254145
  O         5.7656210430       11.2464365328        2.6966455084
  S        18.4443041446        8.2053529647        3.1161846840
  C        11.6464635865        8.0399844815        2.1983192367
  H        10.7278657844        7.4742388755        2.0960425308
  C        14.0442574196        9.5167193424        2.4918205897
  C        15.2820119103       10.2985823143        2.6433093093
 Cu        12.0626484608        3.2301707583        2.4367554545
  C        19.6980261973       16.5251683555        2.8301341409
  C        19.8780952904       15.0376935922        2.8834369018
  C        18.7637009780       14.2073126958        2.8968582294
  H        17.7919982510       14.6858583427        2.9175469724
  C        16.4312110751       12.4669195953        2.7060682452
  H        16.2832048697       13.5382600541        2.6481955321
  O        14.4913330443        1.4633947522        2.8782920768
  O        12.2883008289        1.2200482816        2.7137701991
  C        10.3072098480       10.1496183826        2.2489685138
  C        11.6205439226        9.4290289797        2.2823282619
  C        12.7970235817       10.1525471266        2.4354233946
  H        12.7068159286       11.2289279358        2.5181441721
  C        15.2733698120       11.6795910597        2.6101797465
  H        14.3418781080       12.2182563089        2.4874058542
  O         9.2744334246        9.4449114743        2.1516584024
  O        10.3115689012       11.4016156400        2.3366950102
  C        21.1625835301       14.5019465114        2.8677245245
  H        22.0319304876       15.1488601731        2.8546092194
  C        18.8917299591       12.8118879839        2.8767502495
  C        17.7027098516       11.9447499302        2.8435205915
 Cu        14.5640579668        3.4543322189        2.5927477112
  C         8.2368461941       10.7168923817        5.0167414644
  C         8.6087492916       10.4603757345        6.4471969359
  C         9.3441866853       11.4123486974        7.1486653994
  H         9.6253444778       12.3305328881        6.6448261443
  C        11.5016784804       11.7966950079       10.1642295550
  N        11.8769011840       10.5606975605       10.4618370613
  O         7.6211014586        9.8182140311        4.3979230867
  O         8.5876723569       11.8154131799        4.5192320207
  C        13.9158919736       18.7505182992       11.1156948294
  C        13.6083953557       17.4171424595       11.7318994757
  C        12.9852880122       16.4368887725       10.9643145856
  H        12.7715645311       16.6465727396        9.9221497279
  C        12.2217530268       12.7905775915       10.9170825618
  N        13.1065018218       12.2605247395       11.7496310469
  O         8.2587363281        3.8399996251       11.8225787648
  O         7.2973188569        3.1791656883        9.9314492419
  S        13.0429637897       10.6318644588       11.6078138091
  C         8.2599780314        9.2574351554        7.0516068245
  H         7.6953110616        8.5125460967        6.5028418427
  C         9.7460326184       11.1758525112        8.4646156978
  C        10.5216034539       12.1809235200        9.2056616454
 Cu         7.3828545876       10.0869161599        2.3971529881
  C        13.8426700094       15.6848934007       15.0845776332
  C        13.5802429313       15.9442523749       13.6298258478
  C        12.9651574034       14.9623383100       12.8598666856
  H        12.7109177372       14.0154302925       13.3214327631
  C        11.0320608874       14.5059977836        9.7631346315
  H        10.7903404395       15.5482047822        9.5858573162
  O         8.2029270296       12.3295575748        0.5512076851
  O         7.1744815360       10.3662882368        0.3944031445
  C         8.3231619877        7.7084498008        9.0164648955
  C         8.6556144895        9.0158972557        8.3632580163
  C         9.3938839992        9.9647122359        9.0632733805
  H         9.6904936867        9.7510573316       10.0833438273
  C        10.3260609971       13.5335118822        9.0270971976
  H         9.5783480430       13.8791787401        8.3218017532
  O         7.6946628273        6.8620976460        8.3373934071
  O         8.7104066605        7.5315903963       10.1966476742
  C        13.9094444204       17.1750536938       13.0687769217
  H        14.3849195438       17.9418738844       13.6697859032
  C        12.6580891333       15.1986026013       11.5186306007
  C        11.9702157525       14.1766586846       10.7171949304
 Cu         8.5155054441       12.3328646620        2.5543533756
     129
 i =     500, E =     -323.1353479411
  C        10.3369167010        4.8290380675        9.0673249895
  C        11.6861776500        4.7066368134        8.4212096328
  C        12.8225941251        5.0609431171        9.1432962309
  H        12.7049997137        5.4112592598       10.1627126904
  C        16.4054510800        5.9858318739        8.6914455800
  N        16.4953517024        6.3515255362        7.4206347752
  O         9.3280066430        4.5611323097        8.3734629937
  O        10.2995599960        5.2134899304       10.2621055778
  C        19.8938248266        7.1734240849       15.1426107933
  C        19.9928822702        6.8135520335       13.6893781058
  C        18.8320523841        6.6163259785       12.9465174970
  H        17.8718815622        6.7693605857       13.4266688211
  C        17.5945580076        6.2945084295        9.4429761504
  N        18.5287719798        6.8770900047        8.7048412020
  O        14.7113218497        3.1383429307        0.5902972089
  O        12.4980018187        2.9786600642        0.4688625675
  S        17.9649958697        7.0277431423        7.1757208895
  C        11.7975462144        4.2862979800        7.0991144560
  H        10.9122822527        4.0193027799        6.5331794819
  C        14.0877063454        5.0029591790        8.5564030412
  C        15.2869073035        5.3710127611        9.3216475000
 Cu         7.4444637136        4.9858323154        9.0370966740
  C        22.6540782977        5.9984207658       11.1374981938
  C        21.3162327206        6.2605215517       11.7632772354
  C        20.1564597291        6.0736144419       11.0174018905
  H        20.2403708060        5.7730377611        9.9795087166
  C        16.5593271833        5.4230340792       11.4076051232
  H        16.5754001643        5.1568436189       12.4587600240
  O         6.7203227246        6.2319424092       11.8286303634
  O         5.7177586598        5.5368048746        9.9714051890
  C        13.2014035953        3.8090214898        5.0736095644
  C        13.0563464039        4.2242446008        6.5081210241
  C        14.1907928468        4.5816714618        7.2296340342
  H        15.1589541935        4.5255330348        6.7462690263
  C        15.3967621131        5.1189614830       10.6720122601
  H        14.5794937321        4.6356395338       11.1959208413
  O        12.1534404090        3.5406996004        4.4377225384
  O        14.3578165337        3.7725965392        4.5899763387
  C        21.2406156546        6.6367225156       13.1007456145
  H        22.1444844785        6.7776016717       13.6822497539
  C        18.9003228223        6.2453590983       11.6023554171
  C        17.6737722250        5.9939715925       10.8318206507
 Cu         8.5612065131        5.7439439582       11.1557610162
  C        12.9370410782        5.8980809702        2.2472764740
  C        12.8626666782        7.3952169730        2.2784159676
  C        14.0422040054        8.1191568774        2.4250247458
  H        14.9665254024        7.5608668446        2.4871586354
  C        16.5807540834        9.6992228914        2.7255072346
  N        16.8576861245        8.4044676277        2.7149508351
  O        11.8686855579        5.2451850941        2.1918431142
  O        14.0818999374        5.3843668790        2.2986921777
  C        22.6723762251       12.5040288685        2.8072454719
  C        21.3090852441       13.1253641367        2.8707730006
  C        20.1937158073       12.2932031204        2.8807736363
  H        20.3669382058       11.2254756088        2.8739838867
  C        17.7763498077       10.5102032145        2.8264973528
  N        18.8739981790        9.7719808437        2.8868551875
  O         6.7210540260       13.2556900838        2.8247193188
  O         5.7692160945       11.2523950586        2.7189161210
  S        18.4713226708        8.1921259261        2.8234855324
  C        11.6385708175        8.0461393294        2.2007491590
  H        10.7183752201        7.4834110219        2.0959867493
  C        14.0415492661        9.5158928849        2.4994348796
  C        15.2823512985       10.2928151211        2.6546792286
 Cu        12.0587632602        3.2313696104        2.4361118781
  C        19.6918074825       16.5246727334        2.8128042361
  C        19.8743808094       15.0377016312        2.8708981061
  C        18.7621339770       14.2044394394        2.8783165766
  H        17.7896918862       14.6817546432        2.8686699503
  C        16.4271006717       12.4582449522        2.8293072114
  H        16.2707773551       13.5292130051        2.8691047641
  O        14.4840518724        1.4638587981        2.8631463039
  O        12.2814481942        1.2187441080        2.6964465874
  C        10.3075519825       10.1604028331        2.2325902497
  C        11.6189128891        9.4362013814        2.2693669289
  C        12.7981950854       10.1567995915        2.4154037898
  H        12.7125898089       11.2354343242        2.4671886828
  C        15.2684099840       11.6721541317        2.7329868825
  H        14.3302474996       12.2126856542        2.7085501352
  O         9.2732458076        9.4570865903        2.1371490745
  O        10.3136626032       11.4119856922        2.3217472224
  C        21.1608055163       14.5060337391        2.8708033932
  H        22.0283590227       15.1552483992        2.8548876777
  C        18.8934096536       12.8088936632        2.8860645050
  C        17.7066578731       11.9377789916        2.8567591388
 Cu        14.5607200092        3.4557523864        2.5933149900
  C         8.2451972712       10.7098643089        5.0149782603
  C         8.6148392869       10.4555838077        6.4463974824
  C         9.3489222704       11.4089405084        7.1474571694
  H         9.6307559265       12.3263924629        6.6426881853
  C        11.5032309516       11.7970607184       10.1639375290
  N        11.8797499872       10.5613563469       10.4611938050
  O         7.6298761124        9.8102099292        4.3967353870
  O         8.5964773971       11.8075019317        4.5164220207
  C        13.9156232333       18.7506372051       11.1156527725
  C        13.6060984712       17.4180490546       11.7325042071
  C        12.9846451957       16.4372026927       10.9643813446
  H        12.7735470248       16.6456829189        9.9214219870
  C        12.2221841063       12.7914334408       10.9170825024
  N        13.1074564517       12.2621934703       11.7495914158
  O         8.2572676856        3.8406783441       11.8221893251
  O         7.2993674944        3.1777223686        9.9299969648
  S        13.0458397987       10.6334417443       11.6070100233
  C         8.2647389905        9.2538968350        7.0524879485
  H         7.7007127088        8.5081621939        6.5041540457
  C         9.7486090334       11.1746140614        8.4643942082
  C        10.5230948099       12.1806135213        9.2052239199
 Cu         7.3812154549       10.0906751541        2.3991387430
  C        13.8298642831       15.6902141434       15.0880154513
  C        13.5717115238       15.9473570260       13.6321401514
  C        12.9589802124       14.9645877669       12.8614831783
  H        12.7034560488       14.0180498179       13.3231367259
  C        11.0315503316       14.5060175473        9.7625753246
  H        10.7893611255       15.5480814147        9.5851353332
  O         8.1897372139       12.3349913904        0.5543268474
  O         7.1588730216       10.3728875120        0.3988880489
  C         8.3254017537        7.7084516065        9.0206297285
  C         8.6582016777        9.0146746292        8.3652083288
  C         9.3956064855        9.9645667239        9.0646469858
  H         9.6908556827        9.7526070362       10.0854481272
  C        10.3265514357       13.5329577806        9.0263055434
  H         9.5788159868       13.8778989008        8.3206560233
  O         7.6962211711        6.8612800698        8.3423116048
  O         8.7130052444        7.5328674436       10.2003915224
  C        13.9031810301       17.1773701929       13.0705401109
  H        14.3772939403       17.9446711869       13.6719590000
  C        12.6557340374       15.1996648831       11.5191905953
  C        11.9693706692       14.1772381426       10.7171374657
 Cu         8.5151278625       12.3367634270        2.5549570578
     129
 i =     500, E =     -323.1355600793
  C        10.3367447335        4.8257060134        9.0632389244
  C        11.6867250292        4.7022110721        8.4186059763
  C        12.8224263840        5.0578262197        9.1412877215
  H        12.7037008747        5.4099304111       10.1599854396
  C        16.4054593843        5.9830461678        8.6907959463
  N        16.4958276876        6.3466517271        7.4194306395
  O         9.3282634039        4.5580955954        8.3688812297
  O        10.2987490181        5.2107485554       10.2579316753
  C        19.8940152293        7.1873386127       15.1388635487
  C        19.9932806703        6.8220727707       13.6867818420
  C        18.8321819442        6.6231368342       12.9446046526
  H        17.8721066414        6.7786341725       13.4241750203
  C        17.5942655661        6.2930991543        9.4422875820
  N        18.5287106545        6.8745386074        8.7035446221
  O        14.7113648106        3.1538634173        0.5866637556
  O        12.4981768699        2.9948988451        0.4645975626
  S        17.9656102168        7.0225085013        7.1739597376
  C        11.7995759332        4.2792762275        7.0974306470
  H        10.9148671960        4.0114257939        6.5310387426
  C        14.0882069712        4.9989376975        8.5559010407
  C        15.2867124221        5.3690231028        9.3214644478
 Cu         7.4450484014        4.9827315315        9.0360804981
  C        22.6535717311        5.9952483887       11.1368262055
  C        21.3159642472        6.2602185660       11.7624019439
  C        20.1558514302        6.0723777602       11.0172369035
  H        20.2393102831        5.7684827746        9.9802613833
  C        16.5583387534        5.4253087505       11.4080015876
  H        16.5739423868        5.1611063705       12.4596720468
  O         6.7200872175        6.2297361033       11.8274285655
  O         5.7171085931        5.5316216723        9.9716604140
  C        13.2057092232        3.7978542255        5.0742183055
  C        13.0590793042        4.2156434719        6.5079783484
  C        14.1926580126        4.5747830331        7.2300924730
  H        15.1613438881        4.5177943835        6.7478497510
  C        15.3960475442        5.1197322785       10.6723970647
  H        14.5786602343        4.6372616855       11.1969436044
  O        12.1584564383        3.5299327298        4.4370978165
  O        14.3628144060        3.7595808299        4.5920764982
  C        21.2407425994        6.6413776461       13.0986054469
  H        22.1448254360        6.7832592452       13.6795688918
  C        18.8999134667        6.2474482328       11.6017201446
  C        17.6731342301        5.9949853445       10.8316659161
 Cu         8.5617575290        5.7418059891       11.1546212976
  C        12.9298294761        5.9024078369        2.2687906529
  C        12.8579185810        7.3998108842        2.3022715333
  C        14.0373056879        8.1210733018        2.4627757125
  H        14.9579674715        7.5607922742        2.5551766363
  C        16.5852439379        9.7039763013        2.6330116756
  N        16.8650802902        8.4156892618        2.5097198448
  O        11.8615169323        5.2504206534        2.2068259554
  O        14.0744337598        5.3875071058        2.3188579163
  C        22.6727674667       12.5068050844        2.8301231742
  C        21.3085234070       13.1269622183        2.8944884134
  C        20.1943147522       12.2933681443        2.9193062547
  H        20.3687046210       11.2260567219        2.9435874560
  C        17.7812751595       10.5132748692        2.7357224624
  N        18.8832200720        9.7807396699        2.6856540976
  O         6.7211414859       13.2592739027        2.8414192024
  O         5.7704380394       11.2553432947        2.7414834442
  S        18.4828355562        8.2069271824        2.5278790775
  C        11.6372132868        8.0547377198        2.2053049086
  H        10.7162971676        7.4939500720        2.0962722380
  C        14.0411971501        9.5188122157        2.5116283877
  C        15.2835643436       10.2926196273        2.6692909379
 Cu        12.0567557635        3.2339467141        2.4333295426
  C        19.6860873890       16.5236825981        2.7931344077
  C        19.8696854656       15.0369784745        2.8578501046
  C        18.7587516867       14.2016528222        2.8608774517
  H        17.7848137829       14.6745656034        2.8202341044
  C        16.4274067015       12.4465629586        2.9541519010
  H        16.2720093833       13.5097476444        3.0913201453
  O        14.4782789653        1.4632480861        2.8446313923
  O        12.2759501384        1.2178079915        2.6767320959
  C        10.3104839092       10.1715971591        2.2181514016
  C        11.6210821503        9.4456751451        2.2594210849
  C        12.8025762509       10.1643449810        2.3997236893
  H        12.7245354987       11.2447365535        2.4214791256
  C        15.2674978879       11.6612578125        2.8572492329
  H        14.3259791894       12.1919747968        2.9295913296
  O         9.2754396731        9.4691878414        2.1243035559
  O        10.3172390089       11.4231599284        2.3084141335
  C        21.1569968653       14.5072047349        2.8732960138
  H        22.0234973318       15.1577551959        2.8524795655
  C        18.8933821075       12.8070235667        2.8987868260
  C        17.7079159320       11.9340808353        2.8727316731
 Cu        14.5589518720        3.4570963769        2.5919830380
  C         8.2541109118       10.7027541102        5.0131711070
  C         8.6217208078       10.4503575133        6.4454037613
  C         9.3542669674       11.4048036746        7.1466092777
  H         9.6367312075       12.3217862400        6.6413167978
  C        11.5040282928       11.7962550804       10.1654031021
  N        11.8811120368       10.5608526157       10.4631874384
  O         7.6395945699        9.8025715302        4.3952121267
  O         8.6056542270       11.8001587894        4.5138376526
  C        13.9161873931       18.7492134589       11.1156869431
  C        13.6041962333       17.4177987035       11.7337566142
  C        12.9838493462       16.4364026148       10.9654213387
  H        12.7752673932       16.6436093067        9.9217006440
  C        12.2216812524       12.7912246544       10.9189276429
  N        13.1066773475       12.2627858283       11.7522364743
  O         8.2582163242        3.8394323868       11.8219173479
  O         7.3016828180        3.1752802424        9.9294368484
  S        13.0463106637       10.6339708039       11.6098872072
  C         8.2703199192        9.2495364859        7.0525239633
  H         7.7070551733        8.5032225330        6.5042048470
  C         9.7515420438       11.1721508472        8.4645404664
  C        10.5246273280       12.1790221373        9.2056410128
 Cu         7.3807997700       10.0935260702        2.4014375280
  C        13.8180924470       15.6947747242       15.0922718533
  C        13.5636591144       15.9497355177       13.6353907648
  C        12.9527957603       14.9660787479       12.8643383072
  H        12.6959428396       14.0200691810       13.3263344665
  C        11.0312254487       14.5048368702        9.7627246868
  H        10.7887343794       15.5467517842        9.5847604720
  O         8.1774304955       12.3403557666        0.5582594761
  O         7.1454649193       10.3787702643        0.4044124972
  C         8.3276792615        7.7065973345        9.0228787697
  C         8.6614827243        9.0119884877        8.3662499143
  C         9.3977564616        9.9627723474        9.0656550899
  H         9.6914414415        9.7520875137       10.0871712568
  C        10.3275291407       13.5311669853        9.0259561421
  H         9.5803198457       13.8754455138        8.3194445010
  O         7.6976656152        6.8593433127        8.3455335843
  O         8.7154311104        7.5318159669       10.2027769271
  C        13.8975097471       17.1787147316       13.0728785615
  H        14.3706036464       17.9465422185       13.6744441768
  C        12.6530478061       15.1997628631       11.5210082892
  C        11.9681474314       14.1767730148       10.7183902744
 Cu         8.5145735141       12.3401092581        2.5560473478
     129
 i =     500, E =     -323.1363995275
  C        10.3355650571        4.8261185691        9.0609834912
  C        11.6861708054        4.7000985869        8.4177554514
  C        12.8215226761        5.0562779710        9.1408226583
  H        12.7020888899        5.4107653886       10.1586086828
  C        16.4052180879        5.9791688102        8.6917221994
  N        16.4964430712        6.3401605419        7.4196750786
  O         9.3272883785        4.5584850949        8.3662950290
  O        10.2969725884        5.2128036741       10.2551119333
  C        19.8926869056        7.1985538761       15.1382419435
  C        19.9920847046        6.8295275908       13.6869293032
  C        18.8308851660        6.6286692915       12.9452947234
  H        17.8708243067        6.7855230566       13.4244756331
  C        17.5935132506        6.2908125500        9.4434109425
  N        18.5284033470        6.8708069345        8.7041089101
  O        14.7096501887        3.1659473732        0.5862794590
  O        12.4965978728        3.0078468475        0.4636420867
  S        17.9664486685        7.0154779055        7.1738216271
  C        11.8001212422        4.2736778053        7.0977698722
  H        10.9157531951        4.0053219741        6.5310612391
  C        14.0878970878        4.9949862599        8.5569023862
  C        15.2859769852        5.3664053377        9.3227716357
 Cu         7.4439247166        4.9824960540        9.0363975097
  C        22.6519577500        5.9948722590       11.1382893265
  C        21.3145305440        6.2617189676       11.7638132458
  C        20.1542619437        6.0725267586       11.0192697421
  H        20.2376145655        5.7661145296        9.9830289401
  C        16.5564403145        5.4269874675       11.4101236807
  H        16.5713374010        5.1648308483       12.4623225232
  O         6.7186030904        6.2280913112       11.8289973278
  O         5.7152316288        5.5313324776        9.9729674957
  C        13.2080614909        3.7858203307        5.0770213342
  C        13.0602102270        4.2070941700        6.5097975730
  C        14.1933238403        4.5673438462        7.2322383532
  H        15.1624619901        4.5085390483        6.7511085024
  C        15.3945578770        5.1199339882       10.6743029547
  H        14.5768449227        4.6385641077       11.1993392760
  O        12.1610696483        3.5185858736        4.4387769121
  O        14.3655350107        3.7445424465        4.5963011684
  C        21.2394756891        6.6465323208       13.0990876958
  H        22.1436546325        6.7895586807       13.6796326146
  C        18.8983689002        6.2494362006       11.6033695567
  C        17.6716667932        5.9955013742       10.8334604855
 Cu         8.5603541299        5.7420567067       11.1545927316
  C        12.9297297553        5.9057269972        2.2898385262
  C        12.8600326665        7.4035516143        2.3240975864
  C        14.0391001582        8.1235639439        2.4935832799
  H        14.9587945491        7.5652331823        2.6081339326
  C        16.5851201851        9.7170371761        2.5332390363
  N        16.8608838802        8.4440164860        2.2939812166
  O        11.8610182401        5.2548181921        2.2225659492
  O        14.0736821637        5.3895915783        2.3400910975
  C        22.6715034880       12.5040446703        2.8489214297
  C        21.3060675180       13.1228072399        2.9136158582
  C        20.1922628866       12.2887287487        2.9485986612
  H        20.3638580542       11.2215035661        2.9965394443
  C        17.7809750959       10.5246805664        2.6350666535
  N        18.8824075746        9.8086103234        2.4680544570
  O         6.7191581930       13.2573903418        2.8553661683
  O         5.7701792566       11.2525508314        2.7601558123
  S        18.4788936516        8.2480192971        2.2117002190
  C        11.6418458744        8.0614657007        2.2123216004
  H        10.7207826250        7.5014258397        2.1000162409
  C        14.0435943651        9.5214721889        2.5227131805
  C        15.2866402840       10.2935962642        2.6795532068
 Cu        12.0561293144        3.2347821368        2.4335965329
  C        19.6818888683       16.5196235954        2.7785937879
  C        19.8648068292       15.0327221915        2.8487075880
  C        18.7544568418       14.1961792463        2.8482281425
  H        17.7784684428       14.6627860982        2.7842458570
  C        16.4330550825       12.4283422710        3.0688118367
  H        16.2868466791       13.4768971218        3.2990423498
  O        14.4742269545        1.4588936725        2.8305059854
  O        12.2720026990        1.2145384353        2.6621770531
  C        10.3157771084       10.1793819167        2.2083351325
  C        11.6265117407        9.4530029244        2.2550180786
  C        12.8094112306       10.1708067286        2.3914889254
  H        12.7399290625       11.2522403801        2.3913655938
  C        15.2718090145       11.6434251063        2.9722971682
  H        14.3307279916       12.1543260489        3.1374183249
  O         9.2804636714        9.4769867956        2.1144058822
  O        10.3221289065       11.4307629366        2.2986263652
  C        21.1520858667       14.5027458754        2.8761111873
  H        22.0182580023       15.1536898352        2.8516512823
  C        18.8924410007       12.8031203683        2.9075792704
  C        17.7076830488       11.9298486301        2.8815331997
 Cu        14.5581024497        3.4553930621        2.5936695295
  C         8.2636914749       10.6979671954        5.0113360235
  C         8.6286363906       10.4470396623        6.4443750916
  C         9.3600945935       11.4020115733        7.1460223259
  H         9.6440043197       12.3183086042        6.6403128975
  C        11.5045790934       11.7960505158       10.1678876879
  N        11.8817420035       10.5608845604       10.4665126213
  O         7.6504374171        9.7968756876        4.3932093267
  O         8.6151845992       11.7950974308        4.5115955526
  C        13.9159354096       18.7493915830       11.1165357981
  C        13.6021855205       17.4187048663       11.7354795405
  C        12.9829261783       16.4365901936       10.9671760800
  H        12.7763366534       16.6425919644        9.9228167200
  C        12.2208032914       12.7915685755       10.9220918338
  N        13.1048264868       12.2637334310       11.7568041081
  O         8.2588045051        3.8394210435       11.8221928972
  O         7.3019584895        3.1751792938        9.9299855838
  S        13.0453316423       10.6348466631       11.6148475906
  C         8.2748462694        9.2473392485        7.0522609392
  H         7.7120646421        8.5008123831        6.5037269604
  C         9.7544022315       11.1706692045        8.4650728729
  C        10.5263809339       12.1781095741        9.2066375692
 Cu         7.3827723740       10.0942645566        2.4030813454
  C        13.8100261594       15.6995716029       15.0963675891
  C        13.5574071400       15.9527971093       13.6388818152
  C        12.9478893252       14.9683438611       12.8677304100
  H        12.6900993762       14.0227969858       13.3301944669
  C        11.0316504995       14.5043052913        9.7633014203
  H        10.7892042955       15.5460705833        9.5844178916
  O         8.1688504774       12.3456498299        0.5619711905
  O         7.1370993678       10.3839629895        0.4095778152
  C         8.3263467030        7.7069974764        9.0246358617
  C         8.6628536266        9.0112195602        8.3671247371
  C         9.3985703320        9.9622376752        9.0668784712
  H         9.6900691270        9.7525748489       10.0892378337
  C        10.3292656782       13.5300997037        9.0259394868
  H         9.5830180929       13.8738500577        8.3181494885
  O         7.6964957089        6.8596028622        8.3472288073
  O         8.7120603669        7.5331903781       10.2053361417
  C        13.8927732406       17.1810187667       13.0754673307
  H        14.3650152393       17.9493698372       13.6770144979
  C        12.6507622659       15.2006428506       11.5235574006
  C        11.9671943505       14.1769629613       10.7205650891
 Cu         8.5148707782       12.3415575337        2.5570131037
     129
 i =     500, E =     -323.1374565372
  C        10.3335297255        4.8246215844        9.0608291561
  C        11.6846059592        4.6966440188        8.4186263916
  C        12.8197714197        5.0536865508        9.1416033859
  H        12.6999696547        5.4106971528       10.1584400370
  C        16.4042150200        5.9742342290        8.6929507669
  N        16.4962406215        6.3322817354        7.4201618188
  O         9.3255665644        4.5567719365        8.3658571289
  O        10.2943264495        5.2126725868       10.2545469863
  C        19.8892923068        7.2077008422       15.1388053560
  C        19.9892181281        6.8364459849       13.6879777704
  C        18.8281987327        6.6336511516       12.9464469193
  H        17.8679887131        6.7913599406       13.4250226083
  C        17.5920277160        6.2876172558        9.4446929584
  N        18.5273662310        6.8659432102        8.7047404887
  O        14.7060178731        3.1752177124        0.5873272525
  O        12.4930909219        3.0178470872        0.4639629881
  S        17.9665004338        7.0070182119        7.1736563032
  C        11.7991511241        4.2671396725        7.0996935423
  H        10.9149931062        3.9982501340        6.5329415136
  C        14.0866140913        4.9901730995        8.5586690727
  C        15.2844552368        5.3629966894        9.3245000919
 Cu         7.4427663399        4.9820640749        9.0390205222
  C        22.6500211706        5.9958061064       11.1417678805
  C        21.3122914097        6.2638803552       11.7665013557
  C        20.1521627465        6.0728823057       11.0221539478
  H        20.2357985578        5.7638816054        9.9866833256
  C        16.5539002929        5.4283027805       11.4125606357
  H        16.5679892796        5.1683989684       12.4653973896
  O         6.7165217326        6.2291359406       11.8327278415
  O         5.7139306217        5.5316009946        9.9767302732
  C        13.2079234293        3.7744161291        5.0805234081
  C        13.0596235512        4.1981022575        6.5126489586
  C        14.1925121902        4.5592313098        7.2350974314
  H        15.1619651630        4.4986787243        6.7547155133
  C        15.3923095814        5.1196395713       10.6767122450
  H        14.5743019168        4.6395566154       11.2024264448
  O        12.1610060451        3.5087667341        4.4413145021
  O        14.3657031727        3.7301985107        4.6008205217
  C        21.2367668418        6.6520169563       13.1008491881
  H        22.1408197671        6.7964205550       13.6812359088
  C        18.8960428922        6.2511886050       11.6053767849
  C        17.6695044691        5.9954754670       10.8354711914
 Cu         8.5582585526        5.7427020143       11.1566338442
  C        12.9368699199        5.9090771996        2.3067331709
  C        12.8684169522        7.4073040549        2.3407155030
  C        14.0468642912        8.1280463066        2.5127384216
  H        14.9687911332        7.5746016065        2.6368145524
  C        16.5785732164        9.7419684875        2.4275759321
  N        16.8427883281        8.4934825801        2.0725853804
  O        11.8678159127        5.2590996086        2.2359837564
  O        14.0802912813        5.3920476678        2.3585936208
  C        22.6686191697       12.4965844362        2.8605696902
  C        21.3024381779       13.1149523827        2.9235903998
  C        20.1876962541       12.2818410989        2.9612293455
  H        20.3530832592       11.2137552346        3.0200107969
  C        17.7736029364       10.5486404324        2.5247737850
  N        18.8681130029        9.8604279009        2.2369769051
  O         6.7158071674       13.2506669104        2.8648665800
  O         5.7680864091       11.2451448750        2.7729362020
  S        18.4552959249        8.3205100821        1.8830858199
  C        11.6509253633        8.0662503713        2.2216951161
  H        10.7305058623        7.5054188282        2.1075364341
  C        14.0474602136        9.5255379529        2.5325965414
  C        15.2899248103       10.2981724368        2.6858013269
 Cu        12.0573723700        3.2353835126        2.4352310445
  C        19.6815750845       16.5153643888        2.7699119579
  C        19.8620085001       15.0279954435        2.8439661953
  C        18.7506605096       14.1922039273        2.8416189088
  H        17.7726469991       14.6532664744        2.7656185389
  C        16.4428578255       12.4070163051        3.1723208569
  H        16.3122005740       13.4348048750        3.4903027836
  O        14.4747800409        1.4535407042        2.8211178317
  O        12.2723813530        1.2118060217        2.6533394138
  C        10.3214211549       10.1830372410        2.2063805693
  C        11.6331938391        9.4580447855        2.2585083933
  C        12.8159875074       10.1768668502        2.3940349008
  H        12.7533709496       11.2589094874        2.3835746996
  C        15.2803398604       11.6220326211        3.0780113803
  H        14.3439972791       12.1054397183        3.3314790850
  O         9.2866754490        9.4799074927        2.1109108574
  O        10.3264038007       11.4344492703        2.2956743831
  C        21.1480227122       14.4950562950        2.8780571972
  H        22.0150317984       15.1449874575        2.8523528245
  C        18.8905594071       12.8005407269        2.9097217824
  C        17.7053759518       11.9289878766        2.8816180151
 Cu        14.5587089890        3.4527884597        2.5964890674
  C         8.2717923623       10.6939999634        5.0115138006
  C         8.6353915952       10.4437863367        6.4449166063
  C         9.3658010419       11.3993544317        7.1468927303
  H         9.6505773900       12.3151591853        6.6408153296
  C        11.5048885537       11.7959697712       10.1722811002
  N        11.8816569906       10.5610453206       10.4724020684
  O         7.6596976627        9.7923154570        4.3931077859
  O         8.6224368894       11.7914547688        4.5118523117
  C        13.9140619084       18.7500413541       11.1195683388
  C        13.5994537109       17.4198659154       11.7391755954
  C        12.9809767816       16.4371651155       10.9709449556
  H        12.7756656351       16.6423513259        9.9261753863
  C        12.2194362094       12.7920859299       10.9273176773
  N        13.1018495867       12.2648959431       11.7641174499
  O         8.2567070564        3.8404021485       11.8249989056
  O         7.3009528443        3.1751932260        9.9326322995
  S        13.0429404381       10.6359200047       11.6230529797
  C         8.2803147880        9.2447336813        7.0532794652
  H         7.7181849268        8.4978686120        6.5045099042
  C         9.7578172008       11.1691596824        8.4668336429
  C        10.5284521068       12.1772240857        9.2089504604
 Cu         7.3857970744       10.0923972167        2.4055685559
  C        13.8059210900       15.7027306256       15.1011144388
  C        13.5528421093       15.9552874517       13.6436262307
  C        12.9437857526       14.9703685871       12.8726144589
  H        12.6855021132       14.0251666553       13.3355090259
  C        11.0322007278       14.5038525474        9.7652036219
  H        10.7898481974       15.5454604870        9.5851403476
  O         8.1647979640       12.3491829516        0.5661906872
  O         7.1341549733       10.3869302523        0.4150455131
  C         8.3275034182        7.7066192887        9.0275634574
  C         8.6659407622        9.0098204832        8.3690633836
  C         9.4006354462        9.9614040518        9.0691435798
  H         9.6901170483        9.7527261997       10.0922771146
  C        10.3314394956       13.5290814408        9.0270171671
  H         9.5865207033       13.8722494445        8.3175617948
  O         7.6978368154        6.8588624202        8.3505908078
  O         8.7114835599        7.5339404464       10.2090453427
  C        13.8887564549       17.1830896163       13.0795849666
  H        14.3606302900       17.9518278012       13.6809461216
  C        12.6481087749       15.2016601433       11.5279216396
  C        11.9659175258       14.1773319146       10.7245098249
 Cu         8.5152899211       12.3405093241        2.5593325077
     129
 i =     500, E =     -323.1385155515
  C        10.3320320601        4.8232511505        9.0654335452
  C        11.6830722320        4.6934324044        8.4233781736
  C        12.8186183546        5.0513554400        9.1453201396
  H        12.6990736968        5.4107017333       10.1613984557
  C        16.4041629140        5.9683633279        8.6951828616
  N        16.4971331326        6.3227620849        7.4215172352
  O         9.3239977582        4.5553319579        8.3707094469
  O        10.2929798124        5.2127057616       10.2587435772
  C        19.8839931615        7.2128877672       15.1423741035
  C        19.9852809379        6.8413987797       13.6917409481
  C        18.8251388691        6.6372470753       12.9492207113
  H        17.8643856865        6.7953729894       13.4266544875
  C        17.5917277185        6.2831688721        9.4467992829
  N        18.5278074018        6.8588842182        8.7058796562
  O        14.7003861875        3.1799378799        0.5917879504
  O        12.4875917358        3.0227643092        0.4669790483
  S        17.9680885851        6.9959428440        7.1739393347
  C        11.7971480727        4.2613444283        7.1051994192
  H        10.9127379743        3.9919727868        6.5390763138
  C        14.0854309758        4.9857555891        8.5625101414
  C        15.2835357974        5.3595641561        9.3276267958
 Cu         7.4417694298        4.9830373776        9.0445336793
  C        22.6493517305        5.9981525936       11.1495786803
  C        21.3106699676        6.2664645167       11.7724859766
  C        20.1512855951        6.0737677925       11.0272152567
  H        20.2360878277        5.7629842952        9.9923986201
  C        16.5521004893        5.4297598967       11.4162339334
  H        16.5652288825        5.1726610907       12.4697466605
  O         6.7152896856        6.2311027375       11.8415123953
  O         5.7144775182        5.5346115034        9.9842843004
  C        13.2050403022        3.7656227053        5.0862499971
  C        13.0574479591        4.1904901935        6.5180969567
  C        14.1907892196        4.5520539164        7.2397391269
  H        15.1601005874        4.4899088031        6.7593207981
  C        15.3907553360        5.1197450401       10.6805009943
  H        14.5722180870        4.6415037497       11.2072241326
  O        12.1578268284        3.5021990630        4.4466388784
  O        14.3628938169        3.7189701188        4.6067997935
  C        21.2335404373        6.6565501461       13.1061148220
  H        22.1369400658        6.8020532095       13.6872312535
  C        18.8943690808        6.2525454425       11.6088268139
  C        17.6684277402        5.9949546320       10.8384460795
 Cu         8.5569896337        5.7434505030       11.1621874140
  C        12.9500605498        5.9112974291        2.3174684328
  C        12.8809821269        7.4097972857        2.3483380482
  C        14.0587357027        8.1334947052        2.5134376067
  H        14.9859476026        7.5872212754        2.6328984586
  C        16.5645582296        9.7783258188        2.3115847744
  N        16.8105559851        8.5631981513        1.8444495794
  O        11.8809803075        5.2615168331        2.2462269017
  O        14.0933429087        5.3943411280        2.3727808304
  C        22.6638844102       12.4849891221        2.8619020018
  C        21.2978088119       13.1045394396        2.9208127276
  C        20.1809147984       12.2738508452        2.9514125543
  H        20.3378753306       11.2038875624        3.0054209953
  C        17.7581397425       10.5848732171        2.4036471727
  N        18.8389145533        9.9343762723        1.9988039065
  O         6.7111887316       13.2392055143        2.8681872932
  O         5.7634113192       11.2336237002        2.7763799594
  S        18.4115924193        8.4226245559        1.5491149289
  C        11.6617981242        8.0669602350        2.2322958930
  H        10.7426115958        7.5035779750        2.1206671970
  C        14.0511303539        9.5304407855        2.5337819201
  C        15.2920682968       10.3057888614        2.6798002685
 Cu        12.0602683503        3.2353344535        2.4400135993
  C        19.6859115295       16.5119179046        2.7698396597
  C        19.8618546924       15.0238035318        2.8437780927
  C        18.7479216428       14.1911005512        2.8392013312
  H        17.7683301685       14.6493875450        2.7629263114
  C        16.4554922518       12.3831482582        3.2569935409
  H        16.3444237794       13.3846425285        3.6567414157
  O        14.4805670966        1.4480236332        2.8201634890
  O        12.2776861274        1.2107323122        2.6534649377
  C        10.3248578151       10.1803148708        2.2130956502
  C        11.6386226430        9.4588224295        2.2677773696
  C        12.8197615912       10.1810054663        2.4016367897
  H        12.7604539706       11.2634996610        2.3911973621
  C        15.2918476190       11.5976346966        3.1654804566
  H        14.3648214357       12.0480730581        3.5014149277
  O         9.2914777560        9.4756083747        2.1163815794
  O        10.3277035186       11.4319838753        2.3005193141
  C        21.1456847824       14.4854046876        2.8787146407
  H        22.0145918996       15.1329497345        2.8561697249
  C        18.8873744396       12.8001583286        2.9009710800
  C        17.7005698426       11.9319414357        2.8681981557
 Cu        14.5607247916        3.4496778197        2.6020515183
  C         8.2759316053       10.6924788463        5.0150605809
  C         8.6396585569       10.4421624549        6.4483444828
  C         9.3700100831       11.3976877930        7.1503819140
  H         9.6556986339       12.3130472053        6.6439403241
  C        11.5040840289       11.7960252151       10.1795682332
  N        11.8794961749       10.5612737458       10.4819994864
  O         7.6641547207        9.7908627100        4.3965204530
  O         8.6256771664       11.7905356328        4.5157572996
  C        13.9116099622       18.7510390992       11.1240631925
  C        13.5973320633       17.4211366850       11.7442849494
  C        12.9789196456       16.4380974761       10.9764697038
  H        12.7736917051       16.6429276756        9.9315997642
  C        12.2174770344       12.7926621213       10.9350073536
  N        13.0979157191       12.2659704975       11.7741766448
  O         8.2548351212        3.8416326723       11.8289358256
  O         7.2979147538        3.1758738078        9.9373646074
  S        13.0384076624       10.6367898311       11.6349585067
  C         8.2835517591        9.2435019506        7.0569434340
  H         7.7216043214        8.4966534052        6.5080098454
  C         9.7604206488       11.1681924114        8.4709231557
  C        10.5299569153       12.1766339598        9.2136471384
 Cu         7.3885906504       10.0880509725        2.4092891898
  C        13.8073685482       15.7039630532       15.1059924388
  C        13.5518027719       15.9569644370       13.6490499741
  C        12.9421045558       14.9719777226       12.8786233251
  H        12.6838764143       14.0270069331       13.3420013312
  C        11.0330759933       14.5036595579        9.7689373618
  H        10.7912278740       15.5451089270        9.5873866698
  O         8.1664987414       12.3507230010        0.5706469237
  O         7.1380002607       10.3873615725        0.4200328303
  C         8.3278022602        7.7065657588        9.0321746466
  C         8.6677466894        9.0091843436        8.3732530732
  C         9.4020014739        9.9609220303        9.0735492933
  H         9.6900863229        9.7528005368       10.0971782740
  C        10.3337186148       13.5283766526        9.0300960850
  H         9.5904775575       13.8711762143        8.3186507201
  O         7.6982385396        6.8589423396        8.3549823943
  O         8.7105487312        7.5341659820       10.2141462017
  C        13.8872832376       17.1847127706       13.0846287827
  H        14.3595254554       17.9535729430       13.6855418189
  C        12.6461743781       15.2027100669       11.5338418067
  C        11.9648235504       14.1778301667       10.7304506438
 Cu         8.5152735480       12.3366534443        2.5634270470
     129
 i =     500, E =     -323.1393410922
  C        10.3281174753        4.8201418068        9.0751208597
  C        11.6785129200        4.6893543988        8.4319295472
  C        12.8149781952        5.0469150031        9.1525650370
  H        12.6964967764        5.4066329888       10.1686339097
  C        16.4008927765        5.9614987326        8.6990258116
  N        16.4945597027        6.3130804863        7.4245236221
  O         9.3194659811        4.5513594439        8.3816123763
  O        10.2902231856        5.2114680314       10.2678091435
  C        19.8770285750        7.2122122284       15.1471379352
  C        19.9795210497        6.8425526098       13.6961598783
  C        18.8199217418        6.6373558698       12.9531746496
  H        17.8589107158        6.7945682408       13.4303058045
  C        17.5884127651        6.2777689481        9.4503541582
  N        18.5248104292        6.8516733282        8.7082710441
  O        14.6932976924        3.1780613453        0.5973633073
  O        12.4805167494        3.0212670464        0.4712536756
  S        17.9656493636        6.9851374705        7.1760976788
  C        11.7909069820        4.2575605563        7.1135248531
  H        10.9058024826        3.9888955756        6.5481338018
  C        14.0811967932        4.9805366029        8.5685754536
  C        15.2799044115        5.3544274484        9.3326159316
 Cu         7.4377490187        4.9834651960        9.0523754409
  C        22.6453875742        6.0020961419       11.1547649298
  C        21.3064303743        6.2695010271       11.7774463064
  C        20.1475022718        6.0750059995       11.0319183399
  H        20.2331793088        5.7637817484        9.9973099912
  C        16.5482465844        5.4283748870       11.4212384770
  H        16.5611597554        5.1733892420       12.4752033058
  O         6.7111311024        6.2335734080       11.8474681782
  O         5.7108387870        5.5399731281        9.9889069308
  C        13.1959583265        3.7636289539        5.0924994088
  C        13.0505077125        4.1864276738        6.5250916127
  C        14.1849183898        4.5467999509        7.2456910470
  H        15.1536540103        4.4840420782        6.7642353201
  C        15.3871114760        5.1170983622       10.6859436539
  H        14.5684846028        4.6400951831       11.2135061791
  O        12.1480238415        3.5029973693        4.4532315790
  O        14.3535275057        3.7163644985        4.6121412060
  C        21.2283157618        6.6593529288       13.1110780849
  H        22.1312937071        6.8057882733       13.6926684650
  C        18.8901299000        6.2523378459       11.6129651343
  C        17.6647148051        5.9926288797       10.8426567025
 Cu         8.5532492434        5.7440423413       11.1692157779
  C        12.9722562721        5.9141912594        2.3170212108
  C        12.8999813882        7.4126456953        2.3417307216
  C        14.0764553503        8.1422962966        2.4893298150
  H        15.0114483617        7.6049758384        2.5907688315
  C        16.5470400396        9.8280232859        2.1840218450
  N        16.7709544607        8.6542298705        1.6112160142
  O        11.9035681065        5.2634489751        2.2491456672
  O        14.1159477966        5.3987822924        2.3769419804
  C        22.6603324383       12.4732431842        2.8534767903
  C        21.2954214456       13.0955868980        2.9069440534
  C        20.1751005638       12.2691413994        2.9227716002
  H        20.3226746265       11.1967734683        2.9596585224
  C        17.7391349834       10.6345489017        2.2753465653
  N        18.8013679576       10.0286068307        1.7650184850
  O         6.7083511504       13.2263639528        2.8654980732
  O         5.7585867572       11.2217168088        2.7698837951
  S        18.3554680848        8.5527903317        1.2213399663
  C        11.6762723569        8.0648154672        2.2404876054
  H        10.7588631518        7.4965696502        2.1380617575
  C        14.0570579142        9.5383366117        2.5181659247
  C        15.2950559372       10.3190312328        2.6545186458
 Cu        12.0651199810        3.2366116820        2.4461580685
  C        19.6972930274       16.5124721277        2.7785838367
  C        19.8672314948       15.0234201092        2.8476345986
  C        18.7492068999       14.1958365467        2.8391349809
  H        17.7690504055       14.6544983057        2.7712678358
  C        16.4716591252       12.3604532362        3.3180429183
  H        16.3816992967       13.3311708764        3.7924637578
  O        14.4938010513        1.4458196827        2.8289888314
  O        12.2901509118        1.2141080326        2.6630749385
  C        10.3272991679       10.1719988420        2.2282121054
  C        11.6444582178        9.4563826241        2.2783759969
  C        12.8226895004       10.1847901671        2.4061266413
  H        12.7621708198       11.2673553962        2.4035898313
  C        15.3076242949       11.5739646285        3.2271499071
  H        14.3932323645       11.9875842272        3.6375575575
  O         9.2959231307        9.4641117368        2.1333426648
  O        10.3268509050       11.4237213998        2.3141062559
  C        21.1480439297       14.4777633159        2.8783451331
  H        22.0198995878       15.1217146950        2.8629419991
  C        18.8858520258       12.8049872540        2.8821890875
  C        17.6964875674       11.9416811653        2.8412166378
 Cu        14.5643787192        3.4485517917        2.6084039190
  C         8.2746101211       10.6950668536        5.0235960349
  C         8.6392821780       10.4432833602        6.4563780706
  C         9.3697796492       11.3983004049        7.1588666636
  H         9.6554073954       12.3139462621        6.6529004373
  C        11.5020118718       11.7957899635       10.1899842598
  N        11.8763378157       10.5609800983       10.4936687104
  O         7.6619558036        9.7940449673        4.4048050113
  O         8.6242423959       11.7933188693        4.5249734513
  C        13.9065805287       18.7522281196       11.1320722869
  C        13.5951308599       17.4218046216       11.7524103261
  C        12.9758329926       16.4387104106       10.9854243022
  H        12.7683235473       16.6440782329        9.9411248912
  C        12.2150839823       12.7925144832       10.9456583806
  N        13.0942082171       12.2656717589       11.7861571016
  O         8.2507506156        3.8431584501       11.8358183142
  O         7.2896941532        3.1771102210        9.9464286745
  S        13.0338291794       10.6365621531       11.6480092417
  C         8.2835268466        9.2440366856        7.0640397465
  H         7.7216506492        8.4975085447        6.5146263181
  C         9.7602520271       11.1680099644        8.4792268472
  C        10.5292706449       12.1763177333        9.2225998073
 Cu         7.3922008526       10.0824626649        2.4154893988
  C        13.8165426748       15.7019875599       15.1117960165
  C        13.5559385838       15.9563414941       13.6560597231
  C        12.9443149204       14.9716785097       12.8868048574
  H        12.6874358305       14.0265430745       13.3505691959
  C        11.0326265252       14.5033978309        9.7774504028
  H        10.7913209213       15.5447905356        9.5950251452
  O         8.1756491299       12.3489185689        0.5759421666
  O         7.1509403617       10.3835708700        0.4254335606
  C         8.3276224001        7.7061192495        9.0385670865
  C         8.6678885543        9.0089278243        8.3801155721
  C         9.4018933531        9.9603416077        9.0810853478
  H         9.6897831413        9.7516674901       10.1046262502
  C        10.3337478190       13.5280817796        9.0383275068
  H         9.5915510021       13.8708768163        8.3258232980
  O         7.6988096972        6.8584098787        8.3608032120
  O         8.7093394363        7.5338197360       10.2208805225
  C        13.8890053928       17.1847705524       13.0917592699
  H        14.3624250376       17.9534953396       13.6918979256
  C        12.6451066904       15.2027738813       11.5428204171
  C        11.9633966366       14.1777399230       10.7400399108
 Cu         8.5164707385       12.3313367064        2.5703043713
     129
 i =     500, E =     -323.1398635470
  C        10.3219930526        4.8195674769        9.0888324790
  C        11.6706903001        4.6877419206        8.4428775031
  C        12.8091657176        5.0423836165        9.1615190596
  H        12.6934192921        5.4000826539       10.1785813459
  C        16.3948405082        5.9544258691        8.7022124863
  N        16.4882027671        6.3056314238        7.4275474509
  O         9.3121394040        4.5513454100        8.3966397358
  O        10.2863391688        5.2114517593       10.2812437793
  C        19.8649534234        7.2030331962       15.1527005450
  C        19.9697893985        6.8367381475       13.7012240745
  C        18.8114094719        6.6307227915       12.9568644703
  H        17.8497346943        6.7851561649       13.4335034489
  C        17.5825298292        6.2711708934        9.4530932307
  N        18.5186546007        6.8450584895        8.7105842708
  O        14.6806643452        3.1681917402        0.6040338010
  O        12.4679899935        3.0103939358        0.4757706192
  S        17.9591200036        6.9777196097        7.1786076478
  C        11.7790118868        4.2592005222        7.1231395610
  H        10.8921780252        3.9929797871        6.5593166073
  C        14.0738048883        4.9759002933        8.5741689329
  C        15.2741552157        5.3475237294        9.3365181497
 Cu         7.4330871905        4.9875820418        9.0637746158
  C        22.6396157477        6.0064052287       11.1609024423
  C        21.2997868739        6.2707757698       11.7827647387
  C        20.1419879522        6.0749048315       11.0358390105
  H        20.2293040228        5.7656617771       10.0007752260
  C        16.5435302143        5.4209955825       11.4243585746
  H        16.5570945385        5.1658152284       12.4782124661
  O         6.7047342514        6.2383773639       11.8542667565
  O         5.7060514741        5.5451024084        9.9946868375
  C        13.1778875686        3.7696928998        5.0973246262
  C        13.0369103962        4.1885293402        6.5313818321
  C        14.1737004587        4.5454516066        7.2499801878
  H        15.1411035596        4.4827979442        6.7658899860
  C        15.3823089766        5.1093948730       10.6896530031
  H        14.5641300876        4.6320176354       11.2175047872
  O        12.1283823619        3.5115722822        4.4598618768
  O        14.3344748852        3.7228150399        4.6144821840
  C        21.2196310633        6.6576311899       13.1171008008
  H        22.1217251509        6.8047875332       13.6998677861
  C        18.8837517987        6.2481535288       11.6160986231
  C        17.6591907256        5.9864803839       10.8453979596
 Cu         8.5492698985        5.7480457013       11.1810450790
  C        13.0018967092        5.9172071453        2.3046761375
  C        12.9225165447        7.4153313287        2.3199428251
  C        14.0962364424        8.1542069867        2.4413126222
  H        15.0402001102        7.6277671887        2.5164336093
  C        16.5244089356        9.8873111965        2.0436299026
  N        16.7221644550        8.7582121949        1.3789005034
  O        11.9343015675        5.2636401307        2.2432851396
  O        14.1466836296        5.4055741308        2.3700518580
  C        22.6570182349       12.4611326709        2.8373073546
  C        21.2940383724       13.0876757791        2.8820817724
  C        20.1696213801       12.2668236719        2.8736186300
  H        20.3073966062       11.1922775862        2.8843924200
  C        17.7162120373       10.6913617404        2.1371873545
  N        18.7568892842       10.1303035678        1.5387810389
  O         6.7060375086       13.2126354796        2.8592308696
  O         5.7532968084       11.2094304295        2.7553262663
  S        18.2878818802        8.6936475928        0.9109725575
  C        11.6919863646        8.0586196054        2.2429525183
  H        10.7774873831        7.4831128196        2.1565168585
  C        14.0620975051        9.5492571112        2.4813224731
  C        15.2958640455       10.3383131755        2.6038247273
 Cu        12.0693458554        3.2382337767        2.4527332985
  C        19.7140694301       16.5155115324        2.7937413610
  C        19.8767961369       15.0253183572        2.8509150452
  C        18.7538210822       14.2042772735        2.8314019341
  H        17.7741951944       14.6659940561        2.7749347939
  C        16.4884534220       12.3417214332        3.3423990656
  H        16.4198034537       13.2806196324        3.8807974878
  O        14.5124804253        1.4455223385        2.8463905407
  O        12.3079562293        1.2206190848        2.6808708721
  C        10.3264596403       10.1565240679        2.2484389108
  C        11.6482661516        9.4495688788        2.2848489591
  C        12.8221284475       10.1874077071        2.3993493762
  H        12.7562424575       11.2697792986        2.4079073618
  C        15.3235974401       11.5550241771        3.2516393787
  H        14.4243559624       11.9321153032        3.7263714194
  O         9.2979626851        9.4438827605        2.1602490009
  O        10.3213732615       11.4082508580        2.3340907716
  C        21.1537977473       14.4711322541        2.8764432449
  H        22.0292384562       15.1101809114        2.8750453978
  C        18.8850656326       12.8131784433        2.8457435129
  C        17.6921091367       11.9560181036        2.7914928463
 Cu        14.5673341871        3.4488474912        2.6145194412
  C         8.2684326421       10.7055132660        5.0384633451
  C         8.6334871855       10.4516311412        6.4708412779
  C         9.3642207053       11.4057144356        7.1742827015
  H         9.6489467716       12.3223356225        6.6696490595
  C        11.4993050924       11.7988385038       10.2040107648
  N        11.8726924852       10.5636013754       10.5071039099
  O         7.6545777971        9.8055125927        4.4191372015
  O         8.6194059168       11.8035080494        4.5405743980
  C        13.9030020512       18.7564257946       11.1445578415
  C        13.5963753954       17.4245443811       11.7639924276
  C        12.9751471051       16.4417960099       10.9981931189
  H        12.7630180548       16.6486051515        9.9551249362
  C        12.2143015120       12.7946879220       10.9590070617
  N        13.0938125546       12.2667594524       11.7984248511
  O         8.2456102768        3.8483349159       11.8484493722
  O         7.2839141558        3.1813120301        9.9596462126
  S        13.0314110970       10.6376469992       11.6601789447
  C         8.2792496534        9.2509474547        7.0766107648
  H         7.7175184872        8.5049427203        6.5263103616
  C         9.7561829270       11.1732411605        8.4938135147
  C        10.5259563732       12.1804911941        9.2377293958
 Cu         7.3965087250       10.0772846755        2.4251936841
  C        13.8347519496       15.7001408092       15.1194607763
  C        13.5680316901       15.9561417654       13.6651768738
  C        12.9535775669       14.9720760975       12.8974860477
  H        12.6993831140       14.0262968488       13.3613602974
  C        11.0315422073       14.5069335296        9.7930565538
  H        10.7906697679       15.5485238381        9.6113134105
  O         8.1921950557       12.3481647917        0.5833757990
  O         7.1744898300       10.3791599737        0.4321826662
  C         8.3259393843        7.7097047917        9.0487029240
  C         8.6650113627        9.0136803677        8.3919091187
  C         9.3990034406        9.9643460172        9.0938890889
  H         9.6879019727        9.7540559836       10.1168287284
  C        10.3310010000       13.5324847883        9.0544871744
  H         9.5882238875       13.8761081180        8.3429875476
  O         7.6974197128        6.8625268628        8.3701061151
  O         8.7081286664        7.5361633125       10.2307241815
  C        13.8967430764       17.1859560834       13.1015582167
  H        14.3717337299       17.9543795068       13.7007972949
  C        12.6480372966       15.2046975024       11.5552272717
  C        11.9637235902       14.1802707628       10.7539756751
 Cu         8.5181984740       12.3265368492        2.5809139043
     129
 i =     500, E =     -323.1399887570
  C        10.3013542452        4.8358588943        9.0988439737
  C        11.6470905502        4.6999299196        8.4492553780
  C        12.7895719208        5.0463973797        9.1650820978
  H        12.6793132493        5.4008966692       10.1838719904
  C        16.3762748065        5.9458803258        8.7002521840
  N        16.4692363664        6.3018775478        7.4269197383
  O         9.2895515045        4.5684751633        8.4088934659
  O        10.2692282719        5.2295640743       10.2905372205
  C        19.8323585363        7.1761037854       15.1572751546
  C        19.9423218196        6.8155015784       13.7052080376
  C        18.7865670318        6.6067429843       12.9580912311
  H        17.8233864786        6.7536102424       13.4340156999
  C        17.5643995953        6.2587209291        9.4517740675
  N        18.5006065910        6.8350508380        8.7113414680
  O        14.6468045845        3.1433316066        0.6100476676
  O        12.4345919578        2.9781162964        0.4785232606
  S        17.9406615756        6.9739318305        7.1800214208
  C        11.7481245758        4.2753392647        7.1278442810
  H        10.8580192960        4.0147263465        6.5666690569
  C        14.0515357245        4.9757178964        8.5725910728
  C        15.2554910944        5.3381203544        9.3332363104
 Cu         7.4159486489        5.0064634015        9.0715781603
  C        22.6203400847        6.0155166242       11.1644977928
  C        21.2787097625        6.2681895772       11.7863546125
  C        20.1234652645        6.0687723183       11.0365121178
  H        20.2144536993        5.7654963923       10.0000487114
  C        16.5268191428        5.3984120326       11.4198092827
  H        16.5415634523        5.1376724336       12.4723036752
  O         6.6837153676        6.2495039018       11.8596962443
  O         5.6898255284        5.5605007362        9.9958039151
  C        13.1357004559        3.7841584872        5.0962724963
  C        13.0031391925        4.2015192691        6.5310821045
  C        14.1445197937        4.5507207054        7.2462689208
  H        15.1098952785        4.4858708287        6.7583900869
  C        15.3649436788        5.0913379425       10.6846668667
  H        14.5468250926        4.6116912531       11.2105348900
  O        12.0834120860        3.5283533910        4.4630360775
  O        14.2907022733        3.7344461307        4.6096071280
  C        21.1943145686        6.6471595454       13.1225594279
  H        22.0945820465        6.7968659228       13.7074761436
  C        18.8635174179        6.2313305439       11.6156632887
  C        17.6411555582        5.9682870167       10.8427496448
 Cu         8.5306449131        5.7664501585       11.1888026992
  C        13.0481580046        5.9155689923        2.2780635746
  C        12.9572665453        7.4128461826        2.2832448711
  C        14.1257248514        8.1635915560        2.3762827586
  H        15.0782860733        7.6492469485        2.4228326774
  C        16.5110456921        9.9439865300        1.9096053097
  N        16.6888248538        8.8541407899        1.1766796764
  O        11.9829185149        5.2571955893        2.2229547593
  O        14.1950565661        5.4104109116        2.3507574059
  C        22.6593441151       12.4428085005        2.8112573172
  C        21.3001029366       13.0763139308        2.8510088862
  C        20.1700693413       12.2643557851        2.8158798440
  H        20.2974069087       11.1885254087        2.7975867198
  C        17.7015278813       10.7485588912        2.0056421925
  N        18.7233637925       10.2285681666        1.3405089243
  O         6.7102189155       13.1915628714        2.8448835093
  O         5.7518672968       11.1914323545        2.7260225255
  S        18.2373634277        8.8272819418        0.6498461354
  C        11.7182860494        8.0432159143        2.2348874639
  H        10.8082982828        7.4580107400        2.1672906546
  C        14.0746503347        9.5572809567        2.4283650424
  C        15.3026031425       10.3569483345        2.5375554175
 Cu        12.0706841477        3.2353358220        2.4580802175
  C        19.7456965346       16.5173973862        2.8176887688
  C        19.8981688065       15.0256790761        2.8566114573
  C        18.7685726898       14.2138525255        2.8214981104
  H        17.7912453771       14.6817030921        2.7779171443
  C        16.5073398378       12.3279830454        3.3365435327
  H        16.4559264082       13.2371510643        3.9253736562
  O        14.5469125773        1.4427113092        2.8724913482
  O        12.3407565038        1.2272430983        2.7118936153
  C        10.3311921101       10.1281036266        2.2660374064
  C        11.6598695331        9.4331833361        2.2823823529
  C        12.8276441892       10.1832618915        2.3798705340
  H        12.7524224055       11.2648045761        2.4004162717
  C        15.3431433805       11.5400659944        3.2433012007
  H        14.4575245458       11.8835670729        3.7664917344
  O         9.3067560384        9.4089585877        2.1894492199
  O        10.3198699633       11.3800538488        2.3516025236
  C        21.1702299505       14.4607902078        2.8740819773
  H        22.0506281812       15.0929862481        2.8890530553
  C        18.8909866443       12.8228628296        2.8014047311
  C        17.6933549796       11.9739153337        2.7302098895
 Cu        14.5670947650        3.4452961253        2.6184496878
  C         8.2679829615       10.7351214357        5.0527491852
  C         8.6267088085       10.4787742828        6.4863486059
  C         9.3576731420       11.4299060679        7.1933375518
  H         9.6444912885       12.3475131342        6.6916478970
  C        11.4974364178       11.8119955567       10.2189668877
  N        11.8699785449       10.5754503589       10.5176575741
  O         7.6534038967        9.8371547053        4.4312459175
  O         8.6261804333       11.8311865803        4.5557743130
  C        13.8949664229       18.7731198037       11.1543340397
  C        13.6011380460       17.4380839780       11.7727058233
  C        12.9771070360       16.4544986105       11.0104559254
  H        12.7545237885       16.6631793728        9.9699373586
  C        12.2181009934       12.8052746136       10.9721444737
  N        13.1008711136       12.2739690236       11.8059818091
  O         8.2346151851        3.8675818740       11.8578705606
  O         7.2692707177        3.1979307629        9.9718093816
  S        13.0345949856       10.6452769534       11.6651931657
  C         8.2697043076        9.2770888013        7.0887564475
  H         7.7076352151        8.5333377506        6.5357427479
  C         9.7481719185       11.1928518049        8.5124688103
  C        10.5200924621       12.1970081026        9.2582142271
 Cu         7.4120421066       10.0746075562        2.4302872633
  C        13.8747687781       15.7083480634       15.1221502163
  C        13.5974344793       15.9653188956       13.6702287760
  C        12.9793229267       14.9805153650       12.9063169781
  H        12.7328868797       14.0330032366       13.3707966320
  C        11.0301209616       14.5213191373        9.8170556105
  H        10.7888649588       15.5635386525        9.6394038701
  O         8.2291014144       12.3591089642        0.5852108598
  O         7.2234835036       10.3838098468        0.4342700178
  C         8.3115214027        7.7301815342        9.0571009330
  C         8.6537255420        9.0353731000        8.4038195913
  C         9.3891946595        9.9827396525        9.1088575011
  H         9.6780322444        9.7690507059       10.1311405865
  C        10.3246173985       13.5495300635        9.0799712686
  H         9.5783568257       13.8953987238        8.3732640322
  O         7.6836031866        6.8849170652        8.3760400299
  O         8.6908985531        7.5543370378       10.2399201458
  C        13.9152001109       17.1979028586       13.1067794289
  H        14.3918969591       17.9672267296       13.7035140659
  C        12.6594539509       15.2149606999       11.5677516425
  C        11.9685942440       14.1916400666       10.7708838021
 Cu         8.5303724328       12.3227302378        2.5871298718
     129
 i =     500, E =     -323.1398932790
  C        10.2723125894        4.8613160927        9.1042494083
  C        11.6135591003        4.7209431438        8.4480462148
  C        12.7620391346        5.0583490123        9.1579689813
  H        12.6600036710        5.4103858481       10.1784513167
  C        16.3516242984        5.9369941557        8.6849208835
  N        16.4461047222        6.2976716777        7.4129653524
  O         9.2575232465        4.5919556445        8.4190165340
  O        10.2457396237        5.2591483862       10.2943674786
  C        19.7771813535        7.1425467585       15.1567489100
  C        19.8980640243        6.7886141255       13.7043008212
  C        18.7477782065        6.5782523786       12.9500474526
  H        17.7816254508        6.7178872349       13.4219707076
  C        17.5404249437        6.2435453014        9.4381626101
  N        18.4784762140        6.8203581266        8.7004164367
  O        14.5883945549        3.1150037437        0.6133712709
  O        12.3775764856        2.9360231933        0.4738095352
  S        17.9195481224        6.9665813359        7.1695266901
  C        11.7037565135        4.2987927494        7.1252556694
  H        10.8089427071        4.0436932391        6.5691088470
  C        14.0199037266        4.9809628366        8.5576462388
  C        15.2290344980        5.3305587508        9.3156903697
 Cu         7.3902037370        5.0286588994        9.0778560584
  C        22.5928127450        6.0222613839       11.1703872488
  C        21.2476583767        6.2619703020       11.7892023107
  C        20.0974185271        6.0600870451       11.0321620252
  H        20.1953781368        5.7643239954        9.9941906909
  C        16.5015053528        5.3734684625       11.4015389841
  H        16.5163795600        5.1063054603       12.4523451288
  O         6.6534829067        6.2563961879       11.8692008267
  O         5.6670912218        5.5763138646        9.9980452416
  C        13.0738340182        3.8000531068        5.0858351553
  C        12.9542257379        4.2198653003        6.5205734287
  C        14.1024276748        4.5607307376        7.2292478325
  H        15.0646484517        4.4921253481        6.7356238633
  C        15.3391484800        5.0731821956       10.6651032024
  H        14.5202592989        4.5919546579       11.1881747672
  O        12.0173611422        3.5489370756        4.4583623037
  O        14.2265577160        3.7411801394        4.5943433782
  C        21.1543526579        6.6314183889       13.1273951753
  H        22.0508674141        6.7829152799       13.7176646142
  C        18.8338774793        6.2112345463       11.6059573854
  C        17.6155447076        5.9472467060       10.8278715959
 Cu         8.5048435755        5.7877453411       11.1958233578
  C        13.1171730554        5.9129725688        2.2535213972
  C        13.0082059592        7.4088735070        2.2587626264
  C        14.1669852548        8.1753255581        2.3383014521
  H        15.1283029578        7.6758294373        2.3638420040
  C        16.5009368746       10.0077750318        1.8143253947
  N        16.6564225326        8.9594999088        1.0180731584
  O        12.0564634285        5.2468493285        2.1961703517
  O        14.2672315816        5.4171941535        2.3331175666
  C        22.6692798920       12.4147424557        2.7826729401
  C        21.3160296102       13.0599011802        2.8267902324
  C        20.1771215973       12.2617672009        2.7775339413
  H        20.2904697890       11.1849547547        2.7349479506
  C        17.6894971042       10.8136647066        1.9106932177
  N        18.6896381292       10.3379941878        1.1822415834
  O         6.7238860016       13.1581447334        2.8252138635
  O         5.7547006608       11.1639383043        2.6891037604
  S        18.1847142480        8.9730062500        0.4341607091
  C        11.7595544124        8.0221412771        2.2302006133
  H        10.8570494950        7.4246319797        2.1693454895
  C        14.0947531608        9.5671167849        2.4059121305
  C        15.3149438812       10.3799496778        2.5062130876
 Cu        12.0722555913        3.2302509760        2.4579386970
  C        19.8010098975       16.5192545297        2.8441718440
  C        19.9369629182       15.0255442730        2.8704703867
  C        18.7973528970       14.2270453333        2.8311296715
  H        17.8238927438       14.7042228169        2.8049617427
  C        16.5337930770       12.3186213627        3.3586457411
  H        16.5003088950       13.1974312186        3.9932292356
  O        14.6070877233        1.4369783458        2.8948841625
  O        12.3984346987        1.2374182759        2.7474100253
  C        10.3444211810       10.0899385092        2.2826602881
  C        11.6813232953        9.4104194788        2.2891107166
  C        12.8396047279       10.1763173855        2.3826251294
  H        12.7516038305       11.2564891331        2.4181229604
  C        15.3699975147       11.5288277898        3.2645887476
  H        14.4993812247       11.8385067997        3.8322621619
  O         9.3251935747        9.3631800376        2.2137972197
  O        10.3246266172       11.3422958578        2.3641235608
  C        21.2018278004       14.4454437021        2.8729805108
  H        22.0893750844       15.0674131970        2.8942823501
  C        18.9052513566       12.8362609855        2.7818870039
  C        17.7005895074       11.9978904011        2.6999049859
 Cu        14.5689737242        3.4391915967        2.6175317463
  C         8.2755207351       10.7635969705        5.0598455868
  C         8.6226425422       10.5049255799        6.4960223689
  C         9.3538722280       11.4525319184        7.2072829409
  H         9.6459252476       12.3699542902        6.7082428964
  C        11.4952805777       11.8237645531       10.2294326652
  N        11.8663481013       10.5856765359       10.5232991724
  O         7.6601451657        9.8687105682        4.4343304006
  O         8.6450545667       11.8564508176        4.5646020887
  C        13.8858853502       18.7896924041       11.1580613763
  C        13.6078126728       17.4505756217       11.7750482641
  C        12.9803268138       16.4659246747       11.0171735277
  H        12.7455459810       16.6765929389        9.9797396237
  C        12.2228612868       12.8140629225       10.9800980598
  N        13.1093569775       12.2787997489       11.8073768812
  O         8.2246358770        3.8863197658       11.8599196024
  O         7.2486672822        3.2154048573        9.9797171730
  S        13.0381195779       10.6504494823       11.6639001370
  C         8.2584741308        9.3039721318        7.0958911641
  H         7.6957616292        8.5630653234        6.5396888749
  C         9.7392066842       11.2117471461        8.5271569336
  C        10.5137329334       12.2125115852        9.2747862372
 Cu         7.4357874056       10.0648532079        2.4269144544
  C        13.9241101251       15.7151211511       15.1174015538
  C        13.6327258595       15.9728762611       13.6683459025
  C        13.0099531412       14.9872949581       12.9090046636
  H        12.7723641553       14.0378545143       13.3741496919
  C        11.0298251237       14.5344191013        9.8368300066
  H        10.7884459012       15.5773081877        9.6633072480
  O         8.2764646308       12.3684517369        0.5784205083
  O         7.2836439037       10.3865828341        0.4299575571
  C         8.2861394845        7.7540698712        9.0630551327
  C         8.6367008461        9.0587620085        8.4121488917
  C         9.3745485473       10.0019321028        9.1205889325
  H         9.6609076310        9.7854445283       10.1430063435
  C        10.3185376237       13.5656258563        9.1014886070
  H         9.5687822522       13.9141204973        8.3997667360
  O         7.6593858108        6.9110884767        8.3784587802
  O         8.6579759804        7.5768285983       10.2482835259
  C        13.9380000797       17.2084969757       13.1048512659
  H        14.4170167283       17.9787799938       13.6984505895
  C        12.6735065332       15.2236355594       11.5748003851
  C        11.9750479796       14.2014460267       10.7829799134
 Cu         8.5519524677       12.3104101778        2.5854412653
     129
 i =     500, E =     -323.1394491660
  C        10.2693872952        4.8793635451        9.1046858697
  C        11.6083221233        4.7334751904        8.4457823912
  C        12.7599934318        5.0638640849        9.1535754682
  H        12.6622658080        5.4140438058       10.1751428422
  C        16.3506814473        5.9308820549        8.6781011836
  N        16.4451600797        6.2953906493        7.4072795213
  O         9.2527024387        4.6086763264        8.4225403726
  O        10.2461950432        5.2826006974       10.2928223038
  C        19.7612969262        7.1154066678       15.1593671195
  C        19.8878304599        6.7686952526       13.7058098746
  C        18.7402531160        6.5572469995       12.9479999433
  H        17.7726169131        6.6900317469       13.4188808697
  C        17.5396365848        6.2343290084        9.4323156507
  N        18.4778995836        6.8129300790        8.6963667819
  O        14.5704383789        3.0906979586        0.6187732431
  O        12.3608222469        2.9018235178        0.4744149832
  S        17.9191109747        6.9641956701        7.1658534913
  C        11.6931831192        4.3127656517        7.1223046258
  H        10.7958944302        4.0620865291        6.5682013295
  C        14.0159024880        4.9816531851        8.5498595685
  C        15.2275814689        5.3238654520        9.3070903648
 Cu         7.3867596360        5.0463245703        9.0744085809
  C        22.5910863089        6.0322004198       11.1716265667
  C        21.2439301146        6.2609168804       11.7902792459
  C        20.0961300559        6.0571747325       11.0298918628
  H        20.1976096040        5.7680794121        9.9903753833
  C        16.5008197722        5.3567331657       11.3924262589
  H        16.5157225386        5.0852746889       12.4421484960
  O         6.6503366462        6.2660375181       11.8723806426
  O         5.6680711026        5.5942742571        9.9961211579
  C        13.0542661803        3.8081467113        5.0795928195
  C        12.9415796924        4.2294779213        6.5142442908
  C        14.0932900730        4.5643739264        7.2202503212
  H        15.0540345848        4.4929213075        6.7241246327
  C        15.3381696061        5.0600339406       10.6551723978
  H        14.5190400829        4.5773313915       11.1765480751
  O        11.9952331021        3.5603797692        4.4555983698
  O        14.2055689617        3.7430989855        4.5849723319
  C        21.1461902067        6.6216468932       13.1305286919
  H        22.0407923288        6.7745241714       13.7233025466
  C        18.8307129379        6.1982579000       11.6019934549
  C        17.6144553180        5.9336730195       10.8210933411
 Cu         8.5023436803        5.8044473866       11.1925681024
  C        13.1538311502        5.9022817087        2.2352826276
  C        13.0296704141        7.3970337313        2.2436666791
  C        14.1791381849        8.1780781327        2.3145279980
  H        15.1486265705        7.6936031837        2.3186852553
  C        16.4507170592       10.0783881505        1.7248252311
  N        16.5704641620        9.0895709371        0.8500914212
  O        12.0972601462        5.2291785137        2.1756158567
  O        14.3065046936        5.4143002835        2.3193311262
  C        22.6514768618       12.3795985326        2.7531804719
  C        21.3036978862       13.0361025630        2.8020346806
  C        20.1562770775       12.2511673701        2.7427703542
  H        20.2554657419       11.1740915742        2.6749255051
  C        17.6370627005       10.8862902958        1.8180512626
  N        18.6023061574       10.4741650927        1.0082489176
  O         6.7097930415       13.1177795087        2.8023955730
  O         5.7303876023       11.1291770547        2.6543734035
  S        18.0665022594        9.1615178909        0.1906213207
  C        11.7728454689        7.9948381410        2.2321792305
  H        10.8776245037        7.3863399006        2.1727600724
  C        14.0868870398        9.5671844066        2.4032543402
  C        15.2997440475       10.3925948251        2.4982510466
 Cu        12.0790758462        3.2193883829        2.4591953920
  C        19.8228078653       16.5114901901        2.8661601833
  C        19.9455443860       15.0163010423        2.8847494259
  C        18.7969399504       14.2297760936        2.8489837597
  H        17.8267777338       14.7143808624        2.8444300462
  C        16.5440590615       12.2830895097        3.4169219886
  H        16.5387504627       13.1182403942        4.1088423702
  O        14.6327438672        1.4232322226        2.9113089459
  O        12.4224076124        1.2366978210        2.7755775267
  C        10.3316546237       10.0457640422        2.3023976153
  C        11.6760273409        9.3809508539        2.3056680380
  C        12.8251245877       10.1609406542        2.4031410533
  H        12.7263601398       11.2394483840        2.4572608666
  C        15.3803066987       11.4910796861        3.3246891559
  H        14.5338961936       11.7536321812        3.9500542391
  O         9.3177270001        9.3119813713        2.2350585876
  O        10.3032623715       11.2984664515        2.3795837261
  C        21.2036551519       14.4223341232        2.8694168983
  H        22.0976962025       15.0348493335        2.8931587889
  C        18.8917238554       12.8401835070        2.7724950712
  C        17.6796955222       12.0117887502        2.6869035435
 Cu        14.5761375143        3.4279173669        2.6178790147
  C         8.2756889426       10.8019680888        5.0648629792
  C         8.6196919233       10.5349249837        6.5004084194
  C         9.3519686125       11.4778510705        7.2165317222
  H         9.6451283098       12.3973003535        6.7219252671
  C        11.4962338809       11.8362847655       10.2374956625
  N        11.8661485145       10.5972190964       10.5285894462
  O         7.6581009376        9.9112419716        4.4350093760
  O         8.6503309735       11.8947596149        4.5740038997
  C        13.8888153713       18.8036913738       11.1512204130
  C        13.6183734244       17.4638814699       11.7703630319
  C        12.9874239192       16.4772850497       11.0181251412
  H        12.7449179259       16.6867939630        9.9822395824
  C        12.2278243122       12.8246737124       10.9872592164
  N        13.1159028932       12.2866941657       11.8110567122
  O         8.2298959936        3.9011333177       11.8502233069
  O         7.2436570897        3.2293080025        9.9756555237
  S        13.0414175214       10.6585999620       11.6656885290
  C         8.2541813861        9.3311376446        7.0942509125
  H         7.6906023630        8.5936116792        6.5343696006
  C         9.7371991437       11.2299911659        8.5350984197
  C        10.5126694502       12.2275320044        9.2860503487
 Cu         7.4389958060       10.0593656176        2.4233598737
  C        13.9602070095       15.7341651629       15.1130481982
  C        13.6602309255       15.9880332556       13.6648967897
  C        13.0336639433       15.0003511836       12.9109916576
  H        12.8010992171       14.0508602006       13.3786172915
  C        11.0322490743       14.5478427850        9.8512587307
  H        10.7909231286       15.5911112290        9.6802038779
  O         8.3096670822       12.3908547551        0.5716616243
  O         7.3271852501       10.4036560517        0.4278316370
  C         8.2798756264        7.7715622774        9.0553102552
  C         8.6323972065        9.0786013288        8.4092489510
  C         9.3717281028       10.0174012659        9.1222566163
  H         9.6586683169        9.7952942549       10.1433060279
  C        10.3174199995       13.5811415898        9.1168282501
  H         9.5656370615       13.9316103278        8.4183003014
  O         7.6563976861        6.9294727124        8.3668545158
  O         8.6468218058        7.5923553527       10.2419042643
  C        13.9584713927       17.2237566869       13.0980630840
  H        14.4395605982       17.9957184341       13.6877891139
  C        12.6863558957       15.2349497542       11.5792101837
  C        11.9818246171       14.2127969950       10.7924446585
 Cu         8.5527951940       12.3034841755        2.5837385694
     129
 i =     500, E =     -323.1386039228
  C        10.2680587772        4.8870616598        9.1021845887
  C        11.6059729316        4.7370215214        8.4423377095
  C        12.7592717577        5.0640162814        9.1489539253
  H        12.6636822095        5.4138387913       10.1708469904
  C        16.3499846207        5.9264855638        8.6723599107
  N        16.4441756003        6.2926845200        7.4020130276
  O         9.2503356954        4.6159923313        8.4217261990
  O        10.2467390911        5.2942871290       10.2889372421
  C        19.7544669409        7.1002325190       15.1586563778
  C        19.8834749372        6.7589840784       13.7039853475
  C        18.7370170247        6.5468265316       12.9447139251
  H        17.7688140488        6.6753427405       13.4156044447
  C        17.5388014449        6.2295844588        9.4270589863
  N        18.4766281311        6.8097547440        8.6917960537
  O        14.5627226559        3.0760790721        0.6196689399
  O        12.3538044255        2.8820017543        0.4731935489
  S        17.9177497152        6.9626780507        7.1614768026
  C        11.6882332850        4.3164855280        7.1187053699
  H        10.7897111629        4.0679808593        6.5656469516
  C        14.0142358609        4.9791358076        8.5436474225
  C        15.2270254967        5.3184690328        9.3005092383
 Cu         7.3847741935        5.0581549356        9.0685245211
  C        22.5903275221        6.0416903920       11.1675336707
  C        21.2422567652        6.2629811739       11.7871522103
  C        20.0953961444        6.0575598222       11.0256891071
  H        20.1983269217        5.7720843582        9.9853218877
  C        16.5006857814        5.3479791930       11.3856468328
  H        16.5156964436        5.0746602630       12.4348729439
  O         6.6490761657        6.2753484969       11.8690665872
  O         5.6685628754        5.6095543732        9.9898449460
  C        13.0441473280        3.8089342437        5.0741416940
  C        12.9355990141        4.2307673457        6.5089349530
  C        14.0890763801        4.5628652556        7.2135394567
  H        15.0490841233        4.4899231136        6.7161723886
  C        15.3380725859        5.0520765178       10.6480480141
  H        14.5191453867        4.5683255616       11.1687770157
  O        11.9836265390        3.5625640057        4.4524899436
  O        14.1945070864        3.7414715399        4.5770565442
  C        21.1426669931        6.6183258027       13.1287393667
  H        22.0365110822        6.7721128473       13.7224318955
  C        18.8291853411        6.1925423497       11.5975335768
  C        17.6138430799        5.9270617635       10.8154649239
 Cu         8.5016429547        5.8158219802       11.1867058923
  C        13.1762581840        5.8942041924        2.2236391781
  C        13.0429728994        7.3883130105        2.2357077016
  C        14.1864055595        8.1785611670        2.3045872236
  H        15.1612938102        7.7048283826        2.2931511842
  C        16.3980532497       10.1540089499        1.6546203970
  N        16.4749961275        9.2372017786        0.7001935747
  O        12.1222636967        5.2168342328        2.1633111181
  O        14.3305643715        5.4108688406        2.3095648705
  C        22.6378582079       12.3537075825        2.7310224455
  C        21.2938302573       13.0179549970        2.7855698981
  C        20.1402543600       12.2421453853        2.7248614486
  H        20.2284226933       11.1652792086        2.6385288101
  C        17.5821876335       10.9642773070        1.7463609505
[truncated: 207,114 more chars]
