# Supplementary material for: Benzothiadiazole-based rotation and possible antipolar order in carboxylate-based metal-organic frameworks
Source: Commun Chem. 2023 Jul 29;6:161. doi: 10.1038/s42004-023-00959-6 (PMC10387106; doi:10.1038/s42004-023-00959-6)
Supplement: Supplementary file 7 — Supplementary Data 2 [file 42004_2023_959_MOESM7_ESM.zip]

Archive with 1 entries (1 files):
- SupplementaryData_2_JLU-LIU-30_trajectory.xyz
