# Supplementary material for: Benzothiadiazole-based rotation and possible antipolar order in carboxylate-based metal-organic frameworks
Source: Commun Chem. 2023 Jul 29;6:161. doi: 10.1038/s42004-023-00959-6 (PMC10387106; doi:10.1038/s42004-023-00959-6)
Supplement: Supplementary file 7 — Supplementary Data 2 [file 42004_2023_959_MOESM7_ESM.zip › SupplementaryData_2_JLU-LIU-30_trajectory.xyz]

     141
 i =     732, E =     -348.1338313665
  C        22.7656865258        8.0453610417        3.7001699002
  C        22.7920637863        9.5443998204        3.7319064147
  C        23.9566722657       10.2241477969        4.0677765286
  C        27.6808991558       14.7687595155        4.4680505165
  O        21.6303428935        7.5087678304        3.7025945736
  O        23.8483720820        7.4155388396        3.7031662963
  H        24.8634155680        9.6657436251        4.2706204412
  H        26.9365514271       15.2578982204        3.8498220573
  C        16.0424154217       15.1273373424        4.1270174324
  C        36.0542661384       15.9984437941        4.4208879168
  C        34.8091946968       15.4405503278        4.6917982025
  C        28.9529019390       15.3529473361        4.5775235020
  O        17.1420965862       15.7114659248        3.9653011024
  O        15.8778190092       13.8878762164        4.0404085222
  H        34.6993809479       14.3623743483        4.7162067369
  H        29.1480074242       16.2745298219        4.0406908923
  C        22.2470908591        2.9662857229        4.4797426460
  C        35.1153267512       18.2093184953        4.5917131665
  C        33.8648833925       17.6575541007        4.8520439713
  C        29.6708065413       13.5683558465        6.0135198197
  O        23.3984180726        3.4404044691        4.3259717353
  O        21.1950272724        3.6481552435        4.5225682374
  H        33.0126024792       18.3099977260        5.0037113676
  C        20.3353840862       12.3950407863        3.3301077939
  C        21.6084919008       11.6309407554        3.5505819879
  C        22.7721627987       12.3202389509        3.8790376513
  C        28.3651687021       12.9710020089        5.9044419218
  O        19.2512282372       11.7636359063        3.3557020980
  O        20.4344102271       13.6347873825        3.1686972172
  C        21.6112001018       10.2424908835        3.4897493092
  C        23.9509879017       11.6210939932        4.1575017074
  C        27.3670685556       13.5661098040        5.0773794211
  C        36.2128751588       17.3821773929        4.3801074217
  C        33.7030180336       16.2694084559        4.9110858755
  C        29.9773158690       14.7642016828        5.2996500860
 Cu        21.0018890853        5.6349723646        4.1391983454
 Cu        18.9934200766       15.0370849519        3.4845179084
  C        32.3249835850       10.8000616540       12.7948958715
  C        31.2797942134       10.6943767315       12.1901415899
  C        22.4608959404       14.3735550730        9.6333893625
  C        23.4868102242       14.8617513348       10.0551946985
  H        20.3879426160        6.9521304266        8.3496409966
  H        36.9188655849       10.8534819634       15.4309880633
  H        20.9132732783       12.5712270086       10.8656697436
  N        28.2420709804       11.8665314302        6.6227762892
  S        29.6644523479       11.5939008208        7.3910513817
  N        30.4818892336       12.8899412416        6.8086805525
  C        19.0998859905       13.9753494763        6.0184453627
  C        19.5995896430       13.6254435070        7.3883140430
  C        20.7668419729       14.1956220577        7.8819606376
  C        24.7200246877       15.8583646880       11.9060665027
  O        18.2419451072       13.2027148130        5.5246877292
  O        19.5718126944       14.9779122048        5.4340094214
  H        21.2982914372       14.9290088392        7.2862592105
  H        23.9501053890       15.5206931449       12.5907600426
  C        17.4126115086        6.7729074652       12.4109457364
  C        30.1770730456       22.1964823214       13.1012881950
  C        29.4548176397       21.1861529346       12.4750131322
  C        25.7578169221       16.6614032484       12.4048997547
  O        18.1411785732        7.5970552606       13.0161681010
  O        16.8784083268        6.9825986672       11.2966681888
  H        29.0890910236       21.3361261716       11.4656206067
  H        25.7550919244       16.9165046220       13.4587330550
  C        17.8124181212       14.3103627681        1.0304032665
  C        30.3811986069       20.8410525806       15.0813307788
  C        29.6494446812       19.8309337103       14.4645921222
  C        26.7319727385       16.7982967773       10.2153103438
  O        18.5464165012       15.1973935614        1.5294068977
  O        17.3989955477       13.2982916230        1.6453070198
  H        29.4340944897       18.9177549525       15.0075783953
  C        18.6750653603       11.2425105808       10.1795582117
  C        19.3837119164       12.3015548311        9.3855433128
  C        20.5479200036       12.8731555946        9.8907832797
  C        25.6691104653       15.9717050000        9.7039605285
  O        17.8348455766       10.5206340365        9.5897248186
  O        18.9953314837       11.1224570918       11.3859883967
  C        18.9143842019       12.6648893308        8.1287952994
  C        21.2583926184       13.8114887124        9.1350810572
  C        24.6200764022       15.5319440603       10.5645821852
  C        30.6506809472       22.0230172614       14.4001321057
  C        29.1867503119       19.9921770831       13.1542695954
  C        26.7482676636       17.1816396229       11.5888150322
 Cu        17.6001100287       12.8937157916        3.6289792965
 Cu        18.7453565779        9.4851995109       12.5758202256
  C        32.4116305087       15.7235153350        5.1284193516
  C        31.2870531122       15.2917364699        5.2623654638
  C        25.1601407417        8.8362810146        9.6628994278
  C        26.2391815446        9.2962770289        9.9679642833
  H        20.6980570732        9.7082425214        3.2541013078
  H        37.1834134464       17.8148736777        4.1663800162
  H        24.5693424504        7.3506024890        7.5100673154
  N        25.7966519272       15.7084492039        8.4133733845
  S        27.1603290202       16.4406932103        7.8730781217
  N        27.6183125097       17.1267961716        9.2894830966
  C        20.3368045249        8.3560565459       10.6451454204
  C        21.5395782292        8.0435022988        9.8066651993
  C        22.7904254306        8.5376440014       10.1547481458
  C        28.6858527357        9.3404641492        9.8679921020
  O        19.2184192865        8.1491017391       10.1132770100
  O        20.4997824027        8.8281280170       11.7941754366
  H        22.9039741004        9.1168571436       11.0640251101
  H        28.6666970843        8.6858599882        9.0040050802
  C        21.8198681544        5.0961441825        1.5465645252
  C        34.7917156421       11.1700915093       15.5499240948
  C        33.5843988190       11.1739260410       14.8602731915
  C        29.9291303582        9.6893215337       10.4195473730
  O        22.9564612045        5.1446637021        2.0778868599
  O        20.7402143862        5.2558229186        2.1627580532
  H        32.6673204952       11.4125960431       15.3866836988
  H        30.8286443963        9.2916650459        9.9631452942
  C        16.0184873206       10.1262924248       12.8389257640
  C        35.9532404379       10.5337216731       13.5387124400
  C        34.7477873752       10.5285411416       12.8440504221
  C        28.8349115134       11.0063277110       12.1033648477
  O        17.1012502609       10.2190277432       13.4664682825
  O        15.9084345882        9.6899416436       11.6681260586
  H        34.7360972470       10.2627603286       11.7931879542
  C        22.2911345121        6.3001615694        6.5334680342
  C        22.4668355073        7.0547530358        7.8189598688
  C        23.7239963959        7.5447608452        8.1602293610
  C        27.5613140219       10.6502504308       11.5374838535
  O        21.1277107942        6.1471976137        6.0887112446
  O        23.3316135653        5.8953109546        5.9620920329
  C        21.3695839110        7.3151513954        8.6313813195
  C        23.8924260146        8.3044332038        9.3227368712
  C        27.4894187217        9.7655549067       10.4203440581
  C        35.9793224222       10.8594742409       14.8905511607
  C        33.5543050583       10.8542900274       13.4975238970
  C        30.0404962786       10.4802572475       11.5512626203
 Cu        17.3500305893        8.8054261163       10.5378256374
 Cu        23.5457372679        5.4222844852        3.9961500499
  C        28.3986723004       18.9742157185       12.5574916724
  C        27.6828700001       18.1127045618       12.0942237497
  C        25.1302495766       12.3184339130        4.5215722151
  C        26.1424074385       12.9106393799        4.8272668583
  H        18.0189088537       12.2025874794        7.7298107050
  H        31.2117551155       22.8123808895       14.8868958604
  H        22.7549346010       13.4024136130        3.9390186749
  N        26.5421819408       11.2100111273       12.1687776576
  S        27.1372038462       12.1281822202       13.3891205858
  N        28.7280828346       11.8211400645       13.1402267165
     141
 i =     732, E =     -348.1340118140
  C        22.7670238773        8.0357118823        3.7026350790
  C        22.7957937302        9.5347767389        3.7325804246
  C        23.9610606908       10.2128579149        4.0695062193
  C        27.6874927770       14.7569143090        4.4955122333
  O        21.6310725871        7.5005300541        3.7076372967
  O        23.8488722253        7.4042746135        3.7047695992
  H        24.8665700680        9.6530450251        4.2740081952
  H        26.9383281394       15.2567498271        3.8918329252
  C        16.0499811632       15.1226835188        4.1215513071
  C        36.0612126273       15.9918740469        4.4193652946
  C        34.8178052417       15.4311719226        4.6922117003
  C        28.9599299054       15.3399171729        4.6060131092
  O        17.1490046875       15.7078221540        3.9593019836
  O        15.8861830454       13.8832032112        4.0328476130
  H        34.7101151246       14.3527366860        4.7147060718
  H        29.1504261584       16.2711570585        4.0843996632
  C        22.2475906623        2.9584695130        4.4882398724
  C        35.1184412557       18.2008101265        4.5973442509
  C        33.8696578311       17.6459984055        4.8596084821
  C        29.6896693459       13.5306445451        6.0045028795
  O        23.3983709984        3.4345225971        4.3351397394
  O        21.1949174427        3.6392406249        4.5324475548
  H        33.0165963001       18.2965778907        5.0149131043
  C        20.3436432695       12.3886354150        3.3254560457
  C        21.6159049011       11.6233054515        3.5480253001
  C        22.7803245991       12.3108746774        3.8777957707
  C        28.3834395407       12.9345195558        5.8945514255
  O        19.2590132259       11.7578518523        3.3499282497
  O        20.4433488287       13.6282816574        3.1638758588
  C        21.6164450209       10.2347283473        3.4883839148
  C        23.9576885077       11.6099436129        4.1585775408
  C        27.3786806681       13.5433253880        5.0855675476
  C        36.2170779150       17.3760368470        4.3812151348
  C        33.7104544290       16.2573238171        4.9160997520
  C        29.9903108119       14.7393130633        5.3098348247
 Cu        20.9988254770        5.6274913879        4.1479643260
 Cu        18.9996584602       15.0294269102        3.4786686927
  C        32.3136457290       10.8176372227       12.7951497504
  C        31.2715508646       10.7183851138       12.1838261740
  C        22.4609968679       14.3699768415        9.6327624068
  C        23.4872697672       14.8578612169       10.0542001050
  H        20.3850818261        6.9565654539        8.3540453398
  H        36.9058049206       10.8465934623       15.4361681935
  H        20.9058322041       12.5757397692       10.8684491020
  N        28.2662140154       11.8175666400        6.5943260294
  S        29.6942002154       11.5321731666        7.3472313704
  N        30.5067866233       12.8386322857        6.7816174197
  C        19.1050468650       13.9689613141        6.0131720571
  C        19.6017786047       13.6215067313        7.3848595271
  C        20.7696688996       14.1901735980        7.8788411332
  C        24.7216131335       15.8557801706       11.9039598361
  O        18.2480516045       13.1957325696        5.5186694838
  O        19.5780869544       14.9707155369        5.4283074664
  H        21.3042475818       14.9200633317        7.2816334099
  H        23.9527436572       15.5175713432       12.5895625955
  C        17.4074922472        6.7784429001       12.4122477930
  C        30.1739407011       22.2001044772       13.0999947615
  C        29.4507920894       21.1910877889       12.4724181969
  C        25.7587960282       16.6604673002       12.4015613540
  O        18.1354536067        7.6025084736       13.0183715088
  O        16.8724205292        6.9895675028       11.2986198655
  H        29.0827904030       21.3438749541       11.4642694477
  H        25.7564785565       16.9160446681       13.4552815811
  C        17.8173037248       14.3041787446        1.0236263154
  C        30.3831651692       20.8389687508       15.0757782929
  C        29.6506568571       19.8302768702       14.4575802626
  C        26.7309488803       16.7975392725       10.2113006518
  O        18.5522607905       15.1899273675        1.5235800893
  O        17.4051624865       13.2905495768        1.6368287909
  H        29.4371168658       18.9153505388       14.9983338383
  C        18.6657710205       11.2498270805       10.1819171695
  C        19.3784389751       12.3050753333        9.3862786917
  C        20.5432641127       12.8752986841        9.8917903516
  C        25.6687600843       15.9691711231        9.7012182681
  O        17.8249471348       10.5283613971        9.5923383453
  O        18.9836896626       11.1314860113       11.3891725221
  C        18.9125993773       12.6653185520        8.1272835897
  C        21.2579053248       13.8090672884        9.1342529510
  C        24.6207061506       15.5286210880       10.5627033502
  C        30.6504556347       22.0231236865       14.3973472768
  C        29.1848966383       19.9949274046       13.1487131804
  C        26.7478514997       17.1819270713       11.5845265525
 Cu        17.6072642233       12.8871902913        3.6217454795
 Cu        18.7351353200        9.4924006062       12.5773760277
  C        32.4210426027       15.7074275453        5.1355862630
  C        31.2990587228       15.2694237067        5.2716775704
  C        25.1512068044        8.8683320160        9.6532931781
  C        26.2293615862        9.3322755803        9.9559717419
  H        20.7027359553        9.7017093995        3.2521330096
  H        37.1863500405       17.8108984649        4.1660770316
  H        24.5644168456        7.3674876845        7.5100663013
  N        25.7957099074       15.7053955046        8.4106947276
  S        27.1580206431       16.4390665485        7.8689487561
  N        27.6161130429       17.1266778092        9.2845876859
  C        20.3292936630        8.3696786845       10.6435829735
  C        21.5327926560        8.0610413836        9.8040905443
  C        22.7815895475        8.5637368786       10.1478933489
  C        28.6748101201        9.2879504314        9.9135356513
  O        19.2110697949        8.1597035791       10.1125382998
  O        20.4915116245        8.8407573693       11.7931401938
  H        22.8929454336        9.1486471504       11.0538019150
  H        28.6487139297        8.5653345769        9.1057437584
  C        21.8091445812        5.0893256914        1.5538813032
  C        34.7795974385       11.1688601205       15.5557373538
  C        33.5725822750       11.1798260068       14.8651635854
  C        29.9185856079        9.6332427718       10.4661673172
  O        22.9460811695        5.1340949816        2.0847476678
  O        20.7303837695        5.2485339124        2.1719151301
  H        32.6561708049       11.4200399623       15.3920618769
  H        30.8111999402        9.1649665603       10.0667422472
  C        16.0052761465       10.1296629501       12.8410763401
  C        35.9402002210       10.5364264624       13.5423176288
  C        34.7347438966       10.5369602381       12.8475084352
  C        28.8413688232       11.1248389790       12.0084027506
  O        17.0884289243       10.2221877258       13.4681059373
  O        15.8951090780        9.6946468987       11.6698065377
  H        34.7226753499       10.2750726997       11.7956592268
  C        22.2891657300        6.3025430237        6.5395974529
  C        22.4631680369        7.0653104227        7.8210215944
  C        23.7185197988        7.5623563790        8.1593380800
  C        27.5667445342       10.7723150054       11.4411165875
  O        21.1258174220        6.1449813303        6.0958039104
  O        23.3298980605        5.8959350230        5.9701601141
  C        21.3653265505        7.3256377984        8.6328284604
  C        23.8843917221        8.3303901984        9.3169252512
  C        27.4837810228        9.7998589279       10.4002305540
  C        35.9664716480       10.8571716963       14.8954172217
  C        33.5419452483       10.8649891386       13.5012967111
  C        30.0366807307       10.5075183110       11.5340841130
 Cu        17.3409041202        8.8129318364       10.5399258532
 Cu        23.5431217444        5.4142839431        4.0030459792
  C        28.3965869242       18.9773747303       12.5512110481
  C        27.6815200176       18.1146992476       12.0888621353
  C        25.1380898925       12.3043734811        4.5247932352
  C        26.1524914160       12.8915154596        4.8330806781
  H        18.0166914585       12.2040747882        7.7280341744
  H        31.2121590095       22.8114509641       14.8850862394
  H        22.7647095928       13.3931331742        3.9369443987
  N        26.5582136950       11.4251822748       11.9952216252
  S        27.1632613329       12.4214193815       13.1476736732
  N        28.7449112167       12.0297360538       12.9686801325
     141
 i =     732, E =     -348.1341942102
  C        22.7738808267        8.0267783056        3.7021914210
  C        22.8055675110        9.5258775085        3.7328862572
  C        23.9715492515       10.2018767737        4.0716515283
  C        27.7033391680       14.7402213337        4.5072710668
  O        21.6371552252        7.4934874849        3.7087481189
  O        23.8545794869        7.3930247778        3.7022835020
  H        24.8758315177        9.6403937271        4.2770392737
  H        26.9539189481       15.2418894029        3.9054185087
  C        16.0635242011       15.1192694717        4.1177278359
  C        36.0738760217       15.9866844622        4.4182676992
  C        34.8320802956       15.4234092873        4.6934969163
  C        28.9759512504       15.3227170441        4.6184346412
  O        17.1621559204       15.7052408172        3.9558187779
  O        15.9004351097       13.8798195442        4.0267843896
  H        34.7266200971       14.3447407089        4.7155411564
  H        29.1660263162       16.2553664344        4.0991831674
  C        22.2529504092        2.9520340955        4.4912292093
  C        35.1269522627       18.1937891619        4.5997716522
  C        33.8798585561       17.6361324377        4.8645059443
  C        29.7063092487       13.5102186349        6.0120546370
  O        23.4030212964        3.4303497223        4.3381616235
  O        21.1993687998        3.6311706542        4.5356113257
  H        33.0259061802       18.2849985076        5.0221606902
  C        20.3583290191       12.3837086431        3.3233687660
  C        21.6294959300       11.6167592022        3.5477265462
  C        22.7947343876       12.3021237791        3.8793809391
  C        28.3997018094       12.9146251153        5.9015188188
  O        19.2731297260       11.7537059248        3.3464888264
  O        20.4588520940       13.6232320456        3.1613077164
  C        21.6277675329       10.2281300954        3.4876786234
  C        23.9705686861       11.5989908422        4.1616055498
  C        27.3944614086       13.5251663805        5.0943511620
  C        36.2268390503       17.3712249906        4.3807811049
  C        33.7234230796       16.2470220193        4.9205572286
  C        30.0070392515       14.7203595118        5.3198448196
 Cu        20.9946190948        5.6215848622        4.1507935517
 Cu        19.0131036490       15.0242686720        3.4747453663
  C        32.2919551998       10.8352493012       12.7971289975
  C        31.2489187260       10.7423955986       12.1862745535
  C        22.4650765641       14.3641169491        9.6362127446
  C        23.4915049481       14.8519866598       10.0574473734
  H        20.3735851374        6.9602858128        8.3528672780
  H        36.8874195816       10.8404888497       15.4341086638
  H        20.8996198689       12.5794000169       10.8744454151
  N        28.2824329290       11.7965890986        6.5995409478
  S        29.7104035309       11.5095011908        7.3516653029
  N        30.5232925272       12.8165010779        6.7878308334
  C        19.1160612967       13.9634385854        6.0099199682
  C        19.6087642516       13.6179353263        7.3836887012
  C        20.7776538485       14.1836699087        7.8787271673
  C        24.7227970842       15.8567277219       11.9057503000
  O        18.2596460008       13.1902738751        5.5143638326
  O        19.5912671356       14.9640363043        5.4248612988
  H        21.3165936349       14.9093890096        7.2803497131
  H        23.9524118444       15.5216442026       12.5911782341
  C        17.4017613130        6.7850238495       12.4146835793
  C        30.1716822162       22.2048683872       13.1007007780
  C        29.4476940912       21.1962777088       12.4731872412
  C        25.7590179707       16.6634518018       12.4022782381
  O        18.1295145024        7.6093442214       13.0208242461
  O        16.8644322104        6.9971576608       11.3023345614
  H        29.0763363218       21.3509845953       11.4665527984
  H        25.7541914420       16.9233644325       13.4549260874
  C        17.8279220835       14.3012899605        1.0190469490
  C        30.3890790345       20.8393718508       15.0728230719
  C        29.6557226996       19.8312514796       14.4544887967
  C        26.7362744098       16.7907772862       10.2139963750
  O        18.5639504080       15.1859168606        1.5194305881
  O        17.4182091805       13.2857592938        1.6308066937
  H        29.4451374512       18.9147615024       14.9937601487
  C        18.6557121567       11.2597568363       10.1863960023
  C        19.3748954083       12.3096389104        9.3893368785
  C        20.5408386628       12.8769377046        9.8957695146
  C        25.6750589534       15.9602626656        9.7050186716
  O        17.8136587355       10.5397584912        9.5966211962
  O        18.9698758110       11.1433380782       11.3948658807
  C        18.9139117727       12.6671318340        8.1277264818
  C        21.2612988328       13.8051310533        9.1367735685
  C        24.6246061820       15.5237643123       10.5657037366
  C        30.6526073365       22.0254592228       14.3961772976
  C        29.1853926598       19.9981395009       13.1474819604
  C        26.7500980190       17.1815324264       11.5855075699
 Cu        17.6210934740       12.8828230858        3.6160185795
 Cu        18.7194814057        9.5003154718       12.5756791192
  C        32.4356337253       15.6938502640        5.1425885418
  C        31.3154783746       15.2517001261        5.2810101320
  C        25.1359743978        8.8924880682        9.6380234525
  C        26.2147693807        9.3574186135        9.9369442822
  H        20.7134196179        9.6967302695        3.2502167753
  H        37.1948547610       17.8080318461        4.1638842795
  H        24.5511947801        7.3794227547        7.5040712216
  N        25.8051534443       15.6906603883        8.4160379530
  S        27.1690399989       16.4213472568        7.8743470192
  N        27.6237679040       17.1153982433        9.2879262404
  C        20.3153847143        8.3827051867       10.6368845125
  C        21.5188361703        8.0759691006        9.7961423783
  C        22.7662358615        8.5852888216       10.1358438549
  C        28.6548321159        9.2267316898        9.9728820722
  O        19.1968173792        8.1707074765       10.1071731720
  O        20.4780415691        8.8535277990       11.7863761933
  H        22.8762884278        9.1752541619       11.0386352027
  H        28.6222699222        8.4375664699        9.2302118257
  C        21.7954604583        5.0849249254        1.5565886567
  C        34.7625921944       11.1693700581       15.5573405559
  C        33.5548169149       11.1873597268       14.8679043381
  C        29.8955359841        9.5723305865       10.5319732161
  O        22.9332077111        5.1254655994        2.0858464788
  O        20.7181470668        5.2446134013        2.1773183728
  H        32.6400011154       11.4296162619       15.3966496589
  H        30.7795493535        9.0382952967       10.2018523311
  C        15.9830689526       10.1321487056       12.8369106626
  C        35.9187713439       10.5391365658       13.5403405717
  C        34.7121946267       10.5455423266       12.8472593275
  C        28.8368256676       11.2292283477       11.9089459821
  O        17.0666624461       10.2239791264       13.4633531997
  O        15.8723902741        9.6984271518       11.6652138829
  H        34.6980577959       10.2868139590       11.7946382909
  C        22.2786390486        6.3037222240        6.5394109714
  C        22.4509113684        7.0730994835        7.8173537862
  C        23.7050172216        7.5754779740        8.1526367388
  C        27.5652322976       10.8778948394       11.3326695201
  O        21.1155130825        6.1421793546        6.0961119200
  O        23.3198089707        5.8961856656        5.9716683731
  C        21.3528433364        7.3341543042        8.6287265952
  C        23.8692512387        8.3507583175        9.3056033114
  C        27.4720405575        9.8220821065       10.3775504488
  C        35.9475058600       10.8557086314       14.8944507704
  C        33.5212803794       10.8765681894       13.5032480909
  C        30.0192249363       10.5291101717       11.5260407762
 Cu        17.3269378179        8.8219861728       10.5398514557
 Cu        23.5420762954        5.4073498367        4.0036085060
  C        28.3968789586       18.9802520927       12.5502300414
  C        27.6827849642       18.1163032783       12.0885863091
  C        25.1519531536       12.2908802025        4.5300398795
  C        26.1676158446       12.8748183528        4.8404909487
  H        18.0172179993       12.2080506256        7.7277293036
  H        31.2149269973       22.8133764212       14.8838878872
  H        22.7808279980       13.3844059698        3.9387972655
  N        26.5687593700       11.6154507308       11.7948253293
  S        27.1803778404       12.6842105589       12.8766616330
  N        28.7488763806       12.2168505118       12.7849079033
     141
 i =     732, E =     -348.1342952780
  C        22.7777183215        8.0217648562        3.7030359542
  C        22.8120330604        9.5208833520        3.7356182442
  C        23.9785027167       10.1947948973        4.0769575482
  C        27.7149268178       14.7273504568        4.5196926140
  O        21.6402887430        7.4902551557        3.7088375857
  O        23.8573902572        7.3859143261        3.7022363670
  H        24.8815991988        9.6317122135        4.2832060082
  H        26.9651236267       15.2300005688        3.9191369411
  C        16.0731343653       15.1176194916        4.1141618626
  C        36.0823625594       15.9834037478        4.4155171405
  C        34.8421517862       15.4181582256        4.6939794279
  C        28.9877358968       15.3094467441        4.6304691553
  O        17.1711392041       15.7046996270        3.9522655404
  O        15.9113787435       13.8779736181        4.0227543332
  H        34.7388156818       14.3393153621        4.7175527151
  H        29.1774632688       16.2427149255        4.1122003787
  C        22.2548971854        2.9475746417        4.4857073629
  C        35.1315383207       18.1890443892        4.5962405145
  C        33.8860749555       17.6292491150        4.8644352009
  C        29.7188897687       13.4955770664        6.0216887633
  O        23.4043864076        3.4272927428        4.3313125133
  O        21.2006457731        3.6254416403        4.5298300285
  H        33.0312783907       18.2767267509        5.0232966429
  C        20.3695845905       12.3826669748        3.3239580747
  C        21.6395426461       11.6140307159        3.5503396114
  C        22.8053500279       12.2971887846        3.8846648401
  C        28.4119456920       12.9003323322        5.9114864934
  O        19.2837892537       11.7534433975        3.3450201305
  O        20.4710534394       13.6221026323        3.1620239566
  C        21.6358099655       10.2253896937        3.4891284644
  C        23.9796496881       11.5918764390        4.1682787274
  C        27.4061679450       13.5116225161        5.1055052201
  C        36.2325648278       17.3682056390        4.3761058817
  C        33.7323330216       16.2398366083        4.9226395348
  C        30.0195217940       14.7062302794        5.3302272560
 Cu        20.9867681688        5.6184120808        4.1473502587
 Cu        19.0245062461       15.0255029719        3.4724542468
  C        32.2748376851       10.8431620356       12.7941324235
  C        31.2323124332       10.7472512288       12.1829342379
  C        22.4700690354       14.3703114573        9.6380495633
  C        23.4965543621       14.8584217505       10.0589178321
  H        20.3553380864        6.9645139633        8.3463747699
  H        36.8722355970       10.8468896873       15.4282518812
  H        20.8983648698       12.5924840411       10.8790767239
  N        28.2947843075       11.7820163753        6.6090559918
  S        29.7228610368       11.4942712322        7.3605786249
  N        30.5359253396       12.8011650452        6.7968322585
  C        19.1254667583       13.9670877277        6.0077831211
  C        19.6154705988       13.6242516243        7.3832633514
  C        20.7850622779       14.1883919139        7.8784862905
  C        24.7212041018       15.8729203704       11.9059855824
  O        18.2707415310       13.1925311653        5.5116488170
  O        19.6009660694       14.9672631750        5.4221323362
  H        21.3268118620       14.9109636929        7.2788360878
  H        23.9467842049       15.5439107609       12.5897964659
  C        17.3974773431        6.7992629563       12.4191701887
  C        30.1711322822       22.2175297880       13.1037959420
  C        29.4466252648       21.2092779828       12.4761984252
  C        25.7566498005       16.6807723918       12.4023964457
  O        18.1252890264        7.6239771502       13.0248636092
  O        16.8574885162        7.0118153057       11.3082691687
  H        29.0720307310       21.3658093417       11.4710437981
  H        25.7471119196       16.9474284366       13.4533151330
  C        17.8395463280       14.3064692888        1.0166904021
  C        30.3965489131       20.8477073496       15.0720782310
  C        29.6626445134       19.8400196935       14.4535712055
  C        26.7452222278       16.7913149679       10.2184539128
  O        18.5767431046       15.1899653303        1.5174329637
  O        17.4317093698       13.2894138080        1.6271727877
  H        29.4550422531       18.9219722013       14.9913509579
  C        18.6518028532       11.2762846760       10.1908302392
  C        19.3750531002       12.3225338764        9.3925358558
  C        20.5418009575       12.8881806975        9.8990318818
  C        25.6847646124       15.9596127025        9.7095950501
  O        17.8081782055       10.5580294867        9.6011750925
  O        18.9644960099       11.1604279949       11.3998044797
  C        18.9170477259       12.6774831854        8.1290797641
  C        21.2658461586       13.8122806960        9.1383892400
  C        24.6289366812       15.5311329499       10.5677262177
  C        30.6562744597       22.0358174744       14.3974140105
  C        29.1880024961       20.0091884356       13.1484248649
  C        26.7530235680       17.1913393093       11.5873441316
 Cu        17.6330000688       12.8833379454        3.6123127487
 Cu        18.7081110046        9.5137035565       12.5719973574
  C        32.4461286925       15.6841070934        5.1482752336
  C        31.3276624892       15.2385314291        5.2897869047
  C        25.1237315006        8.8844811643        9.6290717417
  C        26.2046092285        9.3454450731        9.9262694864
  H        20.7210365739        9.6956269058        3.2496037073
  H        37.1993818375       17.8064954453        4.1568372475
  H        24.5351787551        7.3675075125        7.5002610529
  N        25.8210692622       15.6808807766        8.4232121129
  S        27.1894771075       16.4045961645        7.8837510192
  N        27.6382888021       17.1075032616        9.2948232085
  C        20.3008182824        8.3927546543       10.6275394209
  C        21.5031182488        8.0810740462        9.7869684445
  C        22.7517707095        8.5880642588       10.1258558730
  C        28.6334913678        9.1320030587       10.0506440519
  O        19.1813465977        8.1827037474       10.0987681508
  O        20.4655584575        8.8647575191       11.7761059452
  H        22.8627920372        9.1805610504       11.0268604683
  H        28.5892129574        8.2786522518        9.3833463673
  C        21.7822716571        5.0876908052        1.5535123504
  C        34.7476626168       11.1760847314       15.5535605225
  C        33.5393234541       11.1957808776       14.8649383202
  C        29.8717415162        9.4826593236       10.6117719452
  O        22.9204545454        5.1255587036        2.0817625393
  O        20.7057381171        5.2466411332        2.1760836402
  H        32.6249854329       11.4373267548       15.3948341405
  H        30.7425099866        8.8883401791       10.3583368158
  C        15.9665457359       10.1433058576       12.8300842719
  C        35.9023209574       10.5490804296       13.5346395298
  C        34.6950149823       10.5562244915       12.8427284186
  C        28.8434562107       11.2968828758       11.8005425737
  O        17.0502225725       10.2351229437       13.4562341156
  O        15.8556836181        9.7105638741       11.6579712624
  H        34.6799353970       10.2987686866       11.7898105599
  C        22.2608004551        6.2983862504        6.5352303580
  C        22.4334564975        7.0694857514        7.8120198637
  C        23.6889933090        7.5683742411        8.1473274647
  C        27.5743088724       10.9403992276       11.2210101136
  O        21.0977687177        6.1373724725        6.0912699925
  O        23.3017960845        5.8893874110        5.9683047629
  C        21.3355441302        7.3362646209        8.6217260479
  C        23.8546654234        8.3468710631        9.2977062729
  C        27.4650626761        9.8053527727       10.3637451570
  C        35.9319756747       10.8633662622       14.8892300920
  C        33.5047331423       10.8865683252       13.5001213091
  C        30.0071267611       10.5222520636       11.5170790557
 Cu        17.3161562550        8.8373673741       10.5393006719
 Cu        23.5382099919        5.4029066363        3.9994426101
  C        28.3991830604       18.9913107233       12.5512041282
  C        27.6855062210       18.1269035143       12.0897170636
  C        25.1618618347       12.2813655241        4.5389769610
  C        26.1787152698       12.8624097376        4.8511180789
  H        18.0198265377       12.2195260745        7.7289620011
  H        31.2189240233       22.8234194970       14.8852642872
  H        22.7930655592       13.3794469285        3.9450808821
  N        26.5957210275       11.7540610574       11.5830400245
  S        27.2202749532       12.8960366440       12.5792152672
  N        28.7708784287       12.3642634036       12.5790515597
     141
 i =     732, E =     -348.1342662408
  C        22.7690980419        8.0273594086        3.7125579277
  C        22.8021004190        9.5264909616        3.7430408946
  C        23.9680338191       10.2013808145        4.0841604815
  C        27.7048290806       14.7331422550        4.5271766983
  O        21.6320333672        7.4948821609        3.7185025894
  O        23.8493762271        7.3927818248        3.7130347294
  H        24.8711694276        9.6389907341        4.2921203893
  H        26.9548221247       15.2372508259        3.9281132153
  C        16.0605626171       15.1195700550        4.1102004680
  C        36.0709880935       15.9857723384        4.4145024772
  C        34.8309281766       15.4210828808        4.6945233390
  C        28.9779491720       15.3144475479        4.6382144426
  O        17.1583193383       15.7064192068        3.9457729676
  O        15.8982821731       13.8799746660        4.0192334959
  H        34.7268816953       14.3422822257        4.7169261561
  H        29.1678413537       16.2485966572        4.1215830595
  C        22.2469898381        2.9503334924        4.4904902091
  C        35.1222151146       18.1918651231        4.5997032313
  C        33.8767876161       17.6326946255        4.8693654626
  C        29.7092220273       13.4977345668        6.0257704771
  O        23.3968215830        3.4290246511        4.3362481501
  O        21.1932704831        3.6291686319        4.5354236620
  H        33.0227435314       18.2805926957        5.0305079918
  C        20.3589439117       12.3866432252        3.3243622791
  C        21.6289770530       11.6187788890        3.5531664356
  C        22.7943192284       12.3029604994        3.8871907919
  C        28.4019577475       12.9032531746        5.9152341702
  O        19.2732494057       11.7571926678        3.3449529582
  O        20.4603486315       13.6258850229        3.1610433460
  C        21.6257723766       10.2300288283        3.4943801728
  C        23.9686430771       11.5986053986        4.1730585232
  C        27.3959529713       13.5164723745        5.1109830371
  C        36.2222187200       17.3704854271        4.3766188360
  C        33.7221629220       16.2433154279        4.9261960688
  C        30.0098690334       14.7094967562        5.3362877760
 Cu        20.9884788498        5.6214007979        4.1543999305
 Cu        19.0114550689       15.0273953266        3.4681685275
  C        32.2924312301       10.8403051675       12.7918340779
  C        31.2549011685       10.7390127873       12.1731607554
  C        22.4614875208       14.3728526981        9.6299900170
  C        23.4874779292       14.8617549410       10.0510463424
  H        20.3652370181        6.9638312620        8.3567380928
  H        36.8834925754       10.8541213905       15.4378731001
  H        20.8963430019       12.5888930957       10.8694824756
  N        28.2847509897       11.7837432229        6.6108585491
  S        29.7130019951       11.4941544179        7.3612171180
  N        30.5263723317       12.8016147509        6.7992799532
  C        19.1116486168       13.9697912264        6.0044480543
  C        19.6046835846       13.6253440047        7.3783976389
  C        20.7739261068       14.1910501533        7.8726594785
  C        24.7045926310       15.8864345566       11.8969120387
  O        18.2562443203       13.1953621321        5.5092300704
  O        19.5856220215       14.9707162467        5.4188656084
  H        21.3128822117       14.9162007074        7.2736076600
  H        23.9245666297       15.5659247913       12.5783688068
  C        17.3953518647        6.7967830894       12.4138722322
  C        30.1664602774       22.2156495620       13.0985453506
  C        29.4421601212       21.2076795296       12.4702922395
  C        25.7405891974       16.6933631958       12.3936043984
  O        18.1233902412        7.6207986057       13.0200995767
  O        16.8573409952        7.0096666107       11.3019426261
  H        29.0691616173       21.3640227285       11.4645180214
  H        25.7259939731       16.9678980109       13.4424305698
  C        17.8292771332       14.3058442047        1.0128515762
  C        30.3880159120       20.8463912176       15.0676564667
  C        29.6543276629       19.8389701729       14.4485537934
  C        26.7433102184       16.7826401688       10.2150962385
  O        18.5665848238       15.1895140326        1.5131367794
  O        17.4202394037       13.2897458642        1.6240817873
  H        29.4453651895       18.9212586697       14.9863790950
  C        18.6518363719       11.2691042897       10.1828987930
  C        19.3711186651       12.3183560491        9.3850041122
  C        20.5373448503       12.8857853010        9.8906881120
  C        25.6821564294       15.9519827932        9.7059246331
  O        17.8091985664       10.5492580523        9.5937175409
  O        18.9664425973       11.1529722409       11.3912759761
  C        18.9098733007       12.6751775280        8.1232964925
  C        21.2577740632       13.8132780290        9.1308293898
  C        24.6192801800       15.5347041464       10.5607907425
  C        30.6495174302       22.0340704693       14.3929297643
  C        29.1817301042       20.0081083890       13.1426807061
  C        26.7444485952       17.1928872191       11.5809343411
 Cu        17.6200082120       12.8851192262        3.6102374106
 Cu        18.7161546592        9.5114922099       12.5750249657
  C        32.4361299873       15.6878391239        5.1532119484
  C        31.3180581152       15.2415917866        5.2956208488
  C        25.1357710765        8.8814640437        9.6365911976
  C        26.2188761559        9.3394356743        9.9301112372
  H        20.7114353426        9.6994695858        3.2549632995
  H        37.1889918196       17.8083188546        4.1562493864
  H        24.5448951800        7.3654283911        7.5097525913
  N        25.8253937697       15.6624820558        8.4226824561
  S        27.2007644881       16.3752357408        7.8864972948
  N        27.6438624216       17.0871739036        9.2948249725
  C        20.3109368079        8.3915218456       10.6370714033
  C        21.5135722084        8.0806499167        9.7966399780
  C        22.7623845124        8.5880393728       10.1348052580
  C        28.6302456516        9.0445180070       10.1377188647
  O        19.1918985732        8.1807040809       10.1079254043
  O        20.4745529226        8.8633291558       11.7860495588
  H        22.8735563799        9.1809521596       11.0355138765
  H        28.5626899215        8.1358817122        9.5500562033
  C        21.7894819607        5.0931588210        1.5582815441
  C        34.7582377856       11.1813870568       15.5581043608
  C        33.5512552073       11.1991063858       14.8667212475
  C        29.8709645931        9.3939442866       10.6941718311
  O        22.9268598875        5.1322117304        2.0884959526
  O        20.7118631459        5.2505834696        2.1790844618
  H        32.6355311915       11.4398379453       15.3946009517
  H        30.7200781429        8.7434936720       10.5165628217
  C        15.9830571716       10.1471177819       12.8398503434
  C        35.9180518091       10.5537011299       13.5424986460
  C        34.7121064759       10.5587105987       12.8481140656
  C        28.8979911347       11.3503241796       11.6870676222
  O        17.0665659649       10.2386334005       13.4663747811
  O        15.8724823052        9.7132937652       11.6681279598
  H        34.6994696084       10.2999184441       11.7955020153
  C        22.2694984280        6.2977384462        6.5445986413
  C        22.4431007500        7.0683376781        7.8216722632
  C        23.6988713513        7.5667904859        8.1568713563
  C        27.6258203488       10.9940269098       11.1131182767
  O        21.1062361891        6.1378011274        6.1010759523
  O        23.3101042113        5.8883957599        5.9770353028
  C        21.3455891245        7.3355140420        8.6316850014
  C        23.8649243155        8.3458838296        9.3067229273
  C        27.4856392353        9.7907377798       10.3599653352
  C        35.9444220079       10.8693386223       14.8967559305
  C        33.5201219037       10.8883283856       13.5023356348
  C        30.0325786050       10.5058729670       11.5037600135
 Cu        17.3220003911        8.8333390427       10.5390555376
 Cu        23.5364995040        5.4065672210        4.0073606242
  C        28.3926527777       18.9907927985       12.5449064429
  C        27.6783773629       18.1271547689       12.0829836043
  C        25.1506340496       12.2884525682        4.5437170131
  C        26.1680696696       12.8682912938        4.8562036223
  H        18.0129463041       12.2160718186        7.7238472458
  H        31.2119929543       22.8214663825       14.8813161309
  H        22.7816181622       13.3853265539        3.9455096787
  N        26.6765415954       11.8775703984       11.3761796059
  S        27.3309689684       13.0806507253       12.2769206597
  N        28.8568000927       12.4879174558       12.3614617942
     141
 i =     732, E =     -348.1342498386
  C        22.7697278817        8.0308067325        3.7227889191
  C        22.8028843620        9.5300183466        3.7494826038
  C        23.9683140199       10.2055575790        4.0908984805
  C        27.7052105892       14.7383265984        4.5397217364
  O        21.6325707747        7.4985835279        3.7293498169
  O        23.8498892743        7.3960555324        3.7252518081
  H        24.8709093861        9.6435429226        4.3021960508
  H        26.9534579201       15.2470746482        3.9468234987
  C        16.0599489496       15.1210775360        4.0996667708
  C        36.0713777167       15.9870965564        4.4085168272
  C        34.8318511630       15.4221656920        4.6903950378
  C        28.9789424518       15.3182555505        4.6508091142
  O        17.1574786221       15.7078950421        3.9333974345
  O        15.8971352410       13.8816881308        4.0072807612
  H        34.7275150244       14.3433483938        4.7107463354
  H        29.1675563124       16.2560413186        4.1403342060
  C        22.2489464665        2.9517982159        4.4944811744
  C        35.1237143945       18.1930980758        4.6010455706
  C        33.8787491738       17.6336576774        4.8724040205
  C        29.7140699129       13.4913985680        6.0229049448
  O        23.3989402518        3.4303576716        4.3410520028
  O        21.1954600526        3.6309766609        4.5402953079
  H        33.0253003937       18.2814917064        5.0369449641
  C        20.3609951586       12.3895113212        3.3182437669
  C        21.6306298844       11.6221108783        3.5513708603
  C        22.7955251300       12.3069099749        3.8858522285
  C        28.4061105791       12.8983953002        5.9124760685
  O        19.2753232469       11.7599462471        3.3373390508
  O        20.4625471921       13.6285392409        3.1532752499
  C        21.6272289698       10.2331707988        3.4964645267
  C        23.9691513885       11.6030579289        4.1759246428
  C        27.3977402657       13.5175854416        5.1157582007
  C        36.2229319126       17.3718577729        4.3734801227
  C        33.7238369253       16.2441655509        4.9265837195
  C        30.0130185774       14.7078901632        5.3410138378
 Cu        20.9898696531        5.6243471108        4.1620716378
 Cu        19.0107036754       15.0278123621        3.4575606806
  C        32.2968514433       10.8412058619       12.7984383369
  C        31.2611814444       10.7332255038       12.1779594744
  C        22.4504368088       14.3794157317        9.6233670179
  C        23.4754626577       14.8710611299       10.0434754564
  H        20.3623320737        6.9689126757        8.3633390562
  H        36.8875619198       10.8642852427       15.4455154655
  H        20.8858735933       12.5943078043       10.8628889246
  N        28.2905381356       11.7741504527        6.6006575310
  S        29.7208967979       11.4786266767        7.3444736317
  N        30.5333013213       12.7893763413        6.7888612241
  C        19.1059038981       13.9699395825        5.9948863957
  C        19.5972653097       13.6265874034        7.3695821784
  C        20.7653421601       14.1938494157        7.8646756046
  C        24.6880550016       15.9047727106       11.8870055155
  O        18.2512896506       13.1950191741        5.4991411102
  O        19.5805563200       14.9705978473        5.4093986859
  H        21.3042711953       14.9190354884        7.2656534430
  H        23.9052351937       15.5894886268       12.5676802890
  C        17.3893587405        6.8028534098       12.4090335157
  C        30.1609477936       22.2206197738       13.0916755991
  C        29.4352856942       21.2140809361       12.4627545603
  C        25.7245512134       16.7116058219       12.3826991610
  O        18.1173090701        7.6261096681       13.0161738552
  O        16.8510519258        7.0172247922       11.2974113006
  H        29.0607367804       21.3723274824       11.4578577362
  H        25.7076943182       16.9913711456       13.4301000851
  C        17.8283706233       14.3049689482        1.0022562028
  C        30.3851267421       20.8476915012       15.0579674554
  C        29.6500077590       19.8416928911       14.4382548930
  C        26.7343098680       16.7870693667       10.2068524040
  O        18.5666095186       15.1879414118        1.5024318317
  O        17.4198776071       13.2883269705        1.6129455722
  H        29.4414372839       18.9231250115       14.9747648972
  C        18.6438654168       11.2716185547       10.1749560449
  C        19.3627284401       12.3208918865        9.3767873104
  C        20.5277369829       12.8900161997        9.8834249779
  C        25.6725503931       15.9565485666        9.6986735671
  O        17.8015844392       10.5510094297        9.5861276338
  O        18.9584796015       11.1561710096       11.3833595614
  C        18.9024943944       12.6762801822        8.1143202801
  C        21.2480002477       13.8176749143        9.1237149974
  C        24.6063410619       15.5459283222       10.5525778337
  C        30.6459853740       22.0364852193       14.3849417000
  C        29.1754266851       20.0134869019       13.1334618870
  C        26.7325011757       17.2038616228       11.5706778137
 Cu        17.6193412724       12.8859061337        3.5994472769
 Cu        18.7147786977        9.5183817391       12.5758743111
  C        32.4383686118       15.6880473186        5.1553561296
  C        31.3211772730       15.2400376319        5.2993163928
  C        25.1388338508        8.8684861738        9.6480001783
  C        26.2248545629        9.3203390109        9.9396786357
  H        20.7132586521        9.7021406814        3.2566448903
  H        37.1893135233       17.8098965998        4.1517937812
  H        24.5446897283        7.3547493653        7.5225354275
  N        25.8191974267       15.6596968490        8.4175039440
  S        27.1982657725       16.3656756723        7.8820256404
  N        27.6387663223       17.0840032240        9.2879154535
  C        20.3097513984        8.3975960780       10.6424976082
  C        21.5125689855        8.0828227448        9.8039288433
  C        22.7627044644        8.5862111324       10.1434888538
  C        28.6131416320        8.9554332382       10.2494028562
  O        19.1909608102        8.1878834468       10.1126789230
  O        20.4729167508        8.8708955302       11.7910864302
  H        22.8746375995        9.1794988303       11.0438499086
  H        28.5222066244        7.9979488720        9.7489366725
  C        21.7922776615        5.0996270049        1.5657300586
  C        34.7619104932       11.1892480785       15.5653110386
  C        33.5548675501       11.2053962219       14.8737921829
  C        29.8534518648        9.3085825254       10.8043532335
  O        22.9293637315        5.1383361370        2.0965967181
  O        20.7142977850        5.2560508731        2.1861688586
  H        32.6387734199       11.4443244832       15.4018340275
  H        30.6793101446        8.6120319171       10.7125451157
  C        15.9874463544       10.1572851411       12.8466903359
  C        35.9227441264       10.5636394522       13.5498761755
  C        34.7167776063       10.5672436851       12.8554387242
  C        28.9383800529       11.3871926306       11.5796719159
  O        17.0713772321       10.2479370765       13.4726983218
  O        15.8760813978        9.7238917956       11.6749270686
  H        34.7045052921       10.3083744230       11.8028541155
  C        22.2671998673        6.2959930048        6.5536938048
  C        22.4412525354        7.0656969216        7.8311316183
  C        23.6983377449        7.5596015312        8.1681062980
  C        27.6663771071       11.0263907683       11.0074795332
  O        21.1040084873        6.1376826805        6.1094775534
  O        23.3076470510        5.8860480803        5.9861576250
  C        21.3436085090        7.3373248260        8.6393768250
  C        23.8653238226        8.3388615821        9.3174516157
  C        27.4957081992        9.7635718470       10.3670380557
  C        35.9486118038       10.8788624068       14.9041713395
  C        33.5244284060       10.8947266071       13.5096081524
  C        30.0415099194       10.4864632843       11.5075610636
 Cu        17.3179710223        8.8395991156       10.5379460297
 Cu        23.5374907379        5.4089917218        4.0161345196
  C        28.3845443775       18.9979584539       12.5350602613
  C        27.6684943020       18.1363632890       12.0721388574
  C        25.1509676903       12.2929080176        4.5470687215
  C        26.1691022809       12.8711850184        4.8602367690
  H        18.0064716511       12.2160086350        7.7141830583
  H        31.2095423212       22.8228230361       14.8738066355
  H        22.7829771930       13.3894393945        3.9411319562
  N        26.7478438731       11.9667930649       11.1593357212
  S        27.4295391998       13.2249714206       11.9587909184
  N        28.9274747429       12.5852476436       12.1411544413
     141
 i =     732, E =     -348.1342206759
  C        22.7705962108        8.0299660859        3.7255116796
  C        22.8049620853        9.5291610743        3.7528136151
  C        23.9706755255       10.2039444487        4.0947785843
  C        27.7071027313       14.7376445413        4.5492764332
  O        21.6330020474        7.4987686457        3.7311240646
  O        23.8501449330        7.3940632567        3.7283219334
  H        24.8729195155        9.6413719552        4.3060920769
  H        26.9547780815       15.2477340569        3.9582488801
  C        16.0621334803       15.1206596336        4.1005246201
  C        36.0729655001       15.9860566996        4.4088787869
  C        34.8341828205       15.4205567373        4.6928844054
  C        28.9808957516       15.3173827696        4.6604588323
  O        17.1593595524       15.7080708492        3.9344603270
  O        15.9001192727       13.8811357491        4.0082419838
  H        34.7307895279       14.3416913674        4.7152428911
  H        29.1689915943       16.2563377205        4.1519434292
  C        22.2476218775        2.9502790776        4.4889369588
  C        35.1235384288       18.1916294107        4.5981674030
  C        33.8793589175       17.6316028283        4.8718355789
  C        29.7175394548       13.4874639578        6.0277290934
  O        23.3975659726        3.4292166914        4.3359276025
  O        21.1936857675        3.6288321981        4.5322553148
  H        33.0254949726       18.2789461378        5.0361853542
  C        20.3646045105       12.3902112737        3.3224124313
  C        21.6338147647       11.6220158299        3.5553096622
  C        22.7990173423       12.3060215016        3.8903256294
  C        28.4095178610       12.8946344547        5.9171796733
  O        19.2786829933       11.7609818268        3.3399331122
  O        20.4666833784       13.6294066865        3.1591641322
  C        21.6297544934       10.2331021899        3.4997527797
  C        23.9722157139       11.6014270229        4.1803723539
  C        27.4004095607       13.5154368544        5.1226524201
  C        36.2232679067       17.3708906666        4.3712144949
  C        33.7257205847       16.2420569478        4.9287238102
  C        30.0157609502       14.7053790782        5.3480793716
 Cu        20.9845292867        5.6243807182        4.1592406577
 Cu        19.0147771407       15.0304894505        3.4609016123
  C        32.2914152564       10.8404926272       12.7971237151
  C        31.2566519329       10.7257037272       12.1765893626
  C        22.4486981764       14.3896469467        9.6274523423
  C        23.4734534877       14.8840700287       10.0449003292
  H        20.3503001788        6.9715682670        8.3601910390
  H        36.8824142327       10.8723363655       15.4434086200
  H        20.8832715702       12.6046145406       10.8680723150
  N        28.2946661039       11.7688461792        6.6029320862
  S        29.7255945195       11.4718654201        7.3449164358
  N        30.5375030230       12.7837817660        6.7913898153
  C        19.1083585976       13.9752891288        5.9971022682
  C        19.5980926908       13.6333386054        7.3725335239
  C        20.7654642499       14.2013502195        7.8682198170
  C        24.6859157798       15.9193767551       11.8873013215
  O        18.2554121850       13.1991389243        5.5005435669
  O        19.5827953018       14.9762329101        5.4118772117
  H        21.3048931900       14.9260374614        7.2690508846
  H        23.9036541018       15.6033723470       12.5682708281
  C        17.3906393006        6.8114082325       12.4144570335
  C        30.1636159859       22.2287138650       13.0965947734
  C        29.4369732699       21.2230626255       12.4674735330
  C        25.7226063716       16.7259781236       12.3827931690
  O        18.1196886178        7.6344228690       13.0205699055
  O        16.8497490332        7.0259912213       11.3041561329
  H        29.0611467741       21.3825160377       11.4632483784
  H        25.7065697554       17.0049822528       13.4303974638
  C        17.8342369567       14.3093319707        1.0048508713
  C        30.3898475858       20.8537001715       15.0611049894
  C        29.6537211543       19.8485230329       14.4411719314
  C        26.7310366289       16.8027787877       10.2063222222
  O        18.5729726166       15.1915947808        1.5055997127
  O        17.4259863948       13.2920878019        1.6146586940
  H        29.4454889314       18.9294729082       14.9769808032
  C        18.6419074171       11.2807041677       10.1784743046
  C        19.3616996828       12.3295573806        9.3806267180
  C        20.5260884850       12.8993731976        9.8879782308
  C        25.6689867382       15.9724711161        9.6982897408
  O        17.8000264835       10.5602022781        9.5890548733
  O        18.9555495197       11.1654951249       11.3872004586
  C        18.9027252613       12.6836093243        8.1173554094
  C        21.2468761419       13.8264752271        9.1280935170
  C        24.6036744388       15.5608030212       10.5528322903
  C        30.6502044317       22.0431853787       14.3890611840
  C        29.1776048330       20.0218539735       13.1371652161
  C        26.7303117207       17.2183078156       11.5705260868
 Cu        17.6234558699       12.8875843337        3.6010670888
 Cu        18.7114811336        9.5261463843       12.5753751166
  C        32.4408698921       15.6854754295        5.1596774675
  C        31.3239094155       15.2374097067        5.3052750245
  C        25.1354054560        8.8479376715        9.6475133626
  C        26.2241960479        9.2935359746        9.9378539283
  H        20.7155646160        9.7026687357        3.2594299752
  H        37.1890858755       17.8093513249        4.1479113378
  H        24.5351591650        7.3376207494        7.5227970009
  N        25.8152425781       15.6759194274        8.4170073304
  S        27.1941811180       16.3818145261        7.8812291190
  N        27.6352946720       17.0997018274        9.2871731886
  C        20.3032776363        8.4014883289       10.6390075475
  C        21.5047485691        8.0810439263        9.8008962225
  C        22.7569970137        8.5787266038       10.1412816850
  C        28.5837828577        8.8723063972       10.3599705103
  O        19.1837197114        8.1933533555       10.1101424520
  O        20.4683830479        8.8771948486       11.7862586394
  H        22.8709338725        9.1718951175       11.0414592493
  H        28.4677844711        7.8753190393        9.9500679209
  C        21.7867365962        5.1046957646        1.5636640510
  C        34.7565508573       11.1956901363       15.5631588581
  C        33.5493333131       11.2103537436       14.8718467761
  C        29.8222537074        9.2308483483       10.9154604541
  O        22.9236997325        5.1419856731        2.0946984898
  O        20.7086727851        5.2610943944        2.1840911041
  H        32.6329943412       11.4476886114       15.4001641916
  H        30.6219254235        8.4986128480       10.9146779301
  C        15.9823953946       10.1648377039       12.8449331556
  C        35.9177634466       10.5714795858       13.5477885770
  C        34.7117581761       10.5740910122       12.8533980836
  C        28.9714375715       11.4071603322       11.4619602075
  O        17.0660175758       10.2544156156       13.4714676135
  O        15.8710535059        9.7318685078       11.6729673234
  H        34.6995534215       10.3149959222       11.8008839960
  C        22.2547952058        6.2899700752        6.5519091424
  C        22.4300300554        7.0586645327        7.8295545978
  C        23.6891799354        7.5466947375        8.1674656774
  C        27.7011996482       11.0403769995       10.8890897553
  O        21.0916733131        6.1336047854        6.1067967079
  O        23.2949757418        5.8790231754        5.9845773176
  C        21.3330443542        7.3356402547        8.6367359273
  C        23.8588008590        8.3253870816        9.3164454136
  C        27.4977204259        9.7297192007       10.3656180315
  C        35.9434765510       10.8865000100       14.9020388213
  C        33.5193352107       10.8997199879       13.5079072534
  C        30.0393992774       10.4636618157       11.5067228364
 Cu        17.3140373076        8.8474822419       10.5396571996
 Cu        23.5338904219        5.4076704003        4.0145757991
  C        28.3853602597       19.0078821781       12.5380212599
  C        27.6677734393       18.1488316776       12.0728041270
  C        25.1541023003       12.2907330117        4.5522802906
  C        26.1719039696       12.8691372109        4.8663040936
  H        18.0072693696       12.2227358895        7.7166433953
  H        31.2144283649       22.8289649578       14.8780612553
  H        22.7870487448       13.3885388959        3.9460408915
  N        26.8171307178       12.0245459093       10.9230462534
  S        27.5273551903       13.3275709266       11.6189814089
  N        28.9932877011       12.6533978465       11.9062153338
     141
 i =     732, E =     -348.1342943767
  C        22.7703131338        8.0281584050        3.7269714055
  C        22.8054176789        9.5273562381        3.7550668969
  C        23.9714107996       10.2014403233        4.0976481508
  C        27.7073112322       14.7351998434        4.5535093534
  O        21.6325531583        7.4972971335        3.7320866412
  O        23.8496318731        7.3918006864        3.7296282140
  H        24.8733713220        9.6383201783        4.3087197624
  H        26.9554660572       15.2436806214        3.9604710031
  C        16.0624671173       15.1193688584        4.1039947240
  C        36.0728311339       15.9845183850        4.4114601660
  C        34.8343038822       15.4188612060        4.6963980081
  C        28.9808443668       15.3155577959        4.6645030242
  O        17.1595231434       15.7071516793        3.9379744473
  O        15.9010904958       13.8797279058        4.0123769791
  H        34.7313304444       14.3399865789        4.7200860751
  H        29.1691922895       16.2532787426        4.1537911587
  C        22.2459984537        2.9485445643        4.4881699450
  C        35.1225728994       18.1899310941        4.5985705432
  C        33.8787024720       17.6297379679        4.8731892453
  C        29.7165237082       13.4892379340        6.0370522787
  O        23.3958246479        3.4277779010        4.3350368908
  O        21.1918448002        3.6267335180        4.5311353914
  H        33.0246887587       18.2769682818        5.0371426608
  C        20.3662608882       12.3897513161        3.3267798364
  C        21.6352350809       11.6209098713        3.5588512351
  C        22.8007092658       12.3041532754        3.8944459708
  C        28.4088391701       12.8956402949        5.9264804684
  O        19.2802482244       11.7606413303        3.3433349919
  O        20.4685082618       13.6291630564        3.1652647563
  C        21.6305696386       10.2320189605        3.5023832957
  C        23.9735735500       11.5988659192        4.1842511323
  C        27.4004674052       13.5140946075        5.1292037334
  C        36.2225732378       17.3693788019        4.3722515324
  C        33.7255918607       16.2402027413        4.9316818955
  C        30.0152493278       14.7053352160        5.3544088612
 Cu        20.9814905308        5.6227426829        4.1597811905
 Cu        19.0160787118       15.0309828538        3.4656688174
  C        32.2905621629       10.8465466788       12.7939867290
  C        31.2578295398       10.7287797580       12.1707758278
  C        22.4443132641       14.3932533155        9.6346039595
  C        23.4687732875       14.8900905275       10.0498945505
  H        20.3457342158        6.9729630713        8.3599038579
  H        36.8788082036       10.8716797638       15.4451259362
  H        20.8778827267       12.6074014468       10.8749381471
  N        28.2937136466       11.7714782408        6.6148335179
  S        29.7237778274       11.4770771253        7.3593546124
  N        30.5358665683       12.7878293080        6.8034688861
  C        19.1085058924       13.9760315128        6.0015130252
  C        19.5967173357       13.6347237992        7.3775264116
  C        20.7631669399       14.2033397119        7.8744633696
  C        24.6851422198       15.9215678037       11.8919501793
  O        18.2569431954       13.1988837207        5.5042132560
  O        19.5825907809       14.9773624343        5.4166761194
  H        21.3031061088       14.9280304775        7.2757659900
  H        23.9060817294       15.6010298798       12.5744661930
  C        17.3922064754        6.8122087548       12.4190897227
  C        30.1653305636       22.2296687541       13.1014717345
  C        29.4376616550       21.2245624416       12.4727384660
  C        25.7222298548       16.7278204476       12.3870687857
  O        18.1220592503        7.6350639757       13.0244116577
  O        16.8500514637        7.0266471287       11.3093783867
  H        29.0613062090       21.3843041208       11.4687590779
  H        25.7097385977       17.0020983495       13.4359623483
  C        17.8364846936       14.3099899882        1.0093992426
  C        30.3917379184       20.8544850093       15.0657784634
  C        29.6545484274       19.8497988917       14.4462400889
  C        26.7224698034       16.8158258389       10.2072308136
  O        18.5755119649       15.1920361239        1.5101372216
  O        17.4280920320       13.2928567241        1.6192465470
  H        29.4459290661       18.9309188350       14.9821911022
  C        18.6376945730       11.2821688163       10.1822891791
  C        19.3582649684       12.3313886313        9.3856241642
  C        20.5218115048       12.9018035193        9.8943327253
  C        25.6599805600       15.9857890514        9.6995376278
  O        17.7973729182       10.5610608032        9.5914913858
  O        18.9494030347       11.1671574484       11.3915750178
  C        18.9008199408       12.6848782567        8.1216719634
  C        21.2431561641       13.8289709467        9.1350390576
  C        24.5987419713       15.5682410321       10.5563482546
  C        30.6525266814       22.0438248879       14.3936466457
  C        29.1777767122       20.0235267790       13.1425232180
  C        26.7262746129       17.2251593755       11.5733168010
 Cu        17.6254646314       12.8873541844        3.6052021840
 Cu        18.7092016722        9.5267702634       12.5771203218
  C        32.4408300404       15.6838631658        5.1638431494
  C        31.3235604698       15.2369522450        5.3106599332
  C        25.1343662286        8.8414179979        9.6471537595
  C        26.2247127937        9.2830451755        9.9373234667
  H        20.7161456337        9.7021359175        3.2617623870
  H        37.1881752958       17.8079903333        4.1483189901
  H        24.5309704123        7.3338072566        7.5221307495
  N        25.8025709193       15.6942706659        8.4166888342
  S        27.1786485133       16.4042193285        7.8790155674
  N        27.6233610698       17.1173863647        9.2862831568
  C        20.3008502014        8.4032306597       10.6385506333
  C        21.5016649611        8.0817306159        9.7999353143
  C        22.7547087081        8.5777194771       10.1402224670
  C        28.5501373802        8.8168696327       10.4735081107
  O        19.1808774760        8.1942170919       10.1108429182
  O        20.4668167833        8.8802245804       11.7851063279
  H        22.8694521728        9.1707538667       11.0403827564
  H        28.4040546985        7.7905306154       10.1561437245
  C        21.7832946560        5.1054321846        1.5640063006
  C        34.7534152354       11.1984704287       15.5631016814
  C        33.5468138583       11.2153927916       14.8705922323
  C        29.7880832478        9.1792405388       11.0275934853
  O        22.9202477257        5.1418406377        2.0950438911
  O        20.7052916475        5.2611255777        2.1847507446
  H        32.6302268395       11.4528593225       15.3984198684
  H        30.5568785146        8.4201588608       11.1190139116
  C        15.9801056242       10.1657883465       12.8467315991
  C        35.9156428507       10.5750314280       13.5482006874
  C        34.7104583041       10.5809135343       12.8524177348
  C        29.0153361492       11.4297029665       11.3378020744
  O        17.0631273790       10.2536897915       13.4743962747
  O        15.8690626996        9.7322236047       11.6749206361
  H        34.6989074875       10.3230763025       11.7995980086
  C        22.2497371016        6.2881828480        6.5519003704
  C        22.4254531121        7.0576072719        7.8289759949
  C        23.6852576770        7.5442235081        8.1666938885
  C        27.7446526458       11.0579347675       10.7683965522
  O        21.0865483992        6.1318232077        6.1068952528
  O        23.2897311069        5.8764557893        5.9848103336
  C        21.3289018899        7.3361271781        8.6361180735
  C        23.8559246902        8.3225474295        9.3155256744
  C        27.5009836502        9.7122249653       10.3655646946
  C        35.9404687934       10.8882946574       14.9027971595
  C        33.5180145211       10.9069992083       13.5062825782
  C        30.0419846429       10.4544667649       11.5022505127
 Cu        17.3118477891        8.8475473425       10.5422765381
 Cu        23.5315525764        5.4060209747        4.0148878086
  C        28.3841734327       19.0107717629       12.5432044597
  C        27.6649590991       18.1539491668       12.0764006546
  C        25.1554026135       12.2878524286        4.5571064966
  C        26.1725735133       12.8667931875        4.8722251560
  H        18.0061609848       12.2234119962        7.7198762663
  H        31.2174594658       22.8292633410       14.8823745978
  H        22.7891973552       13.3866398130        3.9509192546
  N        26.9011819646       12.0742395860       10.6830031355
  S        27.6483302205       13.4107739314       11.2672615661
  N        29.0780944237       12.7120331251       11.6587960634
     141
 i =     732, E =     -348.1343984104
  C        22.7679826170        8.0288781570        3.7392134076
  C        22.8033710877        9.5281845287        3.7622358258
  C        23.9690603665       10.2028602860        4.1046132528
  C        27.7050048456       14.7396912307        4.5669384059
  O        21.6302852779        7.4979195986        3.7441926727
  O        23.8473982973        7.3927232331        3.7453074488
  H        24.8702012221        9.6400170930        4.3198817013
  H        26.9497628008       15.2555263720        3.9846694256
  C        16.0635197530       15.1194980949        4.0908171574
  C        36.0738434436       15.9832618992        4.4019998239
  C        34.8359268148       15.4161700811        4.6867751410
  C        28.9795424634       15.3180468487        4.6768072490
  O        17.1598929061       15.7081278646        3.9234828687
  O        15.9027966887       13.8798278227        3.9978865972
  H        34.7334906529       14.3371788754        4.7072547670
  H        29.1652274194       16.2616637550        4.1760738701
  C        22.2459379020        2.9467001464        4.4927484412
  C        35.1228643925       18.1876416164        4.5977444462
  C        33.8795713961       17.6260368384        4.8720246740
  C        29.7230164537       13.4751057379        6.0227163016
  O        23.3956829787        3.4264641838        4.3408976135
  O        21.1918162485        3.6247621534        4.5388522905
  H        33.0255334318       18.2724105214        5.0392416619
  C        20.3670407882       12.3904247852        3.3172955756
  C        21.6351351706       11.6218000772        3.5548823948
  C        22.8003043608       12.3055819438        3.8905256455
  C        28.4142705996       12.8836908004        5.9135489400
  O        19.2808400856       11.7614844962        3.3327642042
  O        20.4696545880       13.6294320417        3.1529128941
  C        21.6296142721       10.2326396630        3.5040160807
  C        23.9720733148       11.6006502909        4.1857038987
  C        27.4011535537       13.5119626144        5.1300522588
  C        36.2229324368       17.3683051693        4.3672355579
  C        33.7271233488       16.2362137557        4.9262519532
  C        30.0180587189       14.6991518239        5.3527741618
 Cu        20.9802178253        5.6216640189        4.1696538223
 Cu        19.0184810160       15.0343211218        3.4513599671
  C        32.2938507568       10.8412946219       12.8078155211
  C        31.2599591736       10.7124880514       12.1890932233
  C        22.4406380535       14.4053260517        9.6232667080
  C        23.4647487328       14.9035964090       10.0376441489
  H        20.3383300197        6.9775370521        8.3653682696
  H        36.8853081244       10.8905138450       15.4522245034
  H        20.8745620789       12.6195875239       10.8645790234
  N        28.3028895258       11.7513295198        6.5889044863
  S        29.7374527666       11.4470578032        7.3204420822
  N        30.5468965740       12.7638176292        6.7750502705
  C        19.1089404025       13.9814869551        5.9879496979
  C        19.5957045025       13.6421506108        7.3649394562
  C        20.7611680000       14.2122778935        7.8623224538
  C        24.6857832948       15.9287779243       11.8802621695
  O        18.2581457583       13.2035019005        5.4908365043
  O        19.5835695743       14.9820854144        5.4021646198
  H        21.3010974217       14.9367783397        7.2633905823
  H        23.9106944565       15.6021662258       12.5644214584
  C        17.3806016487        6.8291556825       12.4154823474
  C        30.1565333674       22.2445554194       13.0948772076
  C        29.4290778720       21.2401753420       12.4648332311
  C        25.7227578016       16.7351972747       12.3752221702
  O        18.1090231451        7.6518866407       13.0224691298
  O        16.8381326550        7.0450770514       11.3061316411
  H        29.0502005700       21.4021936684       11.4621768159
  H        25.7143409060       17.0035563090       13.4256838011
  C        17.8384844692       14.3155466230        0.9962947917
  C        30.3900290626       20.8636342094       15.0543960398
  C        29.6528495003       19.8597209550       14.4336871044
  C        26.7127059714       16.8386181764       10.1912921709
  O        18.5786564513       15.1967063523        1.4971003737
  O        17.4319053646       13.2970053143        1.6049066899
  H        29.4469656696       18.9388929625       14.9673432532
  C        18.6359473803       11.2921295132       10.1718829064
  C        19.3564649239       12.3406818554        9.3742326225
  C        20.5191022283       12.9125978068        9.8833329818
  C        25.6504456533       16.0082842805        9.6837601170
  O        17.7946417130       10.5712430817        9.5821735015
  O        18.9483229610       11.1776868000       11.3810162785
  C        18.8998498592       12.6925464910        8.1095042344
  C        21.2402798907       13.8395937903        9.1237136266
  C        24.5944816353       15.5826687583       10.5431121960
  C        30.6471789542       22.0554873343       14.3852928249
  C        29.1727001361       20.0367752886       13.1316851596
  C        26.7216048055       17.2399714414       11.5596799320
 Cu        17.6277405733       12.8895833227        3.5915690546
 Cu        18.7070961613        9.5425478273       12.5766819749
  C        32.4430637343       15.6785556088        5.1590627698
  C        31.3263576620       15.2305974227        5.3071203519
  C        25.1327659846        8.8190185860        9.6695304220
  C        26.2228839753        9.2562827875        9.9663967324
  H        20.7154061160        9.7023714234        3.2634172398
  H        37.1880906667       17.8080832076        4.1436642221
  H        24.5280316176        7.3166352107        7.5403914218
  N        25.7881533347       15.7243566118        8.3986593769
  S        27.1595551736       16.4415864195        7.8586863075
  N        27.6085732173       17.1480135318        9.2680275367
  C        20.2948470760        8.4087833586       10.6439004250
  C        21.4958950662        8.0797898651        9.8090404582
  C        22.7506040919        8.5684068484       10.1536442835
  C        28.5068103799        8.7551847287       10.6241804131
  O        19.1752008046        8.2037259632       10.1143503880
  O        20.4607168883        8.8879374135       11.7897588882
  H        22.8658305211        9.1604426197       11.0543834200
  H        28.3259773914        7.7099086501       10.4002809672
  C        21.7869185617        5.1096569742        1.5740192067
  C        34.7583545847       11.2062987208       15.5726876492
  C        33.5509090904       11.2172377627       14.8816476587
  C        29.7453908766        9.1197631154       11.1752029296
  O        22.9234322370        5.1463431108        2.1058155332
  O        20.7081060997        5.2621690914        2.1942547463
  H        32.6334294538       11.4475834612       15.4110413676
  H        30.4797813840        8.3434603783       11.3584714158
  C        15.9862053884       10.1889430314       12.8519677915
  C        35.9217706466       10.5937299254       13.5554927701
  C        34.7159578645       10.5949566192       12.8607484629
  C        29.0600642909       11.4182979235       11.2499567271
  O        17.0698288518       10.2771950331       13.4785837807
  O        15.8744402498        9.7570114289       11.6796206847
  H        34.7045916321       10.3390502213       11.8074788848
  C        22.2445554914        6.2832787645        6.5630914339
  C        22.4201452026        7.0511486552        7.8409286998
  C        23.6815042561        7.5311485803        8.1825030159
  C        27.7879811996       11.0439774425       10.6853138362
  O        21.0816109482        6.1290372315        6.1166844629
  O        23.2845620752        5.8706533982        5.9966083403
  C        21.3226122637        7.3352597102        8.6446921953
  C        23.8526025909        8.3074983021        9.3322737024
  C        27.5002139204        9.6772045935       10.4005716039
  C        35.9464444447       10.9039477775       14.9107255383
  C        33.5226980885       10.9117285600       13.5169633907
  C        30.0421952118       10.4241233891       11.5296988558
 Cu        17.3066753970        8.8638703286       10.5404551006
 Cu        23.5299235618        5.4060691363        4.0264975535
  C        28.3792635247       19.0247371011       12.5311968445
  C        27.6600628828       18.1684730370       12.0634208953
  C        25.1539379648       12.2895756409        4.5583667662
  C        26.1719883131       12.8671783613        4.8731650263
  H        18.0058851031       12.2300002436        7.7073959157
  H        31.2120981318       22.8402956788       14.8750492968
  H        22.7893915811       13.3882917735        3.9427237851
  N        26.9881504688       12.0797000151       10.4865273568
  S        27.7758092579       13.4349749951       10.9642032781
  N        29.1676550176       12.7217132946       11.4531045271
     141
 i =     732, E =     -348.1344574223
  C        22.7676395516        8.0293747976        3.7527183175
  C        22.8036670457        9.5288418549        3.7690374315
  C        23.9690452983       10.2043455546        4.1107850668
  C        27.7035871018       14.7479393674        4.5877523352
  O        21.6299898609        7.4984388855        3.7582945626
  O        23.8470606561        7.3932381070        3.7627812250
  H        24.8692170464        9.6419319038        4.3311724382
  H        26.9431104125       15.2755468208        4.0231226288
  C        16.0676968743       15.1203359264        4.0757017927
  C        36.0778650000       15.9822097445        4.3920144377
  C        34.8408233669       15.4131221122        4.6767632478
  C        28.9793925142       15.3236506735        4.6971115600
  O        17.1633463646       15.7100775928        3.9076975805
  O        15.9076888669       13.8807831129        3.9796381000
  H        34.7392322668       14.3339853531        4.6933469464
  H        29.1607244872       16.2770458348        4.2135923878
  C        22.2474246825        2.9447995922        4.4991613215
  C        35.1254995578       18.1851644638        4.5981853912
  C        33.8830785818       17.6215244469        4.8722789865
  C        29.7349845040       13.4539757074        5.9986836183
  O        23.3968358141        3.4259860059        4.3492673600
  O        21.1929098878        3.6220954958        4.5479979670
  H        33.0288495015       18.2666263294        5.0434449036
  C        20.3707725802       12.3906518590        3.3033011320
  C        21.6378703163       11.6225023770        3.5476779870
  C        22.8026651153       12.3070234755        3.8831436742
  C        28.4249873513       12.8653727065        5.8902640079
  O        19.2844703680       11.7617377812        3.3175752110
  O        20.4735262994       13.6291869235        3.1353185965
  C        21.6312686039       10.2330208049        3.5040130163
  C        23.9731140323       11.6025911060        4.1848753626
  C        27.4045881003       13.5092713863        5.1291688481
  C        36.2258137432       17.3675232340        4.3625614937
  C        33.7317150123       16.2313290531        4.9213517962
  C        30.0241642439       14.6912059600        5.3506950688
 Cu        20.9789259641        5.6200701416        4.1816923512
 Cu        19.0222391465       15.0351335929        3.4336960968
  C        32.2917868861       10.8366413735       12.8266377746
  C        31.2544472086       10.7007098241       12.2155427556
  C        22.4450188266       14.4087714176        9.6039802068
  C        23.4691318025       14.9077331372       10.0175260215
  H        20.3301680583        6.9783926109        8.3733594296
  H        36.8898612071       10.9119284180       15.4587275803
  H        20.8782263004       12.6260909470       10.8486825553
  N        28.3195337294       11.7195221469        6.5433813400
  S        29.7608361086       11.3998209819        7.2545269950
  N        30.5657413675       12.7270742409        6.7281952142
  C        19.1121031124       13.9821068792        5.9705481772
  C        19.5987447705       13.6439788801        7.3479246973
  C        20.7649453034       14.2138498883        7.8438676794
  C        24.6919884593       15.9291790624       11.8609074669
  O        18.2611768181       13.2041015693        5.4738586724
  O        19.5873026103       14.9820662689        5.3840046437
  H        21.3051883778       14.9370013981        7.2435934505
  H        23.9195491084       15.5977742055       12.5457658828
  C        17.3617051667        6.8477166405       12.4120531916
  C        30.1426522518       22.2597547072       13.0868163619
  C        29.4173677674       21.2554338742       12.4541805984
  C        25.7276327315       16.7370396707       12.3562466877
  O        18.0874907782        7.6707803260       13.0215637431
  O        16.8186316155        7.0656743212       11.3033209799
  H        29.0355864968       21.4202953955       11.4530950121
  H        25.7209877305       17.0015820401       13.4076905604
  C        17.8393368883       14.3180861980        0.9793561459
  C        30.3863835371       20.8708716630       15.0395709894
  C        29.6511174888       19.8671132666       14.4164073587
  C        26.7116384237       16.8517552125       10.1702119228
  O        18.5801592700       15.1983529997        1.4809486290
  O        17.4356926554       13.2970615500        1.5857097137
  H        29.4499525520       18.9431900516       14.9465002110
  C        18.6373804038       11.3007257023       10.1603862198
  C        19.3591502624       12.3460881779        9.3595495769
  C        20.5226584007       12.9176639054        9.8670412036
  C        25.6508455797       16.0198016679        9.6622877275
  O        17.7925787701       10.5813796869        9.5736612532
  O        18.9515686023       11.1876491098       11.3690978283
  C        18.9022380048       12.6963219633        8.0944150319
  C        21.2443196481       13.8428025740        9.1056260923
  C        24.5983618019       15.5877845990       10.5227084786
  C        30.6373893017       22.0666400298       14.3750943164
  C        29.1670662643       20.0482053582       13.1164145155
  C        26.7226714748       17.2481417193       11.5400090998
 Cu        17.6326637669       12.8907981583        3.5731000341
 Cu        18.7013084744        9.5593820459       12.5769126040
  C        32.4485372162       15.6718525970        5.1546125864
  C        31.3323579027       15.2227172120        5.3033697635
  C        25.1224121555        8.8171786993        9.6901497103
  C        26.2089358268        9.2553854086        9.9981826086
  H        20.7172705174        9.7022523917        3.2637008891
  H        37.1902841730       17.8089205343        4.1391770761
  H        24.5215889429        7.3166011589        7.5557895833
  N        25.7862416619       15.7411208511        8.3757829291
  S        27.1537598359       16.4651100217        7.8348810537
  N        27.6040997248       17.1675977519        9.2458150333
  C        20.2837638293        8.4125442684       10.6509248477
  C        21.4855107673        8.0805771736        9.8187215916
  C        22.7397961942        8.5682245338       10.1659359776
  C        28.4422243880        8.7270311053       10.7830235118
  O        19.1646510535        8.2106588672       10.1194971300
  O        20.4491907893        8.8919833963       11.7969639257
  H        22.8536048510        9.1600380438       11.0669871751
  H        28.2192053553        7.6742966396       10.6508363621
  C        21.7892724735        5.1141759980        1.5859780986
  C        34.7612027494       11.2142359998       15.5841719731
  C        33.5522398456       11.2179632131       14.8958417500
  C        29.6827420725        9.0873494867       11.3322852169
  O        22.9254264779        5.1510518194        2.1183323320
  O        20.7098097563        5.2637661897        2.2060120428
  H        32.6342669872       11.4402118275       15.4278053970
  H        30.3767156999        8.3006338357       11.6061163679
  C        15.9883563918       10.2157143401       12.8559524882
  C        35.9241558461       10.6143397820       13.5631068200
  C        34.7169027535       10.6099241151       12.8706875398
  C        29.1009015627       11.4101683873       11.1754391547
  O        17.0732554368       10.3051714243       13.4803922136
  O        15.8753212481        9.7858255532       11.6829929171
  H        34.7049079419       10.3563871208       11.8168699753
  C        22.2395389916        6.2816761023        6.5757308492
  C        22.4131266859        7.0510834254        7.8529031229
  C        23.6739872635        7.5314138110        8.1963726398
  C        27.8259308798       11.0403928503       10.6140327063
  O        21.0771332711        6.1270155154        6.1278223624
  O        23.2801709875        5.8679440832        6.0112706817
  C        21.3140891380        7.3357952778        8.6543677284
  C        23.8429803526        8.3072352069        9.3465836381
  C        27.4860734943        9.6668161704       10.4431216474
  C        35.9498640359       10.9211591875       14.9190997011
  C        33.5232218147       10.9158924983       13.5306202660
  C        30.0319296831       10.4052730670       11.5677556451
 Cu        17.2973834687        8.8817191615       10.5394277229
 Cu        23.5290064406        5.4064998646        4.0406597206
  C        28.3760092033       19.0356845499       12.5136612163
  C        27.6590063866       18.1782620560       12.0446474883
  C        25.1549678223       12.2915669117        4.5572081236
  C        26.1738008415       12.8680331251        4.8716584262
  H        18.0074466419       12.2342511496        7.6935792192
  H        31.2009069100       22.8512199909       14.8668294730
  H        22.7924842054       13.3899937063        3.9299216176
  N        27.0766323744       12.0872415915       10.3058035244
  S        27.9124782069       13.4454595647       10.6824488142
  N        29.2612689414       12.7209531701       11.2656449567
     141
 i =     732, E =     -348.1344425589
  C        22.7752591956        8.0300874379        3.7520874873
  C        22.8127474844        9.5296305013        3.7663675105
  C        23.9783114281       10.2048467802        4.1080117174
  C        27.7087709662       14.7557919312        4.6061427906
  O        21.6372619060        7.5001833290        3.7581635181
  O        23.8540951032        7.3926860212        3.7632674378
  H        24.8780261389        9.6421642201        4.3295865800
  H        26.9425465914       15.2931323827        4.0587313904
  C        16.0789047288       15.1239772389        4.0712164363
  C        36.0889247518       15.9854222025        4.3887833873
  C        34.8520010713       15.4152769703        4.6721435004
  C        28.9847713097       15.3312402550        4.7151951493
  O        17.1748472689       15.7133950067        3.9039957749
  O        15.9183065007       13.8846137218        3.9736349714
  H        34.7508930187       14.3360655193        4.6866339272
  H        29.1604064383       16.2940177232        4.2484403639
  C        22.2558799534        2.9475469949        4.5021568636
  C        35.1353719778       18.1875528368        4.5988213436
  C        33.8931612570       17.6227535490        4.8716507569
  C        29.7544302503       13.4380851549        5.9737809512
  O        23.4049378218        3.4303191556        4.3536156657
  O        21.2007816356        3.6237430460        4.5512824547
  H        33.0386103559       18.2671838277        5.0437986636
  C        20.3817066822       12.3923068896        3.2953760693
  C        21.6483975595       11.6239565213        3.5417053412
  C        22.8133110941       12.3081066905        3.8775198511
  C        28.4444487448       12.8495765940        5.8654342501
  O        19.2952024287       11.7637291077        3.3101535168
  O        20.4847453160       13.6305817184        3.1253201479
  C        21.6410302662       10.2343838050        3.4996575917
  C        23.9831821980       11.6032404143        4.1807666051
  C        27.4162476392       13.5063974299        5.1261535632
  C        36.2362334918       17.3708859221        4.3619968052
  C        33.7423174053       16.2323735836        4.9181275387
  C        30.0362859892       14.6880652824        5.3472875683
 Cu        20.9765673808        5.6226198118        4.1834614742
 Cu        19.0315635116       15.0332113718        3.4263915483
  C        32.2764315610       10.8427856432       12.8377181740
  C        31.2347837999       10.7050397402       12.2345543327
  C        22.4529977990       14.4029759398        9.5982016369
  C        23.4774963523       14.9018373607       10.0109557020
  H        20.3150800042        6.9808853300        8.3718618591
  H        36.8813660564       10.9208447461       15.4575766891
  H        20.8812472649       12.6270290670       10.8467202278
  N        28.3465470600       11.6908710375        6.4966095170
  S        29.7944417433       11.3595998639        7.1885383093
  N        30.5926551225       12.6983380682        6.6815051294
  C        19.1202277275       13.9764387649        5.9647211382
  C        19.6057487048       13.6394726991        7.3428749564
  C        20.7734153123       14.2072844552        7.8377491861
  C        24.6952221714       15.9296328957       11.8537195369
  O        18.2683601948       13.1991184441        5.4686041950
  O        19.5971615836       14.9750536043        5.3773669683
  H        21.3158161062       14.9274818542        7.2358743781
  H        23.9198033986       15.6021556606       12.5371103521
  C        17.3442910228        6.8574370187       12.4157471425
  C        30.1313593285       22.2668463332       13.0876381192
  C        29.4088820569       21.2612635463       12.4537549127
  C        25.7296816943       16.7388016042       12.3493955158
  O        18.0674856838        7.6819005241       13.0265338610
  O        16.7996814425        7.0758684063       11.3079407271
  H        29.0243084450       21.4273223479       11.4539358365
  H        25.7191208435       17.0081648726       13.3995875168
  C        17.8428901471       14.3184065187        0.9738176566
  C        30.3855133658       20.8732435157       15.0357513273
  C        29.6527037910       19.8683493678       14.4115046767
  C        26.7221478056       16.8427624886       10.1667693324
  O        18.5846593066       15.1982423479        1.4746748039
  O        17.4418071578       13.2960031363        1.5796432613
  H        29.4564212712       18.9421607074       14.9394715205
  C        18.6364410421       11.3064584919       10.1612120845
  C        19.3619130167       12.3473911667        9.3577862609
  C        20.5269057887       12.9169654454        9.8641451872
  C        25.6624156470       16.0095738302        9.6584401191
  O        17.7887769022       10.5891374126        9.5761186855
  O        18.9502664667       11.1948173032       11.3701264170
  C        18.9063563782       12.6957023353        8.0915794200
  C        21.2513802271       13.8381757691        9.1006068835
  C        24.6062248433       15.5824049876       10.5167207742
  C        30.6300863705       22.0719150629       14.3741065592
  C        29.1650909502       20.0511078414       13.1130787537
  C        26.7282527210       17.2454480142       11.5347460222
 Cu        17.6418680872       12.8914530795        3.5666211470
 Cu        18.6874017579        9.5676667499       12.5778155166
  C        32.4595247766       15.6716536160        5.1506101809
  C        31.3437633956       15.2212387673        5.2989860663
  C        25.1021268246        8.8270605764        9.6981959333
  C        26.1856147818        9.2660015269       10.0153843669
  H        20.7268585305        9.7039096846        3.2593233926
  H        37.2005763473       17.8131334715        4.1397127493
  H        24.5060533040        7.3319432991        7.5564404906
  N        25.8023467956       15.7252996244        8.3736370130
  S        27.1725252613       16.4458072901        7.8346377197
  N        27.6183595346       17.1537249077        9.2443388658
  C        20.2650975013        8.4125047122       10.6521596402
  C        21.4671134637        8.0832816581        9.8196180149
  C        22.7201740926        8.5726052021       10.1687770455
  C        28.3624810875        8.7287870958       10.9327270140
  O        19.1460301614        8.2111601885       10.1205122120
  O        20.4307591842        8.8903004409       11.7988998753
  H        22.8322349289        9.1623127953       11.0714179515
  H        28.0958705452        7.6786651039       10.8931023540
  C        21.7827507100        5.1167444035        1.5903707079
  C        34.7526099380       11.2195573927       15.5882563772
  C        33.5421737696       11.2219941650       14.9026044945
  C        29.6033485224        9.0870274007       11.4822825873
  O        22.9191757497        5.1519770142        2.1218885861
  O        20.7037301258        5.2662598768        2.2115764260
  H        32.6248111024       11.4405374288       15.4371418268
  H        30.2545117048        8.3013578923       11.8486077908
  C        15.9753708476       10.2303486647       12.8535220977
  C        35.9121161890       10.6273948761       13.5630378467
  C        34.7035286693       10.6234935733       12.8728048281
  C        29.1305651502       11.4067065478       11.0896492711
  O        17.0609774218       10.3199775751       13.4767833723
  O        15.8612018181        9.8005677795       11.6806060772
  H        34.6898439422       10.3729684282       11.8182971530
  C        22.2277359789        6.2894374901        6.5757623322
  C        22.3981934366        7.0599573964        7.8525691550
  C        23.6576491724        7.5434940530        8.1970359282
  C        27.8549008657       11.0393555874       10.5278900490
  O        21.0661234766        6.1326114384        6.1262493901
  O        23.2695787758        5.8758610869        6.0136551352
  C        21.2979490046        7.3404016388        8.6538361826
  C        23.8241023347        8.3165973620        9.3491988616
  C        27.4608776277        9.6710078311       10.4724247444
  C        35.9402687970       10.9303224932       14.9198660007
  C        33.5108326228       10.9242624509       13.5365759337
  C        30.0073439755       10.4050938279       11.5977249610
 Cu        17.2832240167        8.8914145840       10.5420975375
 Cu        23.5307981300        5.4092052789        4.0441322290
  C        28.3769535511       19.0368759261       12.5091894142
  C        27.6627547270       18.1775572617       12.0393460492
  C        25.1652964777       12.2915496909        4.5533894882
  C        26.1846535634       12.8670987099        4.8679357955
  H        18.0102779635       12.2352935914        7.6917040719
  H        31.1918055723       22.8572258212       14.8667261959
  H        22.8037020704       13.3911313773        3.9232985601
  N        27.1592197050       12.0835939533       10.1057064767
  S        28.0430132011       13.4352930308       10.3822138634
  N        29.3446550344       12.7127948275       11.0658578990
     141
 i =     732, E =     -348.1343736348
  C        22.7779377811        8.0360661465        3.7477636794
  C        22.8150894591        9.5355310188        3.7616202513
  C        23.9807185269       10.2111627303        4.1018470786
  C        27.7033211634       14.7713868824        4.6313458774
  O        21.6398948933        7.5063568098        3.7526429191
  O        23.8567000685        7.3984232657        3.7605369319
  H        24.8810098758        9.6489043111        4.3221651292
  H        26.9285725120       15.3212173977        4.1089243964
  C        16.0799124466       15.1302161877        4.0742154298
  C        36.0907246710       15.9929237181        4.3905964708
  C        34.8530715833       15.4236154837        4.6720560048
  C        28.9787570496       15.3480498642        4.7407114889
  O        17.1765685078       15.7183633311        3.9073312350
  O        15.9178814318       13.8909583024        3.9773743738
  H        34.7510789888       14.3444805746        4.6858078627
  H        29.1456733790       16.3240262347        4.2988277874
  C        22.2601102142        2.9556282306        4.5041901114
  C        35.1388052537       18.1956740289        4.6005025885
  C        33.8958175322       17.6317395205        4.8716887266
  C        29.7698935995       13.4229120115        5.9360252624
  O        23.4094344698        3.4381000542        4.3561977040
  O        21.2052502777        3.6321115741        4.5528666956
  H        33.0416056853       18.2767993909        5.0431475006
  C        20.3816875119       12.3971858505        3.2944447010
  C        21.6491317969       11.6293192983        3.5392113120
  C        22.8141764627       12.3139392692        3.8738632642
  C        28.4609109804       12.8327149529        5.8266763926
  O        19.2951670979       11.7686571000        3.3108250695
  O        20.4845835014       13.6353968361        3.1237254631
  C        21.6426002632       10.2397766138        3.4966027023
  C        23.9849055991       11.6095768470        4.1751456851
  C        27.4211845470       13.5068827024        5.1197747738
  C        36.2393093302       17.3782800157        4.3645354323
  C        33.7437136335       16.2414613315        4.9171143639
  C        30.0398649422       14.6912997459        5.3421357747
 Cu        20.9768104455        5.6307441647        4.1813848131
 Cu        19.0299904747       15.0342177055        3.4279167855
  C        32.2699856995       10.8513570096       12.8421753018
  C        31.2261259948       10.7110090745       12.2435554184
  C        22.4581489934       14.3990990125        9.5961420458
  C        23.4833093909       14.8976238671       10.0076943473
  H        20.3068720130        6.9849742427        8.3702805780
  H        36.8786771806       10.9275539185       15.4550129263
  H        20.8856200197       12.6251046153       10.8468093435
  N        28.3753084100       11.6553810211        6.4242263993
  S        29.8328934058       11.3095880073        7.0878909279
  N        30.6196341692       12.6661332934        6.6112560450
  C        19.1207079685       13.9755254535        5.9665125061
  C        19.6078107824       13.6378122464        7.3439007855
  C        20.7767236204       14.2043435586        7.8373152820
  C        24.6979063012       15.9290181281       11.8500165073
  O        18.2670318880       13.1993906504        5.4715120105
  O        19.5980352165       14.9736605820        5.3788487013
  H        21.3193028582       14.9237629527        7.2346722783
  H        23.9202289425       15.6045087810       12.5322710888
  C        17.3344986355        6.8614423819       12.4203639449
  C        30.1237268406       22.2699752509       13.0913055751
  C        29.4038412236       21.2632593935       12.4562629070
  C        25.7317516561       16.7387166794       12.3460650868
  O        18.0568836335        7.6863961861       13.0314870965
  O        16.7892311375        7.0800490546       11.3129286110
  H        29.0192751641       21.4292836477       11.4564342418
  H        25.7184542608       17.0114068532       13.3953752119
  C        17.8381664021       14.3205275672        0.9763371502
  C        30.3803536356       20.8751665118       15.0383103110
  C        29.6501818029       19.8691109758       14.4128760829
  C        26.7302840392       16.8351487784       10.1659176584
  O        18.5806303436       15.2001983193        1.4762454417
  O        17.4369841976       13.2984933974        1.5828269535
  H        29.4559568344       18.9419525200       14.9399065991
  C        18.6380483533       11.3072518134       10.1637780386
  C        19.3646010251       12.3466952572        9.3593973002
  C        20.5307707602       12.9150363065        9.8644121731
  C        25.6710338728       16.0015358086        9.6571563560
  O        17.7896927415       10.5904696001        9.5790599381
  O        18.9515952154       11.1964184218       11.3727862157
  C        18.9081209552       12.6951080217        8.0935774995
  C        21.2555897230       13.8351071783        9.0997872505
  C        24.6120772070       15.5779899906       10.5138056405
  C        30.6224699142       22.0749542472       14.3777469983
  C        29.1627637795       20.0518972816       13.1143596540
  C        26.7329274009       17.2421253199       11.5326308394
 Cu        17.6388607749       12.8942524252        3.5701666517
 Cu        18.6806959707        9.5700164588       12.5797821889
  C        32.4608422436       15.6806158067        5.1477552751
  C        31.3456417716       15.2281408204        5.2940276401
  C        25.0937876340        8.8228044755        9.7085510283
  C        26.1768262197        9.2597942884       10.0295204718
  H        20.7284126301        9.7088698272        3.2572872373
  H        37.2042792277       17.8197839970        4.1434967170
  H        24.4983526008        7.3389537938        7.5583352102
  N        25.8138047404       15.7138434913        8.3734196883
  S        27.1858895435       16.4319461256        7.8357957573
  N        27.6289613542       17.1429847447        9.2448340947
  C        20.2564976058        8.4093668699       10.6559148039
  C        21.4584421327        8.0811772525        9.8231271719
  C        22.7117030402        8.5676454402       10.1755667132
  C        28.2989626531        8.7361077668       11.0710844591
  O        19.1372909764        8.2081851124       10.1244599476
  O        20.4225380230        8.8869808693       11.8026905374
  H        22.8235505488        9.1531838156       11.0809372648
  H        27.9914268316        7.6977752475       11.1227320628
  C        21.7816425986        5.1215107594        1.5908131469
  C        34.7501960751       11.2260425797       15.5885491305
  C        33.5389279040       11.2285188425       14.9044248854
  C        29.5392486406        9.0981582365       11.6192014557
  O        22.9181593952        5.1557746069        2.1219918042
  O        20.7027309266        5.2712079100        2.2123107445
  H        32.6219800913       11.4449979921       15.4405107337
  H        30.1493895614        8.3269913989       12.0758590894
  C        15.9694417768       10.2393008399       12.8508709176
  C        35.9072404611       10.6380327871       13.5609181266
  C        34.6981362142       10.6363205821       12.8715900053
  C        29.1710938608       11.3858020422       10.9944407507
  O        17.0551652807       10.3275871230       13.4741800897
  O        15.8544750404        9.8086156424       11.6783778973
  H        34.6834013399       10.3879929038       11.8165860669
  C        22.2213925112        6.2986998913        6.5738448740
  C        22.3903656202        7.0657795768        7.8526619525
  C        23.6496933471        7.5479668910        8.1993968451
  C        27.8959070216       11.0147012398       10.4339705314
  O        21.0603348334        6.1428651927        6.1226221957
  O        23.2638910874        5.8859221847        6.0123915004
  C        21.2896481356        7.3431369939        8.6542837119
  C        23.8157206363        8.3150992181        9.3553262580
  C        27.4500961893        9.6628015695       10.4942404319
  C        35.9370339862       10.9382777086       14.9182917969
  C        33.5062025235       10.9343631978       13.5377112076
  C        29.9952053356       10.4041923787       11.6165654101
 Cu        17.2768601117        8.8941448419       10.5448409230
 Cu        23.5332232188        5.4162007137        4.0443607809
  C        28.3774305006       19.0362891954       12.5090614743
  C        27.6658914298       18.1756530243       12.0375764489
  C        25.1675558170       12.2972243293        4.5468495307
  C        26.1885570601       12.8701226658        4.8609444374
  H        18.0110195637       12.2357172901        7.6948413555
  H        31.1823234011       22.8610539459       14.8712286376
  H        22.8040874085       13.3969376641        3.9201329681
  N        27.2518139895       12.0398438759        9.8982876376
  S        28.1802397912       13.3781730169       10.0739504724
  N        29.4362005689       12.6754532423       10.8564406729
     141
 i =     732, E =     -348.1343622555
  C        22.7855446221        8.0424086508        3.7428260441
  C        22.8238745600        9.5417361023        3.7541585070
  C        23.9904931749       10.2170016855        4.0913785292
  C        27.7029867505       14.7901152458        4.6609092787
  O        21.6472392278        7.5135173176        3.7480131727
  O        23.8639230220        7.4038532703        3.7570360184
  H        24.8908160533        9.6544964626        4.3109211036
  H        26.9163467364       15.3549534178        4.1734543774
  C        16.0893822007       15.1377521326        4.0742257130
  C        36.1010014230       16.0018861614        4.3892735741
  C        34.8623540842       15.4334454501        4.6676557107
  C        28.9770111622       15.3698413530        4.7706451678
  O        17.1870184487       15.7246337031        3.9087688064
  O        15.9257532216       13.8988323104        3.9766735743
  H        34.7592503187       14.3544046090        4.6801904548
  H        29.1313630125       16.3628530738        4.3635410228
  C        22.2721912400        2.9652134534        4.5038979121
  C        35.1506920414       18.2052942955        4.5991871419
  C        33.9067405940       17.6422672687        4.8676860991
  C        29.7983712257       13.4049181202        5.8778583114
  O        23.4214115395        3.4481100639        4.3559766886
  O        21.2172446091        3.6414343658        4.5531193110
  H        33.0527335388       18.2878656376        5.0381106477
  C        20.3911127738       12.4039695680        3.2880012989
  C        21.6588146262       11.6360204305        3.5311345701
  C        22.8247266342       12.3203356047        3.8633699406
  C        28.4915073363       12.8109337193        5.7669946867
  O        19.3046763228       11.7754396719        3.3061043603
  O        20.4937606661       13.6422523234        3.1172501952
  C        21.6514060801       10.2464230186        3.4901411498
  C        23.9955956946       11.6155276423        4.1632685632
  C        27.4359004054       13.5061685937        5.1053559802
  C        36.2509444401       17.3871667548        4.3645111389
  C        33.7532849956       16.2521373474        4.9112572171
  C        30.0512748111       14.6970034025        5.3293912623
 Cu        20.9777557413        5.6394027092        4.1795338110
 Cu        19.0360024506       15.0349858004        3.4265319644
  C        32.2582378781       10.8719723963       12.8469178465
  C        31.2106323353       10.7307031794       12.2550589675
  C        22.4586187902       14.3945727916        9.5980842167
  C        23.4838859739       14.8935028352       10.0088893810
  H        20.2938158463        6.9910250021        8.3660036287
  H        36.8717443637       10.9345448945       15.4511642710
  H        20.8820647224       12.6237512986       10.8493378009
  N        28.4236516525       11.6097788380        6.3175193037
  S        29.8945542760       11.2474340547        6.9417436210
  N        30.6643109397       12.6277752912        6.5078041510
  C        19.1253023361       13.9712759798        5.9654394088
  C        19.6102305679       13.6337251196        7.3435767189
  C        20.7792339241       14.1993296663        7.8377651054
  C        24.6969744387       15.9280778292       11.8502515355
  O        18.2711680083       13.1960565728        5.4697275510
  O        19.6046598135       14.9686338071        5.3782874738
  H        21.3234781678       14.9173498903        7.2349573649
  H        23.9185374455       15.6050324767       12.5323429660
  C        17.3209838383        6.8663568482       12.4245937256
  C        30.1137485802       22.2735011703       13.0938420000
  C        29.3953462036       21.2660897157       12.4582692631
  C        25.7303485226       16.7387002555       12.3457448144
  O        18.0425219042        7.6916505125       13.0362544724
  O        16.7742945692        7.0856988745       11.3180045075
  H        29.0087853861       21.4327990636       11.4593264910
  H        25.7159729721       17.0134971154       13.3944996281
  C        17.8376963053       14.3204785747        0.9750538113
  C        30.3770917833       20.8761208812       15.0380846015
  C        29.6483697401       19.8693126055       14.4121732039
  C        26.7308589933       16.8312183127       10.1663139899
  O        18.5807536069       15.1998688408        1.4743468711
  O        17.4378771105       13.2976761930        1.5812943637
  H        29.4573276128       18.9407867596       14.9379531084
  C        18.6334233923       11.3083334350       10.1651833773
  C        19.3626206564       12.3455531938        9.3602814158
  C        20.5289749505       12.9128918806        9.8660751718
  C        25.6721063737       15.9966247809        9.6581325913
  O        17.7840363814       10.5926285923        9.5806812894
  O        18.9462000756       11.1981515806       11.3744252971
  C        18.9082039186       12.6929681754        8.0934548281
  C        21.2560209007       13.8310473240        9.1012818272
  C        24.6124870854       15.5744578317       10.5146433213
  C        30.6151342000       22.0775722903       14.3791239562
  C        29.1583922659       20.0530678947       13.1147693683
  C        26.7323068618       17.2405279562       11.5323217219
 Cu        17.6451596017       12.8974020203        3.5676413482
 Cu        18.6685032808        9.5729849842       12.5811714348
  C        32.4700818885       15.6916319082        5.1388176373
  C        31.3545902580       15.2389173521        5.2817610891
  C        25.0826655076        8.8034598901        9.7308691704
  C        26.1639033774        9.2386991618       10.0596909652
  H        20.7364621254        9.7157812783        3.2531151694
  H        37.2166693198       17.8279922971        4.1454380940
  H        24.4891364875        7.3343967416        7.5685992605
  N        25.8153813159       15.7075255827        8.3747644570
  S        27.1872963685       16.4258211324        7.8367134770
  N        27.6296441534       17.1384989291        9.2451634534
  C        20.2426857467        8.4054361879       10.6594540879
  C        21.4450759786        8.0745544745        9.8286059270
  C        22.6993708468        8.5528992088       10.1882730854
  C        28.2359477311        8.7546524807       11.2161762152
  O        19.1235217173        8.2063436557       10.1271334134
  O        20.4089185352        8.8839443387       11.8058739736
  H        22.8108211315        9.1327335513       11.0973464295
  H        27.8946234326        7.7350680941       11.3551079521
  C        21.7782335820        5.1293400816        1.5910699269
  C        34.7442203407       11.2372294692       15.5883661065
  C        33.5320435601       11.2431279562       14.9059639594
  C        29.4748658700        9.1293033195       11.7586422809
  O        22.9152345845        5.1620103034        2.1209548196
  O        20.6999715373        5.2786321861        2.2140423125
  H        32.6160895554       11.4589971472       15.4439938453
  H        30.0506289913        8.3862957163       12.2990133716
  C        15.9575482584       10.2499196606       12.8468490190
  C        35.8971032735       10.6525834949       13.5575239695
  C        34.6873604052       10.6563301735       12.8693114224
  C        29.1946626164       11.3591162095       10.9161028008
  O        17.0435460045       10.3357587406       13.4701300747
  O        15.8411166424        9.8178115389       11.6750778954
  H        34.6708764998       10.4109290728       11.8136544042
  C        22.2122529518        6.3067904249        6.5723842246
  C        22.3793127066        7.0669260213        7.8553900034
  C        23.6393682363        7.5425716866        8.2084422325
  C        27.9204792007       10.9752552008       10.3619932094
  O        21.0518238905        6.1529648573        6.1187773566
  O        23.2554593480        5.8964718749        6.0105343876
  C        21.2770666993        7.3437208826        8.6551566152
  C        23.8047236150        8.3010430602        9.3698932700
  C        27.4326837950        9.6475859345       10.5313672614
  C        35.9294559489       10.9490239940       14.9156690869
  C        33.4969187871       10.9539405501       13.5382066739
  C        29.9751481345       10.4138020358       11.6419615187
 Cu        17.2648826005        8.8980074013       10.5468198760
 Cu        23.5376884420        5.4249411831        4.0429997867
  C        28.3745410293       19.0365933933       12.5090018308
  C        27.6643998829       18.1751488716       12.0368997719
  C        25.1794339836       12.3017860117        4.5330222129
  C        26.2023177446       12.8718890789        4.8460808720
  H        18.0109149850       12.2344404109        7.6941577071
  H        31.1739012221       22.8642056754       14.8729840969
  H        22.8152628294       13.4033782641        3.9087096801
  N        27.3170986465       11.9661412083        9.7241280577
  S        28.2797912160       13.2889418307        9.8032294159
  N        29.4999234771       12.6238289767       10.6709333564
     141
 i =     732, E =     -348.1343639913
  C        22.7990361948        8.0493318465        3.7386529082
  C        22.8396367354        9.5484982669        3.7417169887
  C        24.0079244434       10.2237635644        4.0727575290
  C        27.7112403228       14.8104940451        4.6798102312
  O        21.6602639122        7.5220238321        3.7475160629
  O        23.8767998025        7.4094041769        3.7559945866
  H        24.9081127120        9.6611942602        4.2926652394
  H        26.9129956840       15.3897050650        4.2295165549
  C        16.1061614527       15.1461369550        4.0657253608
  C        36.1197347842       16.0124216974        4.3819062288
  C        34.8797108060       15.4450081146        4.6559224672
  C        28.9834924741       15.3936781624        4.7920360805
  O        17.2053909744       15.7305409786        3.9014134984
  O        15.9390987270       13.9079500032        3.9661952723
  H        34.7747127303       14.3661134799        4.6642026487
  H        29.1253100455       16.4033440048        4.4231717189
  C        22.2944690356        2.9765064661        4.5075801564
  C        35.1726774205       18.2164749898        4.5981657142
  C        33.9274184199       17.6545328084        4.8626938663
  C        29.8342604994       13.3907884235        5.8053617248
  O        23.4434949023        3.4605103276        4.3611474704
  O        21.2392975639        3.6521300143        4.5585797648
  H        33.0741048905       18.3008093643        5.0339745358
  C        20.4086668803       12.4111066617        3.2702509748
  C        21.6765192890       11.6432011295        3.5124018172
  C        22.8438529956       12.3275772665        3.8394105146
  C        28.5300477174       12.7925267168        5.6901339628
  O        19.3222262777       11.7828413295        3.2914100383
  O        20.5113219873       13.6492672447        3.0979077095
  C        21.6674350903       10.2534472786        3.4772483111
  C        24.0147266154       11.6225929216        4.1390062686
  C        27.4591425832       13.5077653505        5.0759746443
  C        36.2721091062       17.3975598257        4.3622213174
  C        33.7715620159       16.2646131937        4.9005468939
  C        30.0703441975       14.7058614366        5.3063821269
 Cu        20.9834820616        5.6491271380        4.1833882420
 Cu        19.0470497738       15.0297196459        3.4144438121
  C        32.2452536271       10.8853420286       12.8638018307
  C        31.1920531335       10.7430167287       12.2822818300
  C        22.4505999093       14.3878213877        9.5979914957
  C        23.4754111382       14.8878674630       10.0085542067
  H        20.2816835240        6.9980824872        8.3645039325
  H        36.8669676354       10.9422859793       15.4526702249
  H        20.8676339766       12.6225387830       10.8501996267
  N        28.4795073379       11.5685486107        6.1898644713
  S        29.9624630100       11.1913940308        6.7753943363
  N        30.7154825068       12.5947953651        6.3888314501
  C        19.1293227306       13.9576029094        5.9564231504
  C        19.6088423734       13.6227268916        7.3370713516
  C        20.7768606613       14.1884813723        7.8333420160
  C        24.6884502880       15.9262124179       11.8479762707
  O        18.2748386988       13.1832539454        5.4598701201
  O        19.6132831379       14.9523424489        5.3688672736
  H        21.3240553685       14.9038422037        7.2300480839
  H        23.9100991826       15.6045826987       12.5308360244
  C        17.3017020979        6.8694164682       12.4241511087
  C        30.0991885820       22.2741820099       13.0900908540
  C        29.3814963759       21.2666872423       12.4539169424
  C        25.7219391466       16.7377948982       12.3416257189
  O        18.0212197061        7.6950867769       13.0375942295
  O        16.7537719558        7.0903559635       11.3184525910
  H        28.9916794435       21.4350029423       11.4565152776
  H        25.7078958002       17.0146556202       13.3898443725
  C        17.8377916827       14.3143601649        0.9645346063
  C        30.3719666186       20.8722096567       15.0297128686
  C        29.6435635143       19.8654056294       14.4034966937
  C        26.7217625375       16.8265356501       10.1616210585
  O        18.5824501336       15.1930661720        1.4622961035
  O        17.4404352562       13.2903648830        1.5706357891
  H        29.4561720241       18.9351225569       14.9274687272
  C        18.6204281772       11.3071611991       10.1627690369
  C        19.3528009476       12.3414568294        9.3569721608
  C        20.5182025309       12.9089739881        9.8648443810
  C        25.6630279464       15.9907947808        9.6553979529
  O        17.7696632103       10.5926161290        9.5788413440
  O        18.9327798469       11.1975784187       11.3721359092
  C        18.9028989232       12.6854508861        8.0875845599
  C        21.2489017362       13.8238272380        9.0996528173
  C        24.6038552465       15.5699193291       10.5131029243
  C        30.6050307860       22.0759665229       14.3732664325
  C        29.1493610482       20.0514666931       13.1080399732
  C        26.7236793785       17.2380062076       11.5269526056
 Cu        17.6557737861       12.8977356978        3.5555406347
 Cu        18.6529449337        9.5752494740       12.5836851278
  C        32.4875540314       15.7049216675        5.1233894906
  C        31.3711643893       15.2530285960        5.2614568965
  C        25.0676547635        8.7925970421        9.7619164755
  C        26.1447210184        9.2289226783       10.1024406031
  H        20.7512556453        9.7228401565        3.2449266275
  H        37.2388348843       17.8376203829        4.1460474127
  H        24.4812143572        7.3366852431        7.5862233127
  N        25.8053050358       15.7000489704        8.3723013988
  S        27.1763814568       16.4184789693        7.8321453678
  N        27.6195748540       17.1331746867        9.2393233922
  C        20.2253691015        8.4025646696       10.6657271895
  C        21.4293655812        8.0705160722        9.8380000793
  C        22.6834852786        8.5425688934       10.2062036709
  C        28.1636976180        8.7896170922       11.3659634898
  O        19.1069365824        8.2058068413       10.1312558099
  O        20.3904843508        8.8808345054       11.8125886803
  H        22.7927312962        9.1168218857       11.1190654245
  H        27.7861880438        7.7966620607       11.5825408281
  C        21.7776643359        5.1368705822        1.5984163943
  C        34.7401615654       11.2463252269       15.5958118891
  C        33.5262503711       11.2531729536       14.9167951039
  C        29.4025866546        9.1708099663       11.9036474711
  O        22.9153200008        5.1686012678        2.1264137876
  O        20.7002547326        5.2864466695        2.2231549115
  H        32.6116616110       11.4678309260       15.4576074474
  H        29.9427883253        8.4594071683       12.5182001604
  C        15.9453441574       10.2598910637       12.8481328369
  C        35.8871001810       10.6648029565       13.5609538591
  C        34.6758419870       10.6713430978       12.8754265349
  C        29.2143832227       11.3276996581       10.8672278934
  O        17.0322337141       10.3437689797       13.4703247819
  O        15.8266156759        9.8270403779       11.6769517334
  H        34.6566236658       10.4279862340       11.8193529658
  C        22.2068218502        6.3178779640        6.5761557129
  C        22.3696926063        7.0718707797        7.8632127301
  C        23.6293419256        7.5429376946        8.2238835682
  C        27.9401163550       10.9374482171       10.3180902652
  O        21.0474918169        6.1642848404        6.1194142123
  O        23.2516443603        5.9111898934        6.0149002521
  C        21.2645756131        7.3466633923        8.6598104299
  C        23.7915187061        8.2932005541        9.3909099485
  C        27.4081008448        9.6430649564       10.5836238026
  C        35.9233670334       10.9586529918       14.9195520630
  C        33.4873873834       10.9672751688       13.5484399306
  C        29.9502373471       10.4222115393       11.6845521377
 Cu        17.2478935496        8.9017752924       10.5485478645
 Cu        23.5483374960        5.4354432790        4.0475967248
  C        28.3658538762       19.0348510424       12.5021336065
  C        27.6558913845       18.1732330088       12.0301320886
  C        25.2001087188       12.3079549626        4.5046405885
  C        26.2248071267       12.8758332928        4.8157656149
  H        18.0062696573       12.2269639777        7.6867743226
  H        31.1634463856       22.8625718910       14.8675651594
  H        22.8355542771       13.4107792583        3.8809312287
  N        27.3794325864       11.8907236479        9.5901960579
  S        28.3793623956       13.1878931915        9.5858446017
  N        29.5626241198       12.5592705112       10.5283259603
     141
 i =     732, E =     -348.1343644781
  C        22.8095358501        8.0527557677        3.7339017608
  C        22.8516585872        9.5516958464        3.7262758110
  C        24.0218783326       10.2277144422        4.0484622419
  C        27.7168886512       14.8283547889        4.6918852524
  O        21.6705079034        7.5265687099        3.7482775188
  O        23.8869925533        7.4121042233        3.7546618121
  H        24.9224843242        9.6656505865        4.2679170842
  H        26.9076324580       15.4221173739        4.2820405255
  C        16.1209534530       15.1524444000        4.0562040253
  C        36.1363888394       16.0202484926        4.3747129945
  C        34.8946578816       15.4535459670        4.6420267325
  C        28.9878180234       15.4137588102        4.8079172883
  O        17.2214936425       15.7347296995        3.8928678640
  O        15.9507167945       13.9149873557        3.9540195572
  H        34.7874831671       14.3748410161        4.6434614519
  H        29.1179611876       16.4395261741        4.4816790652
  C        22.3154915104        2.9847920898        4.5181288002
  C        35.1928737727       18.2245931485        4.6014797205
  C        33.9459790640       17.6634792229        4.8598182581
  C        29.8662411174       13.3733375205        5.7180041042
  O        23.4644601460        3.4696827900        4.3739201029
  O        21.2602576244        3.6600653141        4.5717454591
  H        33.0933619910       18.3102348184        5.0326953085
  C        20.4210356483       12.4136007102        3.2501812387
  C        21.6893228376       11.6460148886        3.4901918033
  C        22.8582576409       12.3312113575        3.8095417001
  C        28.5640261449       12.7725313940        5.5976662656
  O        19.3345996446       11.7856352777        3.2748307421
  O        20.5235822011       13.6517146468        3.0765726960
  C        21.6790282186       10.2561064781        3.4622853259
  C        24.0298690646       11.6268633127        4.1075986109
  C        27.4785569922       13.5081213382        5.0351922326
  C        36.2914806894       17.4051980897        4.3633000618
  C        33.7874090493       16.2737590592        4.8885730519
  C        30.0865060766       14.7107277558        5.2742321762
 Cu        20.9909361007        5.6549942536        4.1921072842
 Cu        19.0561988286       15.0230828884        3.4008953822
  C        32.2371095263       10.8929558084       12.8849892439
  C        31.1774924847       10.7518253094       12.3150144279
  C        22.4424981583       14.3834258367        9.5948114859
  C        23.4663267343       14.8850604164       10.0058044551
  H        20.2752051176        7.0049567236        8.3662427412
  H        36.8668692155       10.9456983677       15.4586010081
  H        20.8556344838       12.6222830325       10.8481997665
  N        28.5292130351       11.5268394277        6.0419882160
  S        30.0239139725       11.1336237005        6.5854886014
  N        30.7619498912       12.5580976720        6.2505948008
  C        19.1323200757       13.9436212908        5.9454812077
  C        19.6072065322       13.6117593969        7.3284312248
  C        20.7739944519       14.1786478911        7.8262682419
  C        24.6773051819       15.9294339395       11.8432291280
  O        18.2773995786       13.1700222464        5.4484745554
  O        19.6205660079       14.9357128756        5.3571599336
  H        21.3232389169       14.8918677847        7.2223083523
  H        23.8977963562       15.6109418966       12.5262365810
  C        17.2856198896        6.8724532528       12.4217570829
  C        30.0868072657       22.2750905544       13.0844519112
  C        29.3696504607       21.2677730438       12.4474892672
  C        25.7110296961       16.7416862089       12.3352251052
  O        18.0028152483        7.6983708730       13.0374307610
  O        16.7374796017        7.0949062052       11.3164139523
  H        28.9771576372       21.4376616070       11.4514104023
  H        25.6961826501       17.0222512634       13.3824518222
  C        17.8374999110       14.3087016831        0.9526827367
  C        30.3673057301       20.8687573717       15.0197773062
  C        29.6391263174       19.8621751400       14.3930633992
  C        26.7133060034       16.8223160101       10.1558610987
  O        18.5835959135       15.1866981439        1.4492243587
  O        17.4421868471       13.2836120711        1.5584656505
  H        29.4547387592       18.9302916783       14.9152368821
  C        18.6101221760       11.3056820996       10.1588963758
  C        19.3447305083       12.3372355379        9.3516730905
  C        20.5089910137       12.9057796003        9.8610144686
  C        25.6544485063       15.9857678602        9.6514017815
  O        17.7576604640       10.5921992092        9.5760587593
  O        18.9225832240       11.1968211317       11.3682374707
  C        18.8984482894       12.6774537245        8.0799509354
  C        21.2421215130       13.8180012723        9.0951107000
  C        24.5942376090       15.5684649872       10.5095450310
  C        30.5962654685       22.0746050808       14.3658232026
  C        29.1413972771       20.0506294022       13.0993416204
  C        26.7142635981       17.2378271867       11.5199257262
 Cu        17.6638969196       12.8964287798        3.5420104153
 Cu        18.6420579629        9.5779266353       12.5870544432
  C        32.5023166025       15.7145293664        5.1039755353
  C        31.3849270811       15.2630319534        5.2346222397
  C        25.0569509612        8.7841333842        9.7960406443
  C        26.1288236420        9.2227566536       10.1494694815
  H        20.7615045348        9.7249540955        3.2365698843
  H        37.2594569964       17.8447500735        4.1517402566
  H        24.4787810444        7.3400066502        7.6072980654
  N        25.7972393942       15.6911906289        8.3692406189
  S        27.1690164785       16.4074176464        7.8278536068
  N        27.6118080406       17.1258990055        9.2332281430
  C        20.2128679630        8.4007884739       10.6742901154
  C        21.4187060580        8.0672283512        9.8502766702
  C        22.6723419996        8.5334712236       10.2269652896
  C        28.0935460381        8.8368915601       11.5126617651
  O        19.0954511060        8.2068147141       10.1370805661
  O        20.3764097718        8.8787561627       11.8217309438
  H        22.7789962308        9.1025418354       11.1433550443
  H        27.6794518033        7.8771646405       11.8004068885
  C        21.7805525564        5.1369654798        1.6104079175
  C        34.7403424741       11.2483055530       15.6078365146
  C        33.5248080818       11.2552860518       14.9321172543
  C        29.3327871300        9.2226403592       12.0459507000
  O        22.9187011544        5.1679669701        2.1369224827
  O        20.7037535793        5.2867295408        2.2364344173
  H        32.6112928644       11.4671535515       15.4758162862
  H        29.8371927617        8.5478620006       12.7284591501
  C        15.9387628769       10.2685565706       12.8529753944
  C        35.8822413189       10.6732403885       13.5685293147
  C        34.6695097129       10.6818208352       12.8855784818
  C        29.2373010520       11.2913135618       10.8316932625
  O        17.0267336479       10.3513823124       13.4736593578
  O        15.8179745652        9.8359318733       11.6820046716
  H        34.6479259852       10.4417340787       11.8288128768
  C        22.2070118857        6.3284645586        6.5838621969
  C        22.3657128946        7.0769777939        7.8745544448
  C        23.6246949224        7.5441276660        8.2426740029
  C        27.9627766394       10.8965971100       10.2868495468
  O        21.0486807872        6.1744473676        6.1245564728
  O        23.2534786447        5.9257077339        6.0230538244
  C        21.2575549764        7.3497812335        8.6677124167
  C        23.7832365799        8.2867302255        9.4149439241
  C        27.3861391289        9.6431518592       10.6404011212
  C        35.9219509296       10.9632244513       14.9278651234
  C        33.4826453684       10.9740502896       13.5628649624
  C        29.9286433366       10.4313181933       11.7326272374
 Cu        17.2347660173        8.9060632639       10.5502880663
 Cu        23.5594404062        5.4426355499        4.0566665845
  C        28.3577760984       19.0342832450       12.4932871915
  C        27.6472389158       18.1729767101       12.0216801055
  C        25.2168713879       12.3122419239        4.4668829350
  C        26.2430382602       12.8793141826        4.7744958710
  H        18.0025969567       12.2183359505        7.6781270518
  H        31.1543692621       22.8610292974       14.8607577067
  H        22.8507421979       13.4145833817        3.8462630979
  N        27.4450712400       11.8064653017        9.4762044829
  S        28.4826084540       13.0710685230        9.3956772447
  N        29.6288564134       12.4826453581       10.4070638353
     141
 i =     732, E =     -348.1343445470
  C        22.8142440435        8.0515535312        3.7305530034
  C        22.8564205491        9.5502283196        3.7120376980
  C        24.0283356503       10.2279907623        4.0238412270
  C        27.7160256879       14.8416117679        4.7088055393
  O        21.6753019717        7.5255550549        3.7509279127
  O        23.8918349769        7.4111431417        3.7541753940
  H        24.9300707565        9.6672580687        4.2420261323
  H        26.8962069966       15.4514826936        4.3463749523
  C        16.1304658900       15.1555813024        4.0485051345
  C        36.1468475069       16.0235147815        4.3695319404
  C        34.9035709112       15.4566626726        4.6286759020
  C        28.9868159205       15.4265414533        4.8291136649
  O        17.2316045788       15.7370263951        3.8866427477
  O        15.9585343372       13.9186167750        3.9430721338
  H        34.7947678254       14.3781487318        4.6219957429
  H        29.1064318476       16.4682389371        4.5532043047
  C        22.3292856447        2.9878618556        4.5346333193
  C        35.2056617298       18.2274059905        4.6090290000
  C        33.9572242996       17.6662694848        4.8596442407
  C        29.8913608856       13.3466059982        5.6168592501
  O        23.4783358129        3.4733394033        4.3932251020
  O        21.2741320837        3.6630440994        4.5914067525
  H        33.1048814903       18.3129018318        5.0342845763
  C        20.4237513324       12.4097524427        3.2331747443
  C        21.6929083595       11.6430812853        3.4699983361
  C        22.8632085624       12.3301167653        3.7800883865
  C        28.5895481410       12.7466077241        5.4922019848
  O        19.3374529440       11.7818428721        3.2615244005
  O        20.5257844123       13.6478951907        3.0587476626
  C        21.6824584187       10.2530635367        3.4497252920
  C        24.0363874839       11.6274444351        4.0754749734
  C        27.4897646573       13.5048999647        4.9909292663
  C        36.3039099925       17.4083032464        4.3681611374
  C        33.7966429461       16.2766569009        4.8773824236
  C        30.0969626101       14.7063424072        5.2386570039
 Cu        20.9981811812        5.6554337385        4.2050153387
 Cu        19.0611168852       15.0173029918        3.3902440076
  C        32.2340647333       10.8956543533       12.9083122789
  C        31.1676096752       10.7573471691       12.3505773976
  C        22.4377381373       14.3823985447        9.5898480951
  C        23.4604528623       14.8857917726       10.0013583700
  H        20.2750334488        7.0099451048        8.3726635169
  H        36.8715029615       10.9463871735       15.4673240665
  H        20.8495609119       12.6234542268       10.8444134410
  N        28.5686071457       11.4792807157        5.8714687946
  S        30.0759336261       11.0654611040        6.3622115831
  N        30.8013082293       12.5093199903        6.0875745342
  C        19.1351176730       13.9338526122        5.9356137515
  C        19.6073020411       13.6040758166        7.3199943946
  C        20.7729972061       14.1724609416        7.8186677922
  C        24.6698550706       15.9334223702       11.8379399062
  O        18.2794672919       13.1611522179        5.4385131412
  O        19.6264149539       14.9240118132        5.3465962839
  H        21.3232032652       14.8844260470        7.2141110195
  H        23.8901375293       15.6156504276       12.5210389318
  C        17.2747801009        6.8776223020       12.4201838697
  C        30.0780608567       22.2786969683       13.0801688474
  C        29.3608558148       21.2720681419       12.4422488095
  C        25.7033159078       16.7464217756       12.3291745626
  O        17.9899520681        7.7036676108       13.0378546103
  O        16.7273081855        7.1010556648       11.3146372311
  H        28.9663627684       21.4436542613       11.4472566894
  H        25.6882974177       17.0282978676       13.3760496436
  C        17.8370653865       14.3056596810        0.9429773313
  C        30.3638837426       20.8682213465       15.0115972073
  C        29.6355837959       19.8622878003       14.3841307578
  C        26.7060725771       16.8247417321       10.1497685846
  O        18.5835758089       15.1832004341        1.4395098414
  O        17.4435836140       13.2790914447        1.5475178062
  H        29.4532381151       18.9289880775       14.9044787234
  C        18.6057729958       11.3050162110       10.1547792933
  C        19.3413815305       12.3344437676        9.3458438812
  C        20.5045706580       12.9044535247        9.8559357474
  C        25.6476443865       15.9872774700        9.6461549269
  O        17.7520047972       10.5918730325        9.5733312324
  O        18.9184630301       11.1974608334       11.3641177047
  C        18.8972304931       12.6715673893        8.0724997808
  C        21.2387139842       13.8151275200        9.0892698630
  C        24.5875341599       15.5706617553       10.5047208071
  C        30.5901191190       22.0758611331       14.3600975769
  C        29.1350969859       20.0533371234       13.0919113411
  C        26.7066822286       17.2414743536       11.5134164583
 Cu        17.6675477598       12.8936522642        3.5305712268
 Cu        18.6375535038        9.5831123410       12.5919191628
  C        32.5107807530       15.7166328691        5.0837088193
  C        31.3931552438       15.2634190125        5.2057425380
  C        25.0519451125        8.7807389819        9.8273866680
  C        26.1178845834        9.2239656829       10.1926942148
  H        20.7637718617        9.7206547765        3.2318263325
  H        37.2730253408       17.8480219536        4.1622323767
  H        24.4814857491        7.3440998033        7.6283287996
  N        25.7904529825       15.6914782071        8.3642790299
  S        27.1618748097       16.4078870152        7.8222101767
  N        27.6043665808       17.1280029804        9.2268370279
  C        20.2072679629        8.4005076958       10.6851035641
  C        21.4147717606        8.0651456833        9.8645761725
  C        22.6677742759        8.5273796894       10.2477006161
  C        28.0271650998        8.8966856001       11.6469903665
  O        19.0909073071        8.2086609929       10.1453791395
  O        20.3692215753        8.8791113501       11.8327225006
  H        22.7721789352        9.0927113924       11.1666490212
  H        27.5756006698        7.9756266635       11.9977137403
  C        21.7866920942        5.1297484911        1.6255223927
  C        34.7447828653       11.2442088345       15.6226903520
  C        33.5277858662       11.2505836711       14.9500363265
  C        29.2668049428        9.2837249381       12.1781032751
  O        22.9251024062        5.1596698252        2.1512189771
  O        20.7101603365        5.2791156658        2.2522511965
  H        32.6150423367       11.4583038724       15.4966103941
  H        29.7343147408        8.6484494793       12.9220217537
  C        15.9383083218       10.2772341638       12.8598725272
  C        35.8827479168       10.6789462096       13.5785646040
  C        34.6685662953       10.6883852882       12.8981024299
  C        29.2658905923       11.2530931088       10.8048698827
  O        17.0273140361       10.3604839772       13.4789804630
  O        15.8162308978        9.8455941515       11.6887743800
  H        34.6450525213       10.4524007816       11.8404604079
  C        22.2117410410        6.3366961003        6.5950820117
  C        22.3674030256        7.0813481985        7.8883602672
  C        23.6256408198        7.5462585124        8.2619609558
  C        27.9913262488       10.8569319804       10.2616218746
  O        21.0540602724        6.1817654999        6.1344306832
  O        23.2594423148        5.9373165626        6.0342637143
  C        21.2568003994        7.3522941519        8.6788340772
  C        23.7809879665        8.2832451578        9.4381257631
  C        27.3689093916        9.6508166275       10.6933317237
  C        35.9252929948       10.9639936769       14.9389013116
  C        33.4828331664       10.9751247837       13.5796479716
  C        29.9118195564       10.4417451883       11.7814709763
 Cu        17.2280646422        8.9110643010       10.5525802382
 Cu        23.5677337507        5.4447405120        4.0696661559
  C        28.3510322344       19.0376474324       12.4855748180
  C        27.6398904320       18.1766042072       12.0145142659
  C        25.2247813024       12.3137774861        4.4270551831
  C        26.2520694280       12.8810774069        4.7302888584
  H        18.0020440721       12.2115390117        7.6702335079
  H        31.1481967826       22.8617834337       14.8558551366
  H        22.8556780177       13.4136431571        3.8115298016
  N        27.5183681917       11.7195892108        9.3755207735
  S        28.5948107693       12.9450901634        9.2282771466
  N        29.7022325988       12.3983945995       10.3041499828
     141
 i =     732, E =     -348.1343357849
  C        22.8125371180        8.0494199271        3.7327359184
  C        22.8532169928        9.5477806101        3.7029978914
  C        24.0264115118       10.2283746009        4.0031885796
  C        27.7080431142       14.8536441808        4.7275524987
  O        21.6740819222        7.5225676956        3.7579898908
  O        23.8908094417        7.4104073853        3.7603304580
  H        24.9299202035        9.6699008577        4.2197919870
  H        26.8791161701       15.4789144148        4.4156366172
  C        16.1335386585       15.1572808435        4.0449412548
  C        36.1499784319       16.0244605582        4.3672272949
  C        34.9052942651       15.4571102865        4.6176784493
  C        28.9797223927       15.4358012125        4.8521119991
  O        17.2347903874       15.7388626434        3.8854009007
  O        15.9612087827       13.9205471828        3.9362632555
  H        34.7953709061       14.3787915170        4.6034946272
  H        29.0909639841       16.4911771018        4.6298834726
  C        22.3347103783        2.9882023010        4.5515253271
  C        35.2099770131       18.2275732283        4.6174978372
  C        33.9601061223       17.6661074348        4.8599022391
  C        29.9060981567       13.3199763265        5.5093797610
  O        23.4839503528        3.4737933264        4.4127639389
  O        21.2797437465        3.6635366955        4.6113005453
  H        33.1076349670       18.3123498427        5.0353151738
  C        20.4161980084       12.4029931345        3.2210639900
  C        21.6866117649       11.6379928400        3.4545268352
  C        22.8578495076       12.3279743523        3.7541355235
  C        28.6034903013       12.7233405325        5.3811341655
  O        19.3301698511       11.7748757764        3.2535438470
  O        20.5172913945       13.6411124547        3.0454071377
  C        21.6771735818       10.2479133570        3.4426957308
  C        24.0332952377       11.6281065491        4.0463958864
  C        27.4911712414       13.5035271827        4.9454525678
  C        36.3083330995       17.4090813670        4.3751470307
  C        33.7981908362       16.2765928096        4.8672869851
  C        30.0996570322       14.6990844291        5.2012728808
 Cu        21.0019437182        5.6536346764        4.2197941549
 Cu        19.0615669398       15.0162469263        3.3841497751
  C        32.2382416357       10.8865204709       12.9290149312
  C        31.1673218215       10.7476547107       12.3800313797
  C        22.4370923725       14.3867400554        9.5847947057
  C        23.4585016567       14.8919799855        9.9971660625
  H        20.2766027873        7.0140985902        8.3830407173
  H        36.8796128483       10.9524146233       15.4801772167
  H        20.8499007009       12.6277039545       10.8399255827
  N        28.5933116914       11.4372566708        5.6915456264
  S        30.1120996117       11.0024452206        6.1253838225
  N        30.8282535745       12.4614066086        5.9134594072
  C        19.1382340648       13.9318197117        5.9283953970
  C        19.6097668960       13.6029237553        7.3132142931
  C        20.7745611173       14.1728470934        7.8121929889
  C        24.6671368309       15.9397007318       11.8341850322
  O        18.2811498399       13.1604146055        5.4319274575
  O        19.6315233150       14.9205695028        5.3385398130
  H        21.3246633057       14.8846578757        7.2073687662
  H        23.8884380156       15.6198156481       12.5174619214
  C        17.2667946221        6.8881823793       12.4204693911
  C        30.0712085367       22.2883362313       13.0786817804
  C        29.3541570308       21.2821945023       12.4399242751
  C        25.6997933503       16.7536007280       12.3255316164
  O        17.9806586939        7.7142232035       13.0395021929
  O        16.7201946921        7.1121782797       11.3145345231
  H        28.9583624844       21.4550177102       11.4456680340
  H        25.6855197696       17.0340161131       13.3728067369
  C        17.8356735346       14.3102820660        0.9376238887
  C        30.3606138940       20.8749411949       15.0073185932
  C        29.6324401920       19.8694136215       14.3791647800
  C        26.6999820140       16.8369933527       10.1449206961
  O        18.5815745882       15.1878635450        1.4349612780
  O        17.4441387619       13.2820019446        1.5404405697
  H        29.4515283114       18.9350734880       14.8981416623
  C        18.6078591940       11.3071659838       10.1506797294
  C        19.3433162503       12.3354927629        9.3403932968
  C        20.5055409140       12.9070891053        9.8507711809
  C        25.6426143538       15.9983878245        9.6412774558
  O        17.7534671634       10.5938091187        9.5703133973
  O        18.9206628648       11.2009066200       11.3600563128
  C        18.8998185149       12.6707706127        8.0662963580
  C        21.2393833376       13.8175187997        9.0836363019
  C        24.5844017687       15.5785381172       10.5005708479
  C        30.5849346219       22.0838636658       14.3576562816
  C        29.1302057008       20.0623115845       13.0879563657
  C        26.7015228863       17.2511531946       11.5093110078
 Cu        17.6661332951       12.8927535694        3.5236505491
 Cu        18.6392193099        9.5926037381       12.5983020178
  C        32.5116864296       15.7153906757        5.0637536046
  C        31.3940763855       15.2598072995        5.1762865032
  C        25.0527994223        8.7697803667        9.8567052966
  C        26.1150029842        9.2146441324       10.2307433582
  H        20.7576680174        9.7134687062        3.2334397009
  H        37.2785059170       17.8492252329        4.1751906972
  H        24.4857386381        7.3401264388        7.6497585444
  N        25.7841247486       15.7052277981        8.3586471666
  S        27.1532549263       16.4255776160        7.8160173594
  N        27.5962689843       17.1440446501        9.2213014061
  C        20.2067854226        8.4011752935       10.6979900508
  C        21.4153230312        8.0619003726        9.8809083158
  C        22.6686360398        8.5185847964       10.2690975656
  C        27.9719994842        8.9497659207       11.7640911003
  O        19.0913346287        8.2117230764       10.1559786089
  O        20.3675850199        8.8815367138       11.8452299377
  H        22.7723334063        9.0809238698       11.1899543354
  H        27.4828753915        8.0728289932       12.1726953656
  C        21.7928324346        5.1223804986        1.6416451823
  C        34.7515143206       11.2388433748       15.6386100251
  C        33.5338780773       11.2401418028       14.9674576778
  C        29.2126887047        9.3367132352       12.2926616360
  O        22.9310079031        5.1525718510        2.1677211552
  O        20.7158344699        5.2705806211        2.2678523419
  H        32.6206320316       11.4416513721       15.5155143960
  H        29.6437234150        8.7453729810       13.0927050702
  C        15.9465920696       10.2900212805       12.8712462943
  C        35.8900464816       10.6850353217       13.5917770193
  C        34.6751589417       10.6904249197       12.9123878554
  C        29.3058301351       11.1939875022       10.7738086555
  O        17.0359767524       10.3753869153       13.4895236927
  O        15.8251758751        9.8604334377       11.6993627827
  H        34.6517816839       10.4573105146       11.8541121556
  C        22.2156771328        6.3398552549        6.6091703251
  C        22.3704517034        7.0812342849        7.9043762261
  C        23.6289321367        7.5421819875        8.2821148204
  C        28.0304522389       10.7979952820       10.2328842089
  O        21.0582717086        6.1854593465        6.1477868746
  O        23.2638515698        5.9420657487        6.0480643197
  C        21.2585250752        7.3527528354        8.6928051781
  C        23.7832023835        8.2743606870        9.4613936262
  C        27.3615720654        9.6463110900       10.7374785084
  C        35.9327322560       10.9665399365       14.9528551888
  C        33.4886797370       10.9685238014       13.5962129310
  C        29.9063097582       10.4370959499       11.8206938351
 Cu        17.2275914186        8.9197968649       10.5559153164
 Cu        23.5709513652        5.4448503493        4.0854251466
  C        28.3460848293       19.0470925038       12.4812171069
  C        27.6344427778       18.1863006906       12.0105720146
  C        25.2227032094       12.3165928050        4.3887745790
  C        26.2505587497       12.8857407137        4.6862795829
  H        18.0051650664       12.2097411409        7.6639822041
  H        31.1429115361       22.8694159767       14.8541086219
  H        22.8495087499       13.4116375850        3.7796016078
  N        27.6024250070       11.6074921921        9.2766034340
  S        28.7192704154       12.7866943107        9.0656662521
  N        29.7880573305       12.2859802191       10.2014475032
     141
 i =     732, E =     -348.1343655719
  C        22.8073774515        8.0493599065        3.7395932093
  C        22.8462055578        9.5473104735        3.6992350790
  C        24.0204893122       10.2307564699        3.9879920877
  C        27.6973453739       14.8647752364        4.7485005156
  O        21.6695094995        7.5213844489        3.7679566170
  O        23.8864828145        7.4120805184        3.7720271754
  H        24.9257399546        9.6746333922        4.2033414607
  H        26.8604121652       15.5025800164        4.4875491544
  C        16.1330145138       15.1589232035        4.0468790937
  C        36.1492844039       16.0258473453        4.3679545567
  C        34.9031675434       15.4585003466        4.6103258504
  C        28.9700360752       15.4438966949        4.8768610841
  O        17.2344386357       15.7404904497        3.8895317896
  O        15.9604642602       13.9222338924        3.9368581907
  H        34.7922364667       14.3803767864        4.5909436162
  H        29.0741312022       16.5098852652        4.7082938318
  C        22.3360313425        2.9891669024        4.5629094978
  C        35.2101636218       18.2285787508        4.6234755190
  C        33.9588584006       17.6672993018        4.8585706318
  C        29.9152699187       13.2995664837        5.4034671057
  O        23.4854417746        3.4744730261        4.4254417431
  O        21.2812826952        3.6647741013        4.6249308827
  H        33.1061765366       18.3134951601        5.0330720340
  C        20.4047264529       12.3979736648        3.2132461766
  C        21.6763559475       11.6346919667        3.4436759199
  C        22.8483855702       12.3276674364        3.7328572229
  C        28.6118390807       12.7063795331        5.2716078844
  O        19.3189359993       11.7696918868        3.2500097606
  O        20.5048691551       13.6360013075        3.0360054380
  C        21.6681206207       10.2446086259        3.4404668776
  C        24.0260358195       11.6306976333        4.0222986836
  C        27.4884784953       13.5047486255        4.9024211644
  C        36.3087996378       17.4102704240        4.3820109583
  C        33.7957550225       16.2779539082        4.8585602485
  C        30.0983812084       14.6939852176        5.1657113442
 Cu        21.0016057234        5.6530268621        4.2322516305
 Cu        19.0606861534       15.0200854537        3.3829740679
  C        32.2451666798       10.8711414213       12.9431175775
  C        31.1727923609       10.7281685918       12.3979432766
  C        22.4381044332       14.3961546531        9.5832685701
  C        23.4580527584       14.9037060772        9.9962886125
  H        20.2755650830        7.0173286427        8.3936905194
  H        36.8867921860       10.9645325554       15.4928603370
  H        20.8530535313       12.6353751415       10.8382644695
  N        28.6108706361       11.4053562718        5.5122198090
  S        30.1397439090       10.9529005880        5.8886002868
  N        30.8480341851       12.4234963798        5.7402522133
  C        19.1423107684       13.9351412224        5.9252643475
  C        19.6139385419       13.6068211935        7.3101310886
  C        20.7776462015       14.1785176820        7.8094879856
  C        24.6672769690       15.9484812811       11.8346028547
  O        18.2835288246       13.1650054507        5.4300418938
  O        19.6370501678       14.9226023823        5.3342420107
  H        21.3272051392       14.8907754467        7.2047046387
  H        23.8908677455       15.6240525236       12.5183413694
  C        17.2607188524        6.9017526499       12.4226395821
  C        30.0659397040       22.3018668524       13.0805463380
  C        29.3492874038       21.2954578367       12.4419526753
  C        25.6991336564       16.7629129364       12.3266300813
  O        17.9738498497        7.7280395207       13.0420978451
  O        16.7146222758        7.1255801042       11.3163921976
  H        28.9527690083       21.4681482910       11.4479634280
  H        25.6868465872       17.0392665678       13.3750026554
  C        17.8342127632       14.3236795016        0.9382813129
  C        30.3577853351       20.8883857921       15.0085650841
  C        29.6299532985       19.8824190470       14.3807242751
  C        26.6937100525       16.8574703877       10.1436872227
  O        18.5796887561       15.2015889731        1.4356024819
  O        17.4441118682       13.2945919143        1.5405411234
  H        29.4501345606       18.9477673002       14.8995111882
  C        18.6131700298       11.3120058422       10.1488396821
  C        19.3479665928       12.3401110252        9.3378494842
  C        20.5090110867       12.9135831325        9.8486712225
  C        25.6373622158       16.0181774944        9.6393911567
  O        17.7586525588       10.5982666884        9.5690938985
  O        18.9261296762       11.2066439627       11.3582317990
  C        18.9047244489       12.6741810458        8.0633399123
  C        21.2419347098       13.8246247625        9.0814844809
  C        24.5826266043       15.5920647112       10.4998376213
  C        30.5806696439       22.0975774828       14.3591117938
  C        29.1266853827       20.0753602986       13.0899730864
  C        26.6977695492       17.2656678979       11.5098238188
 Cu        17.6626887316       12.8953869295        3.5226710445
 Cu        18.6434892626        9.6042404458       12.6052354757
  C        32.5086063794       15.7159339095        5.0456229147
  C        31.3911625869       15.2579032026        5.1488826430
  C        25.0566254222        8.7434044290        9.8847931591
  C        26.1175797396        9.1868674521       10.2639568914
  H        20.7479896091        9.7080729020        3.2395279432
  H        37.2800569291       17.8504490424        4.1874634864
  H        24.4882009850        7.3223651752        7.6714483522
  N        25.7761140777       15.7308556058        8.3551255223
  S        27.1417041979       16.4574344966        7.8119219368
  N        27.5865724696       17.1711748200        9.2189896744
  C        20.2075961696        8.4008659853       10.7107466290
  C        21.4164515098        8.0541917773        9.8975378700
  C        22.6714179096        8.5015232498       10.2908034323
  C        27.9291934036        8.9911400967       11.8625791820
  O        19.0928083666        8.2150173873       10.1665028626
  O        20.3679578835        8.8841886087       11.8569491041
  H        22.7760328632        9.0607303847       11.2134609173
  H        27.4058081923        8.1621129847       12.3251756773
  C        21.7961536630        5.1205585623        1.6544401187
  C        34.7567517568       11.2369092491       15.6514328253
  C        33.5391837010       11.2300769389       14.9804498680
  C        29.1710142786        9.3806497528       12.3864522500
  O        22.9338782286        5.1528186753        2.1813478566
  O        20.7183320624        5.2670198017        2.2795943012
  H        32.6246540129       11.4250559769       15.5287499451
  H        29.5686914682        8.8392476013       13.2375040481
  C        15.9576259302       10.3049206034       12.8833401161
  C        35.8989951603       10.6923700420       13.6042556992
  C        34.6841220999       10.6905074244       12.9247003881
  C        29.3509333104       11.1126578294       10.7330296375
  O        17.0467951270       10.3927127142       13.5016183685
  O        15.8379045417        9.8778824951       11.7103036634
  H        34.6623256454       10.4582168532       11.8662139948
  C        22.2149849911        6.3371594688        6.6229273506
  C        22.3709794756        7.0737322070        7.9206347162
  C        23.6310656238        7.5267107533        8.3026085574
  C        28.0743071915       10.7144852980       10.1971946667
  O        21.0575354537        6.1863222128        6.1606510443
  O        23.2627066767        5.9393179533        6.0609235591
  C        21.2586544829        7.3491631239        8.7071072959
  C        23.7865930762        8.2535730286        9.4850155894
  C        27.3617815837        9.6232333672       10.7715041325
  C        35.9398299809       10.9728859665       14.9655638941
  C        33.4956432907       10.9594059757       13.6088087445
  C        29.9088777826       10.4188959060       11.8453088607
 Cu        17.2298557798        8.9304170598       10.5601354012
 Cu        23.5702981259        5.4460196344        4.0991442613
  C        28.3426839237       19.0602327507       12.4832826581
  C        27.6304760870       18.2002874364       12.0120612360
  C        25.2164233205       12.3215157853        4.3548986712
  C        26.2448618720       12.8927353578        4.6459872656
  H        18.0107569833       12.2119525357        7.6608702371
  H        31.1384078198       22.8833921067       14.8553979362
  H        22.8392323976       13.4114378429        3.7520394844
  N        27.6879848556       11.4623178163        9.1752653024
  S        28.8432017023       12.5902749899        8.9006904439
  N        29.8763793997       12.1442993995       10.0910766460
     141
 i =     732, E =     -348.1344292911
  C        22.8073507652        8.0488308114        3.7479638296
  C        22.8460005872        9.5462660566        3.6954919196
  C        24.0216380736       10.2312285677        3.9745484253
  C        27.6935444637       14.8681348644        4.7762582330
  O        21.6696822290        7.5208830443        3.7809500993
  O        23.8867881398        7.4123469480        3.7853145100
  H        24.9275697116        9.6763885000        4.1902939501
  H        26.8474134315       15.5131181919        4.5678660661
  C        16.1371058395       15.1599092673        4.0421951342
  C        36.1544866118       16.0273072751        4.3655296143
  C        34.9065554463       15.4607284802        4.5995700107
  C        28.9655401259       15.4482632696        4.9070940202
  O        17.2389985716       15.7408155073        3.8860471485
  O        15.9630487259       13.9237149808        3.9293190976
  H        34.7934024180       14.3830199090        4.5720140245
  H        29.0598913272       16.5223398204        4.7929239473
  C        22.3464725975        2.9904827811        4.5815994257
  C        35.2188029007       18.2299212574        4.6334587370
  C        33.9657493749       17.6695336702        4.8610677391
  C        29.9336771024       13.2853187896        5.3003972665
  O        23.4961082107        3.4757575868        4.4464005788
  O        21.2921170521        3.6665073847        4.6471787949
  H        33.1136933197       18.3160587796        5.0373345289
  C        20.4039723192       12.3945451899        3.1994994663
  C        21.6759861461       11.6321754397        3.4297211935
  C        22.8490202521       12.3267648893        3.7107544910
  C        28.6311526580       12.6912589099        5.1665418859
  O        19.3184363179       11.7659601483        3.2369886360
  O        20.5035753049       13.6326979719        3.0222362708
  C        21.6672522752       10.2420930065        3.4358192011
  C        24.0275257823       11.6313159176        3.9998637996
  C        27.4954485403       13.5007842412        4.8655735071
  C        36.3166357661       17.4113051063        4.3895134504
  C        33.8000073407       16.2806437779        4.8501026651
  C        30.1035555429       14.6916802308        5.1335562800
 Cu        21.0078006398        5.6523173940        4.2511865514
 Cu        19.0611038324       15.0154779357        3.3753512527
  C        32.2492598043       10.8606668054       12.9683898281
  C        31.1745364582       10.7182377222       12.4277347325
  C        22.4263939861       14.4001269976        9.5804964819
  C        23.4446314264       14.9109037740        9.9936482237
  H        20.2799242051        7.0208102072        8.4094024469
  H        36.8953304112       10.9667063088       15.5089016737
  H        20.8422887687       12.6388722194       10.8362369940
  N        28.6428915677       11.3792202636        5.3371380709
  S        30.1826904080       10.9177469565        5.6536126744
  N        30.8790659783       12.3990089823        5.5683098794
  C        19.1401830369       13.9259876488        5.9170318938
  C        19.6087658168       13.6003426073        7.3034812982
  C        20.7702241727       14.1754065658        7.8041367112
  C        24.6596903075       15.9492717502       11.8322152296
  O        18.2824028790       13.1554286576        5.4208637697
  O        19.6368492239       14.9125304383        5.3260492678
  H        21.3197001020       14.8874972238        7.1990872172
  H        23.8888732879       15.6170155687       12.5185100618
  C        17.2538052324        6.9064587441       12.4216243295
  C        30.0580586768       22.3060562824       13.0776414335
  C        29.3397934850       21.3013925575       12.4382540701
  C        25.6916047374       16.7641377113       12.3232805200
  O        17.9667025463        7.7317826267       13.0423288042
  O        16.7086333742        7.1315939942       11.3150188245
  H        28.9424517387       21.4758547686       11.4449104725
  H        25.6852426603       17.0331295537       13.3736220566
  C        17.8292953510       14.3219439573        0.9313278201
  C        30.3508798402       20.8893797277       15.0029330586
  C        29.6213499294       19.8850630692       14.3745534118
  C        26.6713635866       16.8784956360       10.1343563743
  O        18.5752369098       15.1990023299        1.4292768733
  O        17.4402492426       13.2914630522        1.5319316773
  H        29.4413252828       18.9497652375       14.8920908654
  C        18.6065699294       11.3103590849       10.1455855003
  C        19.3408084467       12.3376942471        9.3333470020
  C        20.4997274468       12.9143371595        9.8453657065
  C        25.6152838517       16.0384665439        9.6311400656
  O        17.7522235453       10.5954301380        9.5668450309
  O        18.9195701824       11.2065779873       11.3550279252
  C        18.8995407102       12.6681322783        8.0571625915
  C        21.2324119658       13.8251975284        9.0778538246
  C        24.5682897633       15.6015843432       10.4956067123
  C        30.5739568288       22.0994460725       14.3553068482
  C        29.1166692859       20.0806526483       13.0847979607
  C        26.6831057769       17.2761176104       11.5035120650
 Cu        17.6623328505       12.8919498589        3.5120476726
 Cu        18.6434993585        9.6091989005       12.6127301658
  C        32.5118609852       15.7188698390        5.0283308903
  C        31.3939204990       15.2604658600        5.1235935811
  C        25.0593503910        8.7440405432        9.9082026223
  C        26.1188672201        9.1891641207       10.2896341801
  H        20.7462105898        9.7045183359        3.2419403160
  H        37.2892263267       17.8510366642        4.2007023255
  H        24.4934828151        7.3246762596        7.6921707425
  N        25.7462321630       15.7613486005        8.3438142330
  S        27.1047047437       16.4981662331        7.7966668617
  N        27.5562941123       17.2033430175        9.2058855790
  C        20.2092463125        8.4043459438       10.7259765685
  C        21.4194119272        8.0557184547        9.9156252496
  C        22.6742459445        8.5011867233       10.3112395477
  C        27.8780258291        9.0642369999       11.9525443672
  O        19.0953971777        8.2190700461       10.1799913429
  O        20.3679154664        8.8894741903       11.8718303547
  H        22.7780983471        9.0593978828       11.2345919333
  H        27.3152253196        8.2899428224       12.4614615600
  C        21.8044628763        5.1148752210        1.6743893964
  C        34.7644792172       11.2305855024       15.6715989185
  C        33.5458045373       11.2191906360       15.0029423109
  C        29.1202960840        9.4500935064       12.4777576774
  O        22.9422228500        5.1489524297        2.2009212062
  O        20.7264748937        5.2605691893        2.2995279460
  H        32.6314621717       11.4100994941       15.5529799376
  H        29.4792472446        8.9608844193       13.3762934974
  C        15.9632589414       10.3100400466       12.8977135314
  C        35.9050144806       10.6925268793       13.6217702021
  C        34.6890613759       10.6870589841       12.9442477804
  C        29.3993440658       11.0455842745       10.7047639317
  O        17.0533880484       10.3986204371       13.5144232563
  O        15.8425981971        9.8856992290       11.7238687602
  H        34.6662717332       10.4561909325       11.8854751936
  C        22.2205976810        6.3401589707        6.6411772142
  C        22.3759925037        7.0761659431        7.9392266298
  C        23.6357839816        7.5286028714        8.3227041160
  C        28.1228216517       10.6505790536       10.1666984182
  O        21.0633441832        6.1897691504        6.1783139539
  O        23.2685093349        5.9421757224        6.0796496258
  C        21.2628215498        7.3516366453        8.7244822919
  C        23.7903603621        8.2538966427        9.5063142462
  C        27.3603183851        9.6282811348       10.8008338297
  C        35.9473633656       10.9717404104       14.9833670075
  C        33.5007550864       10.9501336157       13.6309645055
  C        29.9080215595       10.4171545292       11.8779001360
 Cu        17.2272793588        8.9337890352       10.5641455533
 Cu        23.5764970496        5.4471306722        4.1191446395
  C        28.3308487234       19.0675149043       12.4775838989
  C        27.6166765156       18.2094389922       12.0060463652
  C        25.2193933968       12.3226787568        4.3249484908
  C        26.2496387722       12.8926219016        4.6118995626
  H        18.0072155856       12.2035069922        7.6538168354
  H        31.1328845277       22.8840080559       14.8522337106
  H        22.8401157458       13.4106250499        3.7233735190
  N        27.7862181013       11.3334167198        9.0835924646
  S        28.9849599862       12.4011411630        8.7584990141
  N        29.9745582834       12.0101639985       10.0039881156
     141
 i =     732, E =     -348.1344550535
  C        22.8048587651        8.0491657471        3.7498479029
  C        22.8426265064        9.5462439347        3.6908506275
  C        24.0193827609       10.2318691063        3.9630061157
  C        27.6876050856       14.8674774914        4.7996436034
  O        21.6675299432        7.5207913450        3.7865523134
  O        23.8848738488        7.4138614923        3.7893633701
  H        24.9261803659        9.6776977883        4.1767889441
  H        26.8347281502       15.5153258051        4.6314869575
  C        16.1341476204       15.1610099885        4.0456040528
  C        36.1530759842       16.0295461542        4.3702971051
  C        34.9036264000       15.4643096102        4.5984882355
  C        28.9585206890       15.4492674107        4.9331218039
  O        17.2365766047       15.7410002220        3.8897222654
  O        15.9584984999       13.9252525100        3.9311757126
  H        34.7883223210       14.3869911843        4.5655051000
  H        29.0454935845       16.5276076644        4.8611336052
  C        22.3508598061        2.9929420774        4.5992795774
  C        35.2210885218       18.2325962364        4.6458129605
  C        33.9664586661       17.6737073972        4.8682183868
  C        29.9439903409       13.2774473372        5.2226680365
  O        23.5008969938        3.4775300924        4.4656766788
  O        21.2970481743        3.6697456180        4.6668899403
  H        33.1151553338       18.3210022571        5.0451987743
  C        20.3989572253       12.3934173064        3.1968784067
  C        21.6716067671       11.6313542948        3.4240011433
  C        22.8455377561       12.3267140873        3.6992296246
  C        28.6426824886       12.6817457104        5.0864937489
  O        19.3136987803       11.7645357882        3.2351900537
  O        20.4980568648       13.6318846204        3.0212300053
  C        21.6628949610       10.2412803628        3.4335631220
  C        24.0251514463       11.6319293740        3.9849131701
  C        27.4979337620       13.4966397479        4.8390238815
  C        36.3179295154       17.4130997764        4.4006459988
  C        33.7981775761       16.2853138967        4.8500579608
  C        30.1034482459       14.6905670189        5.1121646164
 Cu        21.0134390603        5.6527702197        4.2650725016
 Cu        19.0545818577       15.0117800379        3.3770743092
  C        32.2557113770       10.8494004851       12.9874091755
  C        31.1800325566       10.7088852629       12.4483180939
  C        22.4124034760       14.4010460391        9.5853895664
  C        23.4294249797       14.9141136820        9.9986104487
  H        20.2898746926        7.0252167533        8.4223557988
  H        36.9037690801       10.9601455203       15.5225700018
  H        20.8296785056       12.6373318215       10.8398891542
  N        28.6644776712       11.3636961832        5.2007697940
  S        30.2122007439       10.8985985253        5.4699125735
  N        30.8989367165       12.3864608458        5.4357801213
  C        19.1325568681       13.9205480660        5.9182184831
  C        19.5993308542       13.5956668524        7.3053005431
  C        20.7590267447       14.1729619941        7.8073786519
  C        24.6504578210       15.9467615902       11.8369450975
  O        18.2754947105       13.1497499471        5.4210885829
  O        19.6300660030       14.9069540440        5.3278544127
  H        21.3080723502       14.8858739165        7.2029112558
  H        23.8845199187       15.6082619116       12.5256403471
  C        17.2555002344        6.9019329050       12.4226273227
  C        30.0556273454       22.3022547728       13.0784463754
  C        29.3351473189       21.2995316269       12.4385862182
  C        25.6829060026       16.7616501495       12.3267573789
  O        17.9700552827        7.7254094791       13.0435649504
  O        16.7114266313        7.1282674773       11.3155580479
  H        28.9390910590       21.4748147588       11.4448789721
  H        25.6820800377       17.0245388587       13.3786627254
  C        17.8202591734       14.3165360089        0.9326308592
  C        30.3430437114       20.8850432608       15.0041048198
  C        29.6114151074       19.8826086462       14.3753323836
  C        26.6493658156       16.8920898945       10.1326178287
  O        18.5661023982       15.1932527025        1.4312500369
  O        17.4305461767       13.2859276250        1.5325985429
  H        29.4286000159       18.9477865205       14.8927410935
  C        18.5974252012       11.3050559728       10.1467675905
  C        19.3306722497       12.3333164155        9.3350523535
  C        20.4879273763       12.9119939028        9.8485175991
  C        25.5929487760       16.0518966316        9.6307477896
  O        17.7446326335       10.5884713303        9.5676027406
  O        18.9098236995       11.2018816536       11.3563415549
  C        18.8905567307       12.6625345772        8.0581861001
  C        21.2200210659       13.8239253976        9.0818097819
  C        24.5526994076       15.6063675241       10.4989198891
  C        30.5697552960       22.0944945404       14.3566016264
  C        29.1081646179       20.0796039648       13.0852452557
  C        26.6682990659       17.2808860615       11.5041822020
 Cu        17.6561122542       12.8899571885        3.5123819723
 Cu        18.6465128573        9.6060522766       12.6202709829
  C        32.5092647678       15.7239536712        5.0212644119
  C        31.3914827823       15.2639098292        5.1092200750
  C        25.0646075785        8.7715185129        9.9092050243
  C        26.1250086230        9.2184760944       10.2864152854
  H        20.7411270434        9.7031741237        3.2446800853
  H        37.2917138734       17.8518453580        4.2157422258
  H        24.5001292343        7.3489190421        7.6951310689
  N        25.7166475167       15.7832707454        8.3409060425
  S        27.0691977265       16.5280740541        7.7899912560
  N        27.5273735794       17.2258549562        9.2007425251
  C        20.2166044666        8.4104063665       10.7367771601
  C        21.4275477013        8.0669222443        9.9252636345
  C        22.6812183814        8.5182632886       10.3179420417
  C        27.8231461659        9.1678265455       12.0130351321
  O        19.1031319484        8.2217304080       10.1913512164
  O        20.3740286078        8.8953425678       11.8829751622
  H        22.7844914230        9.0772658401       11.2408958983
  H        27.2123837013        8.4607603366       12.5629179871
  C        21.8127718612        5.1070585070        1.6896927025
  C        34.7726408876       11.2205898050       15.6874998128
  C        33.5533013004       11.2067376727       15.0204530383
  C        29.0654619606        9.5420112647       12.5459070976
  O        22.9505411015        5.1427752728        2.2160280662
  O        20.7345663902        5.2531507374        2.3143215708
  H        32.6392042493       11.3965492751       15.5712641448
  H        29.3770523442        9.1117546033       13.4910417484
  C        15.9691350556       10.3032633903       12.9105584069
  C        35.9116419807       10.6838278972       13.6365616300
  C        34.6951782716       10.6767146921       12.9602550738
  C        29.4653353203       10.9750200507       10.6605961840
  O        17.0598165028       10.3914260588       13.5265363656
  O        15.8474785713        9.8809638414       11.7362003988
  H        34.6715120759       10.4462566643       11.9014188837
  C        22.2294666890        6.3502238388        6.6519298835
  C        22.3845956558        7.0901288628        7.9476980650
  C        23.6429231558        7.5494657932        8.3274175184
  C        28.1890996229       10.5916718996       10.1139212944
  O        21.0720623311        6.1968517751        6.1905555832
  O        23.2775987169        5.9518049555        6.0911100839
  C        21.2718166553        7.3611439655        8.7350114722
  C        23.7968631454        8.2764144609        9.5102968343
  C        27.3649666135        9.6556984439       10.8022751592
  C        35.9552074427       10.9633361330       14.9981111730
  C        33.5072608713       10.9375904446       13.6485234710
  C        29.9127121150       10.4217935160       11.8949026867
 Cu        17.2283367134        8.9290311661       10.5683125705
 Cu        23.5811033261        5.4489122750        4.1331049259
  C        28.3199327335       19.0687137142       12.4778284853
  C        27.6032783426       18.2126393047       12.0065259606
  C        25.2184316805       12.3230203723        4.3043696777
  C        26.2506405328       12.8909858675        4.5878727777
  H        17.9996057760       12.1962651885        7.6537269246
  H        31.1302159236       22.8777116722       14.8539234734
  H        22.8366267259       13.4105873721        3.7095991153
  N        27.9160278331       11.1983619731        8.9693237837
  S        29.1708563889       12.1846738147        8.6003455313
  N        30.1039847813       11.8548568221        9.9054815322
     141
 i =     732, E =     -348.1346587644
  C        22.8028442832        8.0485886563        3.7527283059
  C        22.8405532923        9.5453369314        3.6875886942
  C        24.0187243079       10.2310362704        3.9530949403
  C        27.6855805527       14.8637015121        4.8232611683
  O        21.6656888608        7.5201215636        3.7926126390
  O        23.8831929005        7.4140045876        3.7943009989
  H        24.9259934822        9.6770566773        4.1653357509
  H        26.8272326599       15.5133030103        4.6941649345
  C        16.1357053040       15.1635915501        4.0461584938
  C        36.1548999081       16.0317687054        4.3717966558
  C        34.9047015682       15.4662602773        4.5945415454
  C        28.9559175639       15.4461672979        4.9589033641
  O        17.2382627988       15.7435580419        3.8913453045
  O        15.9595743984       13.9280685782        3.9300259670
  H        34.7887063497       14.3891932980        4.5564613950
  H        29.0370958564       16.5269066472        4.9275612792
  C        22.3537729499        2.9942175597        4.6135623314
  C        35.2235574251       18.2339696314        4.6548353454
  C        33.9682137788       17.6749752862        4.8725048952
  C        29.9552553968       13.2693193387        5.1481735060
  O        23.5038862308        3.4788464766        4.4811768058
  O        21.3001042985        3.6710788753        4.6834091186
  H        33.1168764848       18.3219343367        5.0504779672
  C        20.3971626052       12.3927882342        3.1942226869
  C        21.6698929130       11.6303176908        3.4187269548
  C        22.8450069229       12.3258100318        3.6883339102
  C        28.6546334712       12.6730092988        5.0102629515
  O        19.3118491421       11.7641133792        3.2332511750
  O        20.4963288795       13.6314996902        3.0200722168
  C        21.6603725080       10.2402545564        3.4321132485
  C        24.0252083026       11.6310731090        3.9712025980
  C        27.5024858474       13.4914887272        4.8144012546
  C        36.3204783745       17.4150545486        4.4082145739
  C        33.7992942708       16.2868564798        4.8473434037
  C        30.1064431346       14.6865306206        5.0916058007
 Cu        21.0156513475        5.6524077202        4.2773976709
 Cu        19.0542683502       15.0121753884        3.3779410514
  C        32.2586160787       10.8385562256       13.0027243692
  C        31.1832516775       10.6978560900       12.4630828432
  C        22.4004518145       14.4063780571        9.5923235933
  C        23.4161116163       14.9221109754       10.0055238590
  H        20.2933407426        7.0316043154        8.4313542207
  H        36.9071929799       10.9587238743       15.5354170393
  H        20.8169753574       12.6412854342       10.8449500737
  N        28.6842802651       11.3515132207        5.0704606335
  S        30.2385649219       10.8838072444        5.2932207017
  N        30.9178826184       12.3754206671        5.3082111677
  C        19.1303160587       13.9193626263        5.9185676618
  C        19.5939692420       13.5954978502        7.3068350661
  C        20.7517282120       14.1745407219        7.8111955936
  C        24.6444862663       15.9467671871       11.8440825036
  O        18.2739147249       13.1486309693        5.4202392636
  O        19.6294921089       14.9052156001        5.3287110325
  H        21.3014337665       14.8875815747        7.2074861493
  H        23.8848685057       15.5996524496       12.5354803806
  C        17.2551605624        6.9038321017       12.4240464778
  C        30.0540730761       22.3043607868       13.0795669384
  C        29.3309348549       21.3032639592       12.4402946058
  C        25.6771918780       16.7619003690       12.3329103271
  O        17.9705379641        7.7264834633       13.0448815072
  O        16.7108868507        7.1307636782       11.3170751312
  H        28.9338358608       21.4796705029       11.4472065496
  H        25.6830368023       17.0164827644       13.3868409537
  C        17.8187664834       14.3166592652        0.9326352478
  C        30.3411163933       20.8862022196       15.0044756026
  C        29.6070315100       19.8852247178       14.3762763215
  C        26.6269514849       16.9141039814       10.1327297564
  O        18.5644751256       15.1930916939        1.4319090193
  O        17.4291463305       13.2855193223        1.5317216436
  H        29.4231168591       18.9505780664       14.8935983938
  C        18.5882196415       11.3061617970       10.1480914073
  C        19.3216991598       12.3345933025        9.3369050301
  C        20.4771663604       12.9148882615        9.8526248462
  C        25.5705222242       16.0735140516        9.6319132855
  O        17.7364626531       10.5885331102        9.5685838055
  O        18.8997571388       11.2036646750       11.3579272940
  C        18.8841981995       12.6623481490        8.0587797063
  C        21.2099525552       13.8271435198        9.0870551164
  C        24.5388113591       15.6162492879       10.5041844816
  C        30.5692249113       22.0954248814       14.3571021372
  C        29.1024056169       20.0836635580       13.0869723544
  C        26.6547220063       17.2912186182       11.5073789002
 Cu        17.6551886324       12.8907421894        3.5112600513
 Cu        18.6461595753        9.6093318784       12.6260578685
  C        32.5102113207       15.7247637430        5.0123471428
  C        31.3925839644       15.2634410384        5.0944382666
  C        25.0667291973        8.7818524183        9.9170480984
  C        26.1283504375        9.2288309243       10.2910770394
  H        20.7376490348        9.7021344187        3.2479901956
  H        37.2947952341       17.8540900946        4.2268534043
  H        24.5034147524        7.3577481548        7.7043810533
  N        25.6854820762       15.8162609978        8.3389456941
  S        27.0302832628       16.5719837897        7.7840171029
  N        27.4962535497       17.2598600529        9.1970728137
  C        20.2183075177        8.4178671213       10.7446578132
  C        21.4300394462        8.0746949122        9.9340670447
  C        22.6834545918        8.5266109262       10.3268925425
  C        27.7727721271        9.2664047624       12.0686465901
  O        19.1052309513        8.2280472513       10.1990189908
  O        20.3749684532        8.9039173562       11.8905697043
  H        22.7863275982        9.0859093223       11.2497205403
  H        27.1191591396        8.6320287154       12.6566437035
  C        21.8154146152        5.1015238287        1.7034702579
  C        34.7754368563       11.2137769357       15.7016435148
  C        33.5557760845       11.1967616433       15.0354907357
  C        29.0152203986        9.6343179580       12.6049226269
  O        22.9531225436        5.1386561652        2.2298032734
  O        20.7369883046        5.2473684653        2.3277788267
  H        32.6415568721       11.3847468690       15.5867267325
  H        29.2842256136        9.2729790004       13.5910864588
  C        15.9720220150       10.3025516756       12.9228204049
  C        35.9144473460       10.6796212869       13.6500976928
  C        34.6977785663       10.6694875386       12.9744704621
  C        29.5240022642       10.8844697242       10.6181036862
  O        17.0629487789       10.3914349706       13.5382845351
  O        15.8503336063        9.8822608375       11.7477811799
  H        34.6739618934       10.4391236741       11.9156221347
  C        22.2336640770        6.3561649338        6.6622520478
  C        22.3881325422        7.0974805852        7.9571638220
  C        23.6460098146        7.5580588232        8.3364737321
  C        28.2472726815       10.5084553941       10.0680820112
  O        21.0763501968        6.2012191852        6.2012108827
  O        23.2822306437        5.9581269699        6.1019722440
  C        21.2750057709        7.3682592899        8.7440957834
  C        23.7994968795        8.2855936036        9.5192226204
  C        27.3674756115        9.6666293015       10.8074710722
  C        35.9582623720       10.9593067619       15.0116270499
  C        33.5095768913       10.9273349957       13.6635404936
  C        29.9159918906       10.4198579907       11.9066136023
 Cu        17.2256363545        8.9306653088       10.5720807061
 Cu        23.5829184315        5.4499390630        4.1457117195
  C        28.3111187654       19.0749015944       12.4803373935
  C        27.5911843488       18.2212493050       12.0097245306
  C        25.2199970407       12.3216857346        4.2852136221
  C        26.2537071671       12.8883441887        4.5655867322
  H        17.9945853027       12.1949845160        7.6526335890
  H        31.1314809103       22.8775859957       14.8540546025
  H        22.8366951243       13.4097027403        3.6961637142
  N        28.0308357466       11.0264033208        8.8689575219
  S        29.3368313506       11.9249964528        8.4558145931
  N        30.2201363474       11.6696031150        9.8111496806
     141
 i =     732, E =     -348.1349493605
  C        22.8009552894        8.0448399700        3.7610352371
  C        22.8388172414        9.5412384879        3.6890419822
  C        24.0181418464       10.2272732155        3.9484397879
  C        27.6845611370       14.8576207528        4.8456326508
  O        21.6639654639        7.5162947332        3.8033513326
  O        23.8815698037        7.4108927662        3.8056355242
  H        24.9256437860        9.6736286859        4.1605252023
  H        26.8220117196       15.5078822717        4.7527653854
  C        16.1392844203       15.1637547859        4.0414592790
  C        36.1582818130       16.0307465364        4.3691403006
  C        34.9074022535       15.4645206733        4.5860088447
  C        28.9548219758       15.4401606813        4.9818064150
  O        17.2417438255       15.7440945382        3.8878880190
  O        15.9631990977       13.9284197241        3.9228358284
  H        34.7909087645       14.3877572638        4.5415207639
  H        29.0316344293       16.5216721913        4.9871034657
  C        22.3575110392        2.9917829801        4.6283304550
  C        35.2271751291       18.2315591714        4.6627094485
  C        33.9712557289       17.6719631900        4.8751474927
  C        29.9645709282       13.2618928202        5.0794900400
  O        23.5075080358        3.4769669110        4.4973128132
  O        21.3037989551        3.6683433539        4.7011929753
  H        33.1198111960       18.3182253968        5.0551009470
  C        20.3965276997       12.3885324568        3.1900828557
  C        21.6689337185       11.6258256205        3.4145955855
  C        22.8449636665       12.3216837146        3.6790899844
  C        28.6641248657       12.6655936668        4.9418275965
  O        19.3109189685       11.7604153986        3.2298287469
  O        20.4961254324       13.6271709855        3.0153660913
  C        21.6584811351       10.2358143361        3.4334522822
  C        24.0254317461       11.6273180055        3.9613344058
  C        27.5061218753       13.4858007862        4.7935342914
  C        36.3242850768       17.4137201119        4.4134576940
  C        33.8018785124       16.2841405478        4.8414022531
  C        30.1096898053       14.6808535038        5.0712832940
 Cu        21.0171429401        5.6480134897        4.2923894255
 Cu        19.0573778523       15.0111106895        3.3739099740
  C        32.2597520497       10.8296345443       13.0195081884
  C        31.1848678031       10.6909004938       12.4782683852
  C        22.3899240273       14.4145053502        9.5952022280
  C        23.4041011154       14.9329316378       10.0086242868
  H        20.2960092834        7.0352728477        8.4431168521
  H        36.9099203197       10.9580896015       15.5486428899
  H        20.8066012683       12.6483833749       10.8470942275
  N        28.6995434326       11.3429117044        4.9535967515
  S        30.2591044251       10.8739087253        5.1320758449
  N        30.9331103973       12.3668691080        5.1904462137
  C        19.1294022234       13.9176147382        5.9153122985
  C        19.5898598974       13.5960472755        7.3051469704
  C        20.7455238310       14.1775943867        7.8112911939
  C        24.6417556899       15.9454734787       11.8483682125
  O        18.2733594909       13.1468532724        5.4165997537
  O        19.6308993795       14.9019661347        5.3248081136
  H        21.2954932173       14.8906606651        7.2078573384
  H        23.8901754461       15.5866357103       12.5425611134
  C        17.2520244095        6.9093011890       12.4236772462
  C        30.0516591686       22.3095387799       13.0785380626
  C        29.3258999167       21.3097962541       12.4402280650
  C        25.6745822709       16.7605801820       12.3369578976
  O        17.9663325692        7.7324061119       13.0449447029
  O        16.7079307116        7.1361447310       11.3164910353
  H        28.9266592094       21.4872758855       11.4481962127
  H        25.6887066599       17.0035880857       13.3935382629
  C        17.8219483480       14.3183518871        0.9285253271
  C        30.3417941005       20.8896070359       15.0015953820
  C        29.6049641898       19.8899696141       14.3745060513
  C        26.6033545283       16.9425871453       10.1299170410
  O        18.5678169549       15.1944494661        1.4281549607
  O        17.4337148972       13.2860871038        1.5265507111
  H        29.4210972707       18.9551361437       14.8915152037
  C        18.5815753067       11.3095416337       10.1481482742
  C        19.3148247160       12.3376557655        9.3364006356
  C        20.4684180125       12.9202519307        9.8537431975
  C        25.5470343284       16.1019605298        9.6293472797
  O        17.7302783974       10.5907648443        9.5692479036
  O        18.8929702384       11.2083564220       11.3581078301
  C        18.8795918962       12.6630378299        8.0568700191
  C        21.2013958683       13.8326806498        9.0886479592
  C        24.5261262659       15.6288762286       10.5059184016
  C        30.5695510696       22.0991365429       14.3547246609
  C        29.0972525869       20.0901446011       13.0867253187
  C        26.6420569281       17.3037375480       11.5085670600
 Cu        17.6570428630       12.8900428978        3.5061589845
 Cu        18.6446034943        9.6163013355       12.6307316238
  C        32.5125109081       15.7214347682        5.0005772263
  C        31.3945804169       15.2601398348        5.0780728046
  C        25.0681417242        8.7910752012        9.9258182375
  C        26.1308810618        9.2383571443       10.2966936608
  H        20.7349668193        9.6975640897        3.2537299451
  H        37.2990419381       17.8534424461        4.2361921375
  H        24.5059832246        7.3625636578        7.7162198606
  N        25.6510509389       15.8605840839        8.3323931615
  S        26.9859076775       16.6308848321        7.7736080031
  N        27.4617016490       17.3045090433        9.1902645116
  C        20.2189246144        8.4258305869       10.7531784279
  C        21.4316621119        8.0817741815        9.9442301375
  C        22.6848166114        8.5347688912       10.3366604241
  C        27.7235099566        9.3762118486       12.1160809722
  O        19.1063945111        8.2355571244       10.2067773209
  O        20.3744814158        8.9131609154       11.8987752374
  H        22.7872027209        9.0956940541       11.2585738567
  H        27.0286287177        8.8218254946       12.7367407155
  C        21.8178608801        5.0948726009        1.7190443089
  C        34.7775248689       11.2067041943       15.7172749606
  C        33.5572850441       11.1867452835       15.0523483415
  C        28.9659570315        9.7391861839       12.6552360709
  O        22.9555646968        5.1337758916        2.2451869943
  O        20.7392906080        5.2394980029        2.3434871733
  H        32.6431442316       11.3723647806       15.6045308464
  H        29.1939159488        9.4542871821       13.6761724144
  C        15.9737176757       10.3053133845       12.9345574594
  C        35.9159430724       10.6770131765       13.6641456725
  C        34.6987112435       10.6636829435       12.9897929552
  C        29.5784017019       10.7897481913       10.5836434921
  O        17.0652467933       10.3966616164       13.5486333142
  O        15.8519548134        9.8869714411       11.7588313360
  H        34.6744901549       10.4341617443       11.9307703971
  C        22.2368360897        6.3570852828        6.6760305562
  C        22.3908808333        7.1012541262        7.9693557337
  C        23.6483462236        7.5634404357        8.3478319000
  C        28.3018308003       10.4184708541       10.0302310856
  O        21.0796608607        6.2010055978        6.2149729104
  O        23.2856477965        5.9580479434        6.1169604058
  C        21.2774115705        7.3730093303        8.7555114581
  C        23.8014138858        8.2932107242        9.5295023171
  C        27.3690224989        9.6784188523       10.8126040079
  C        35.9604126009       10.9559616422       15.0258888303
  C        33.5103054141       10.9179364639       13.6801588964
  C        29.9178951225       10.4223414588       11.9178345959
 Cu        17.2220379816        8.9353805749       10.5750725300
 Cu        23.5843607791        5.4476030407        4.1615694922
  C        28.3028262562       19.0833751011       12.4812696798
  C        27.5796982542       18.2319776530       12.0115547700
  C        25.2213614851       12.3180628642        4.2702900795
  C        26.2558631206       12.8846993975        4.5476347208
  H        17.9914727697       12.1939495537        7.6494355449
  H        31.1336432583       22.8803739337       14.8510494458
  H        22.8372499963       13.4055969795        3.6830080958
  N        28.1386888193       10.8388667637        8.7853385246
  S        29.4915684721       11.6465215842        8.3361527049
  N        30.3279591429       11.4740284443        9.7339191787
     141
 i =     732, E =     -348.1351828484
  C        22.7958879975        8.0377729040        3.7763446043
  C        22.8317995123        9.5337642988        3.6951767270
  C        24.0107913350       10.2224310263        3.9490565890
  C        27.6751379485       14.8550957681        4.8541569017
  O        21.6595438732        7.5079660530        3.8207925254
  O        23.8773735686        7.4058431770        3.8257788088
  H        24.9190168299        9.6708721637        4.1634455446
  H        26.8106161940       15.5057505889        4.7851559282
  C        16.1341587216       15.1557811086        4.0311877309
  C        36.1541696037       16.0225643309        4.3633396920
  C        34.9017167127       15.4574147805        4.5738734776
  C        28.9458616549       15.4368946096        4.9899681620
  O        17.2364928537       15.7359906144        3.8770038953
  O        15.9575797598       13.9206708426        3.9100440407
  H        34.7829318207       14.3812821173        4.5209411786
  H        29.0207622534       16.5181835974        5.0188699074
  C        22.3600591327        2.9832111513        4.6483565264
  C        35.2272684118       18.2230777792        4.6724835657
  C        33.9698380969       17.6645413653        4.8787816037
  C        29.9601511250       13.2588547776        5.0282865564
  O        23.5103086895        3.4681040772        4.5195971163
  O        21.3069950139        3.6605281220        4.7259816971
  H        33.1194434809       18.3111769868        5.0623083224
  C        20.3872132573       12.3764712354        3.1808355368
  C        21.6598584225       11.6154706693        3.4090181121
  C        22.8354166320       12.3139869080        3.6688144857
  C        28.6593842792       12.6633756093        4.8915865303
  O        19.3015011735       11.7485031859        3.2209789639
  O        20.4866896876       13.6147260547        3.0030898000
  C        21.6505842107       10.2256028371        3.4361740844
  C        24.0168266205       11.6225269552        3.9538405758
  C        27.4983566865       13.4844052393        4.7746242954
  C        36.3229772146       17.4048574515        4.4184477325
  C        33.7975057969       16.2774328840        4.8338632334
  C        30.1027863263       14.6779269959        5.0512061063
 Cu        21.0250054185        5.6379691048        4.3144265446
 Cu        19.0536977521       15.0039422548        3.3621324118
  C        32.2681572459       10.8221880952       13.0445325909
  C        31.1910112758       10.6896826904       12.5057338351
  C        22.3793402321       14.4250253730        9.5858774394
  C        23.3919372820       14.9459024559       10.0000827028
  H        20.3098799392        7.0371858143        8.4600712399
  H        36.9232329128       10.9538739015       15.5644296712
  H        20.7991982142       12.6580173562       10.8398286077
  N        28.6972487121       11.3408357822        4.8720122886
  S        30.2595995768       10.8709078663        5.0207356411
  N        30.9315603824       12.3634448475        5.1068828674
  C        19.1237142738       13.9132888008        5.9037839852
  C        19.5834068631       13.5951666682        7.2947194345
  C        20.7371426171       14.1806511754        7.8007932648
  C        24.6374064975       15.9461957243       11.8418479403
  O        18.2679322161       13.1418235831        5.4059314637
  O        19.6258961236       14.8964623587        5.3116456978
  H        21.2859307603       14.8938363949        7.1964305563
  H        23.8931144279       15.5758793657       12.5378654284
  C        17.2527577608        6.9157432241       12.4168512808
  C        30.0500997862       22.3159710591       13.0706288260
  C        29.3209211102       21.3185851814       12.4325403216
  C        25.6698887144       16.7612414446       12.3312859031
  O        17.9667379687        7.7381523223       13.0390851193
  O        16.7101279769        7.1434718387       11.3089243931
  H        28.9211030769       21.4976436806       11.4410268790
  H        25.6910681460       16.9929347158       13.3902889678
  C        17.8210415877       14.3199774232        0.9177976915
  C        30.3390356574       20.8939489485       14.9921739781
  C        29.5984342523       19.8968404926       14.3656472664
  C        26.5804273960       16.9718619329       10.1190825665
  O        18.5677167486       15.1950219231        1.4180317954
  O        17.4335472825       13.2866336867        1.5145298974
  H        29.4125669981       18.9622762476       14.8824174041
  C        18.5783237431       11.3128400962       10.1424894023
  C        19.3094803451       12.3405795005        9.3285190188
  C        20.4612373832       12.9269845460        9.8456037947
  C        25.5244695154       16.1315474855        9.6175799279
  O        17.7271677933       10.5920527533        9.5655368831
  O        18.8908748123       11.2137327086       11.3522133942
  C        18.8746015414       12.6621523480        8.0478531668
  C        21.1926718604       13.8396222237        9.0793102170
  C        24.5130891081       15.6433815605       10.4969628458
  C        30.5690479419       22.1033831205       14.3459874413
  C        29.0895222005       20.0992847297       13.0787231485
  C        26.6282992490       17.3178980748       11.5013108768
 Cu        17.6512842618       12.8834295099        3.4936049372
 Cu        18.6494305237        9.6251719286       12.6332153986
  C        32.5067713899       15.7162671832        4.9871754228
  C        31.3875703757       15.2574076612        5.0607679609
  C        25.0783978291        8.8069598740        9.9378684513
  C        26.1403878603        9.2574405800       10.3072002195
  H        20.7274139974        9.6854755890        3.2603629936
  H        37.2988736433       17.8439455621        4.2459308855
  H        24.5198753604        7.3666422101        7.7343963654
  N        25.6192868206       15.9053129929        8.3171969487
  S        26.9455052937       16.6889502385        7.7564552937
  N        27.4294953096       17.3487253125        9.1768900478
  C        20.2283395599        8.4374085143       10.7631775324
  C        21.4428969180        8.0918245859        9.9573582808
  C        22.6952062934        8.5481132519       10.3486429145
  C        27.6796086318        9.5062591567       12.1608761358
  O        19.1168773917        8.2465453626       10.2151042668
  O        20.3815981149        8.9264942229       11.9084676166
  H        22.7961894423        9.1132067881       11.2681837627
  H        26.9434016276        9.0392362708       12.8053769146
  C        21.8313504222        5.0828702297        1.7401758683
  C        34.7903990560       11.1955644398       15.7382026663
  C        33.5688865252       11.1737671731       15.0757786079
  C        28.9214076793        9.8632024761       12.7054122938
  O        22.9689858809        5.1242593254        2.2662770545
  O        20.7523827755        5.2248243948        2.3645413692
  H        32.6554878386       11.3565208556       15.6301440136
  H        29.1078933118        9.6610570649       13.7541432882
  C        15.9829699526       10.3081289227       12.9472823607
  C        35.9257752288       10.6727950754       13.6814904044
  C        34.7071336078       10.6569308896       13.0098551640
  C        29.6370733035       10.6983183003       10.5696453728
  O        17.0759592450       10.4023706831       13.5585857530
  O        15.8601543565        9.8928157453       11.7706912007
  H        34.6813175890       10.4294736806       11.9504169353
  C        22.2514923618        6.3533399213        6.6976053542
  C        22.4050532019        7.1033680733        7.9876740568
  C        23.6616033593        7.5691486682        8.3646453901
  C        28.3615694231       10.3324437092       10.0103259133
  O        21.0943974984        6.1957308446        6.2369274897
  O        23.3004188304        5.9518467741        6.1403952808
  C        21.2906347034        7.3774717424        8.7717374933
  C        23.8130370329        8.3048203447        9.5431888948
  C        27.3763533527        9.7017480375       10.8241266473
  C        35.9725518458       10.9494378377       15.0437976091
  C        33.5193894777       10.9073046300       13.7031210915
  C        29.9241700237       10.4343933583       11.9403874613
 Cu        17.2244415945        8.9411760522       10.5744327773
 Cu        23.5888084382        5.4403500811        4.1854379702
  C        28.2919010695       19.0948903452       12.4738642533
  C        27.5663954990       18.2448105752       12.0054896679
  C        25.2125685747       12.3158307682        4.2578670251
  C        26.2469014893       12.8844076099        4.5318741298
  H        17.9879485319       12.1901299100        7.6406235326
  H        31.1358002872       22.8827978735       14.8421476627
  H        22.8266489689       13.3978908970        3.6664857966
  N        28.2517577401       10.6486658027        8.7294836914
  S        29.6503958318       11.3587377213        8.2551573276
  N        30.4392017292       11.2747025406        9.6887871777
     141
 i =     732, E =     -348.1352364203
  C        22.7878576662        8.0425917729        3.7810576894
  C        22.8212556129        9.5384006026        3.6961369596
  C        23.9996549490       10.2294515544        3.9460874875
  C        27.6616723111       14.8641263588        4.8569647183
  O        21.6520461622        7.5114298119        3.8256498114
  O        23.8701174842        7.4125041026        3.8331244582
  H        24.9091289288        9.6798374022        4.1601658396
  H        26.7968393973       15.5156209192        4.8008626152
  C        16.1233699185       15.1567992712        4.0340404752
  C        36.1435059065       16.0239310709        4.3653387983
  C        34.8899640946       15.4601265205        4.5725860467
  C        28.9331330829       15.4440626822        4.9938130548
  O        17.2256794489       15.7371202684        3.8805236767
  O        15.9469669917       13.9216376926        3.9126977499
  H        34.7698133143       14.3842332377        4.5179342462
  H        29.0083120720       16.5248927882        5.0362615783
  C        22.3540423733        2.9851833409        4.6528653145
  C        35.2189043988       18.2252806294        4.6753814690
  C        33.9603678210       17.6681610936        4.8786759287
  C        29.9476046721       13.2656043742        4.9989105159
  O        23.5048946541        3.4684247988        4.5245277215
  O        21.3017730460        3.6638028216        4.7311573827
  H        33.1104276219       18.3156289955        5.0613514783
  C        20.3718942181       12.3766522965        3.1795413213
  C        21.6456141698       11.6175090863        3.4070593219
  C        22.8205103921       12.3184696288        3.6632054911
  C        28.6462394124       12.6721214951        4.8608806253
  O        19.2866970533       11.7479106854        3.2213105425
  O        20.4701602123       13.6148542073        3.0006750091
  C        21.6384854956       10.2277370482        3.4374395237
  C        24.0034511605       11.6295421673        3.9475213014
  C        27.4846154548       13.4945443294        4.7613261387
  C        36.3139475379       17.4059368264        4.4224493309
  C        33.7863752402       16.2813415877        4.8315162067
  C        30.0902206515       14.6842582440        5.0401427216
 Cu        21.0282783558        5.6406877562        4.3188538080
 Cu        19.0457514147       15.0118112882        3.3638646853
  C        32.2782618314       10.8079519108       13.0541238889
  C        31.1997059216       10.6732973997       12.5190421580
  C        22.3762301356       14.4379100952        9.5833467131
  C        23.3882608369       14.9595980580        9.9978531869
  H        20.3173742419        7.0408789798        8.4631699781
  H        36.9356284528       10.9585128838       15.5675568204
  H        20.8005570421       12.6666589593       10.8363182248
  N        28.6838382015       11.3499599341        4.8219420151
  S        30.2469580391       10.8780463839        4.9547761252
  N        30.9194464993       12.3691621708        5.0592216041
  C        19.1198788564       13.9229796262        5.9024902474
  C        19.5809148616       13.6046962758        7.2928420265
  C        20.7335784385       14.1922523387        7.7988894737
  C        24.6388763732       15.9510153511       11.8411010127
  O        18.2637504706       13.1516419481        5.4052596579
  O        19.6214513653       14.9064666543        5.3100970096
  H        21.2805070064       14.9072367606        7.1949729215
  H        23.8987712065       15.5738253971       12.5378909040
  C        17.2591507550        6.9212215371       12.4131168709
  C        30.0531543159       22.3229609192       13.0684875993
  C        29.3232081970       21.3258815791       12.4309512909
  C        25.6715305522       16.7652604847       12.3314296096
  O        17.9743191520        7.7427989211       13.0349195514
  O        16.7176912044        7.1485988870       11.3044968607
  H        28.9254256127       21.5039246485       11.4384420415
  H        25.6971007649       16.9897194777       13.3918908727
  C        17.8154472583       14.3316740165        0.9197766163
  C        30.3360932986       20.9041886224       14.9931221400
  C        29.5947402039       19.9072673622       14.3672158242
  C        26.5711109297       16.9937600483       10.1163717930
  O        18.5607121803       15.2074556252        1.4208827430
  O        17.4273404535       13.2984173682        1.5161797962
  H        29.4062004548       18.9740380030       14.8854145695
  C        18.5823882296       11.3176366319       10.1391298076
  C        19.3107545467       12.3474882856        9.3254633766
  C        20.4614535669       12.9358950866        9.8425557456
  C        25.5149314804       16.1544547695        9.6139168075
  O        17.7318252559       10.5958682211        9.5624571553
  O        18.8964568071       11.2181333617       11.3483692963
  C        18.8744762261       12.6694112057        8.0453955659
  C        21.1904515331       13.8509059552        9.0768187309
  C        24.5092001507       15.6572552022       10.4947024958
  C        30.5694889214       22.1119252777       14.3451321690
  C        29.0883909291       20.1082882983       13.0790868868
  C        26.6247159562       17.3299039882       11.5008241284
 Cu        17.6414604307       12.8883056731        3.4942462017
 Cu        18.6577675119        9.6307283496       12.6317389291
  C        32.4947845323       15.7214275950        4.9815230465
  C        31.3752125532       15.2630946124        5.0523897391
  C        25.0899524702        8.7871759232        9.9526018399
  C        26.1527005742        9.2355672207       10.3226142113
  H        20.7158138142        9.6858488806        3.2644868169
  H        37.2907001650       17.8440234024        4.2522978921
  H        24.5308162243        7.3493730035        7.7482925218
  N        25.6039118316       15.9380335446        8.3114453270
  S        26.9251972789       16.7294219131        7.7499654818
  N        27.4146314580       17.3797666117        9.1729041883
  C        20.2370464966        8.4407104176       10.7661688217
  C        21.4519454775        8.0886986955        9.9640525752
  C        22.7054311210        8.5381862931       10.3589825058
  C        27.6485064521        9.6057070418       12.1933639579
  O        19.1261205042        8.2526982640       10.2161435333
  O        20.3898262742        8.9319587274       11.9106094824
  H        22.8069390870        9.1025981076       11.2788863002
  H        26.8776130564        9.2300836972       12.8568041179
  C        21.8422429782        5.0834201770        1.7445359432
  C        34.8021365426       11.1933006643       15.7432734421
  C        33.5799999720       11.1665596767       15.0825363952
  C        28.8899569517        9.9640594216       12.7376657628
  O        22.9795803016        5.1274760297        2.2711419738
  O        20.7625375034        5.2248007061        2.3675710571
  H        32.6667015328       11.3478007023       15.6375443119
  H        29.0423799065        9.8536010702       13.8053854491
  C        15.9939014242       10.3098829545       12.9503775672
  C        35.9366529052       10.6701507696       13.6863362313
  C        34.7173212555       10.6481777608       13.0163678392
  C        29.6918977261       10.5674009875       10.5543527240
  O        17.0872895651       10.4064741969       13.5606444889
  O        15.8710332153        9.8961163659       11.7733009012
  H        34.6908158584       10.4182933664       11.9574757299
  C        22.2592541560        6.3502372280        6.7044713723
  C        22.4140934012        7.0965038766        7.9963094340
  C        23.6720191512        7.5553118272        8.3766983555
  C        28.4175108065       10.1986773680        9.9951929131
  O        21.1019786781        6.1960883998        6.2434230552
  O        23.3077451148        5.9488477277        6.1461433645
  C        21.2990875766        7.3756581991        8.7777447539
  C        23.8241641026        8.2893983420        9.5562761984
  C        27.3878531897        9.6842438486       10.8356297566
  C        35.9843412661       10.9496586093       15.0480924768
  C        33.5296526656       10.8964635104       13.7106427387
  C        29.9341168073       10.4208510479       11.9512852416
 Cu        17.2319123523        8.9454222863       10.5713274365
 Cu        23.5885072562        5.4430486647        4.1915593901
  C        28.2898945137       19.1045503139       12.4746324114
  C        27.5632311723       18.2555203325       12.0062115846
  C        25.1986109395       12.3252027326        4.2480583382
  C        26.2323565167       12.8958142158        4.5199112584
  H        17.9886212972       12.1958954044        7.6381637412
  H        31.1368022230       22.8912236001       14.8408234357
  H        22.8101097679       13.4023422364        3.6584423231
  N        28.3524261868       10.3963459303        8.6881500157
  S        29.7897298543       11.0063026961        8.1895984415
  N        30.5384308219       11.0276174603        9.6476005730
     141
 i =     732, E =     -348.1351886090
  C        22.7606347510        8.0442521165        3.7928940416
  C        22.7878159680        9.5400960683        3.7034479591
  C        23.9640785597       10.2357875147        3.9506608595
  C        27.6251839059       14.8771256714        4.8407484259
  O        21.6265808249        7.5086669265        3.8372723118
  O        23.8452682752        7.4193710357        3.8483674718
  H        24.8753589796        9.6898154954        4.1664118636
  H        26.7640978893       15.5326333536        4.7749100355
  C        16.0905854322       15.1485749796        4.0426504064
  C        36.1101464126       16.0146312916        4.3737541140
  C        34.8556870483       15.4520811737        4.5783791733
  C        28.8990846211       15.4514931640        4.9785816929
  O        17.1915395567       15.7310015777        3.8884509947
  O        15.9167808607       13.9128603200        3.9215744989
  H        34.7343721547       14.3763805744        4.5225633048
  H        28.9798299968       16.5322373955        5.0122137847
  C        22.3265471073        2.9765537180        4.6628487369
  C        35.1879402521       18.2169320925        4.6840757699
  C        33.9283165617       17.6612664333        4.8844834505
  C        29.9026612823       13.2681207682        5.0069588937
  O        23.4781646183        3.4571987620        4.5349441932
  O        21.2752497174        3.6569855116        4.7417804520
  H        33.0788290505       18.3096175458        5.0660878422
  C        20.3301302397       12.3702276339        3.1782640631
  C        21.6055504347       11.6143929496        3.4072115406
  C        22.7784367821       12.3198970294        3.6603278450
  C        28.5988436419       12.6805052883        4.8678388436
  O        19.2457198701       11.7399580891        3.2215202782
  O        20.4260525713       13.6081906261        2.9971106839
  C        21.6027192479       10.2246901653        3.4425609456
  C        23.9635601366       11.6358725277        3.9468778712
  C        27.4417697035       13.5077005584        4.7561923095
  C        36.2821446763       17.3963724057        4.4323289771
  C        33.7527015491       16.2746396254        4.8358176135
  C        30.0521630603       14.6863084787        5.0370047413
 Cu        21.0332184526        5.6327817180        4.3287471291
 Cu        19.0185440528       15.0253957330        3.3656141179
  C        32.3064939810       10.7782392599       13.0688168628
  C        31.2248082016       10.6433017186       12.5405803860
  C        22.3851751739       14.4530769558        9.5656798921
  C        23.3967590998       14.9744760435        9.9815443785
  H        20.3452232965        7.0391073019        8.4719775806
  H        36.9683948614       10.9598154347       15.5705972147
  H        20.8194253629       12.6751497729       10.8188539406
  N        28.6292586812       11.3578447589        4.8395327844
  S        30.1889409967       10.8786636927        4.9834306296
  N        30.8693661244       12.3668757383        5.0788423021
  C        19.1128523081       13.9427706793        5.8968682528
  C        19.5820253310       13.6214544319        7.2837505854
  C        20.7359137399       14.2096627867        7.7862570990
  C        24.6454597663       15.9620294512       11.8277798808
  O        18.2547739894       13.1718649444        5.4026903715
  O        19.6096281970       14.9284788596        5.3036606310
  H        21.2786596798       14.9276252732        7.1821120778
  H        23.9056864670       15.5815498974       12.5231311964
  C        17.2779142014        6.9295730289       12.4009078650
  C        30.0623529259       22.3350838924       13.0602592923
  C        29.3323380406       21.3382748063       12.4224293755
  C        25.6765645738       16.7765234798       12.3208325976
  O        17.9962486911        7.7492708894       13.0213448788
  O        16.7400166020        7.1560031275       11.2902612758
  H        28.9413372812       21.5136280777       11.4267444791
  H        25.7013812003       16.9980472616       13.3819252621
  C        17.7977017594       14.3549998098        0.9228714612
  C        30.3272419316       20.9238556348       14.9927769752
  C        29.5864033092       19.9269056350       14.3663667293
  C        26.5765513384       17.0127143494       10.1066426187
  O        18.5390583089       15.2328073684        1.4266552348
  O        17.4073081431       13.3226025742        1.5189357974
  H        29.3912918727       18.9965306945       14.8872516888
  C        18.6010188512       11.3241897020       10.1280560232
  C        19.3236953357       12.3573273568        9.3136635609
  C        20.4753832483       12.9465573254        9.8273788319
  C        25.5218250029       16.1733922249        9.6013445133
  O        17.7514719945       10.6002144513        9.5525322678
  O        18.9181837509       11.2246660102       11.3363623161
  C        18.8809563532       12.6823560694        8.0366535360
  C        21.1990226406       13.8653440439        9.0611230973
  C        24.5166763278       15.6721753417       10.4804335683
  C        30.5695669450       22.1277670533       14.3410909548
  C        29.0889773043       20.1243251838       13.0742227424
  C        26.6290342303       17.3450633083       11.4920543433
 Cu        17.6138182807       12.8930848500        3.4965842196
 Cu        18.6841755246        9.6392480330       12.6249537915
  C        32.4599081304       15.7166410130        4.9828369169
  C        31.3393491584       15.2603259636        5.0511149721
  C        25.1196393451        8.7892249338        9.9486345894
  C        26.1851784422        9.2338603288       10.3153794578
  H        20.6817235220        9.6793153498        3.2716983651
  H        37.2596622894       17.8334739791        4.2640908056
  H        24.5582883174        7.3412383941        7.7526377754
  N        25.6115899310       15.9608652645        8.2982725603
  S        26.9319640311       16.7558000050        7.7396377448
  N        27.4199336124       17.4026432447        9.1646874080
  C        20.2659557504        8.4509728007       10.7658045742
  C        21.4810354930        8.0952775056        9.9659259180
  C        22.7348175482        8.5466753263       10.3574593725
  C        27.6400059836        9.6943908244       12.1974574828
  O        19.1555292591        8.2633573407       10.2147067131
  O        20.4178811030        8.9439639196       11.9096064512
  H        22.8371513110        9.1166212902       11.2738596462
  H        26.8360632069        9.4000312660       12.8627374809
  C        21.8718185440        5.0746069549        1.7508462086
  C        34.8337750781       11.1809584243       15.7504403023
  C        33.6104146599       11.1456668121       15.0927614798
  C        28.8794170594       10.0443528080       12.7516874909
  O        23.0085097734        5.1245768822        2.2787076126
  O        20.7904629308        5.2128511233        2.3711982138
  H        32.6972764544       11.3229756934       15.6492648962
  H        28.9979732397       10.0090746792       13.8287701879
  C        16.0241704289       10.3103405139       12.9519778516
  C        35.9667253976       10.6610758982       13.6920232195
  C        34.7459917135       10.6290306660       13.0252265647
  C        29.7646555630       10.4475881181       10.5540471942
  O        17.1184015874       10.4118647517       13.5600785096
  O        15.9012679282        9.8998921929       11.7738485424
  H        34.7182756381       10.3968315096       11.9668731710
  C        22.2839306958        6.3395568140        6.7156627583
  C        22.4416548186        7.0910221646        8.0037239891
  C        23.7000095647        7.5511094754        8.3804248967
  C        28.4926568003       10.0877569932        9.9845728671
  O        21.1257014010        6.1853891674        6.2577167353
  O        23.3313460885        5.9354667632        6.1566856155
  C        21.3272542326        7.3752437206        8.7840778903
  C        23.8531268678        8.2920820857        9.5556889743
  C        27.4204193730        9.6787957486       10.8300272510
  C        36.0160340908       10.9434283662       15.0532879798
  C        33.5585613008       10.8717086348       13.7218921900
  C        29.9621796686       10.3984467611       11.9648138795
 Cu        17.2570157980        8.9509854319       10.5615923139
 Cu        23.5827306510        5.4384688563        4.2032444566
  C        28.2913824796       19.1205482391       12.4688952572
  C        27.5658363756       18.2710121743       11.9996985488
  C        25.1566740350       12.3360789164        4.2448651771
  C        26.1885726331       12.9108065725        4.5150714420
  H        17.9940556609       12.2084748031        7.6321103130
  H        31.1368341723       22.9069739396       14.8369562797
  H        22.7648307437       13.4037006038        3.6515426176
  N        28.4731117188       10.1868607197        8.6651529373
  S        29.9490087349       10.6993191236        8.1672656226
  N        30.6558930105       10.8018584252        9.6432060357
     141
 i =     732, E =     -348.1351562619
  C        22.7641284532        8.0605860789        3.7944329586
  C        22.7894810577        9.5564091223        3.7037684072
  C        23.9646143047       10.2543469020        3.9498902859
  C        27.6213860836       14.9046597399        4.8183337020
  O        21.6302935008        7.5243454908        3.8381634780
  O        23.8490255479        7.4364859980        3.8511230602
  H        24.8768863263        9.7102293850        4.1661529044
  H        26.7628584751       15.5613993428        4.7341256400
  C        16.0850889359       15.1585015194        4.0420632914
  C        36.1059010168       16.0263040563        4.3722775369
  C        34.8508610870       15.4658839206        4.5787616739
  C        28.8958079194       15.4773345235        4.9577040099
  O        17.1865785123       15.7401447387        3.8879862676
  O        15.9103204814       13.9230154083        3.9212730147
  H        34.7280212435       14.3902452919        4.5252525595
  H        28.9799346955       16.5582146027        4.9739967636
  C        22.3280420885        2.9898602795        4.6542862658
  C        35.1871886058       18.2305403392        4.6782392747
  C        33.9268545762       17.6771409791        4.8802706839
  C        29.8925678617       13.2917109908        5.0304943859
  O        23.4802073540        3.4687407445        4.5254797298
  O        21.2775206609        3.6715534869        4.7324693041
  H        33.0783397026       18.3270469345        5.0608151999
  C        20.3266638276       12.3820346930        3.1775949703
  C        21.6034521160       11.6283480981        3.4056946383
  C        22.7752767614       12.3361151095        3.6571481035
  C        28.5882778669       12.7059483011        4.8893081669
  O        19.2432786033       11.7502021778        3.2215354609
  O        20.4208606959       13.6202028241        2.9966084082
  C        21.6031067104       10.2387220076        3.4425070860
  C        23.9615866696       11.6544332153        3.9441119036
  C        27.4348449954       13.5345418582        4.7541275685
  C        36.2800184956       17.4078952434        4.4278374022
  C        33.7492781043       16.2906873807        4.8348211866
  C        30.0459684801       14.7096860471        5.0382836588
 Cu        21.0382116213        5.6481028578        4.3236801464
 Cu        19.0101856398       15.0321589922        3.3659591722
  C        32.3108541123       10.7713547817       13.0720562839
  C        31.2272153248       10.6320918416       12.5489052550
  C        22.3783831946       14.4555096483        9.5636379995
  C        23.3903475400       14.9762177688        9.9793810863
  H        20.3473896454        7.0400707631        8.4699667262
  H        36.9752377506       10.9700362676       15.5667144098
  H        20.8172543063       12.6735207213       10.8160454636
  N        28.6145568741       11.3828201466        4.8824159014
  S        30.1712193580       10.9014221081        5.0480566315
  N        30.8557387692       12.3886974481        5.1255900500
  C        19.1025004408       13.9460274730        5.8981941552
  C        19.5731610805       13.6235613646        7.2843272230
  C        20.7266864135       14.2130152633        7.7862303569
  C        24.6426574404       15.9598498110       11.8253066397
  O        18.2444466944       13.1750928342        5.4039227639
  O        19.5988273489       14.9322867933        5.3056630050
  H        21.2672951001       14.9329315684        7.1824942717
  H        23.9039860641       15.5784175114       12.5213073274
  C        17.2774308676        6.9245025689       12.3966993623
  C        30.0606208995       22.3305222240       13.0564663403
  C        29.3321678593       21.3329010371       12.4182098660
  C        25.6751801230       16.7727691924       12.3179231939
  O        17.9948364645        7.7443545682       13.0179766536
  O        16.7414434775        7.1504623338       11.2850584704
  H        28.9432837240       21.5069521155       11.4214791622
  H        25.7022241633       16.9923179949       13.3793764890
  C        17.7893293105       14.3553247216        0.9224757532
  C        30.3214750796       20.9216362135       14.9911915060
  C        29.5821902965       19.9237863635       14.3644560599
  C        26.5709920602       17.0128783422       10.1023721925
  O        18.5291847299       15.2345632694        1.4258255012
  O        17.3985182551       13.3236450543        1.5195480711
  H        29.3860480589       18.9939951544       14.8859973988
  C        18.6006922070       11.3196958307       10.1262203375
  C        19.3200024421       12.3555951610        9.3124284431
  C        20.4713073956       12.9460149456        9.8255330271
  C        25.5148201779       16.1751865731        9.5975309138
  O        17.7512545231       10.5954909485        9.5508106833
  O        18.9203389919       11.2184064631       11.3336741822
  C        18.8748099942       12.6819563747        8.0365998005
  C        21.1921964507       13.8673566625        9.0598130890
  C        24.5112064755       15.6727429051       10.4776397977
  C        30.5650306427       22.1247635060       14.3386050996
  C        29.0875359220       20.1197489463       13.0710221774
  C        26.6263699446       17.3422978782       11.4883481699
 Cu        17.6074810877       12.9001222409        3.4971577737
 Cu        18.6866991469        9.6339284229       12.6249692471
  C        32.4556661164       15.7351484029        4.9833017591
  C        31.3343216872       15.2809550804        5.0522437921
  C        25.1250137284        8.7649244445        9.9630568233
  C        26.1915630322        9.2073276414       10.3294370890
  H        20.6829552411        9.6916312231        3.2726131797
  H        37.2580742221       17.8432383694        4.2582343699
  H        24.5637727814        7.3249960546        7.7632136548
  N        25.6018288677       15.9652058609        8.2938534923
  S        26.9214501210       16.7606347325        7.7341179697
  N        27.4126699796       17.4042668735        9.1594858870
  C        20.2684977587        8.4440787113       10.7683923161
  C        21.4840904877        8.0852432697        9.9710092283
  C        22.7386823064        8.5298089125       10.3673905848
  C        27.6143166671        9.7914443971       12.2038876763
  O        19.1587196241        8.2591754716       10.2151925119
  O        20.4195462407        8.9369008221       11.9124317982
  H        22.8411132622        9.0966321845       11.2857097050
  H        26.7837308346        9.5898776723       12.8710174518
  C        21.8793115502        5.0918814676        1.7463284247
  C        34.8408154757       11.1918663816       15.7473557252
  C        33.6167784742       11.1529171712       15.0913908557
  C        28.8528056333       10.1458188184       12.7572914217
  O        23.0160387523        5.1444913753        2.2738900992
  O        20.7977545748        5.2314872563        2.3659688968
  H        32.7042303454       11.3336558446       15.6477400252
  H        28.9445440061       10.2066620522       13.8358531100
  C        16.0283546319       10.3063156650       12.9513857067
  C        35.9714929636       10.6595433970       13.6910195034
  C        34.7500131446       10.6221474446       13.0260277507
  C        29.8050790941       10.3087099502       10.5564011886
  O        17.1226943103       10.4084958365       13.5592802962
  O        15.9050628706        9.8941579450       11.7739840769
  H        34.7209875356       10.3829233260       11.9692750463
  C        22.2872086574        6.3412054455        6.7147148849
  C        22.4453142104        7.0839458189        8.0075591326
  C        23.7047657133        7.5361092486        8.3895736247
  C        28.5343821026        9.9447347915        9.9877674175
  O        21.1290334453        6.1921066131        6.2551441699
  O        23.3344255307        5.9395463766        6.1535021224
  C        21.3301643702        7.3701573839        8.7861528037
  C        23.8580421262        8.2723935088        9.5678774240
  C        27.4272485632        9.6560534607       10.8380309322
  C        36.0223616445       10.9502906890       15.0504829914
  C        33.5633484629       10.8693939539       13.7225681768
  C        29.9668843440       10.3845518172       11.9705852622
 Cu        17.2592489524        8.9457772205       10.5590462838
 Cu        23.5866163627        5.4524315682        4.1991353888
  C        28.2905893205       19.1157271645       12.4654123562
  C        27.5643694538       18.2669376074       11.9959472889
  C        25.1530306198       12.3576135167        4.2413101957
  C        26.1825678758       12.9365951840        4.5113191501
  H        17.9882656559       12.2070735698        7.6324530106
  H        31.1310987465       22.9046113025       14.8348211242
  H        22.7599660671       13.4198751278        3.6470892112
  N        28.5508706585        9.9192573250        8.6649527644
  S        30.0577457448       10.3268163912        8.1627230381
  N        30.7322614621       10.5400974512        9.6422182984
     141
 i =     732, E =     -348.1351701305
  C        22.7786864937        8.0754874738        3.7958683701
  C        22.8060301867        9.5712730823        3.7059534296
  C        23.9810860732       10.2688332757        3.9534890615
  C        27.6344888011       14.9268482579        4.7951000705
  O        21.6440753213        7.5411135159        3.8388109481
  O        23.8625260075        7.4492078011        3.8521219893
  H        24.8929055724        9.7244731826        4.1710460510
  H        26.7770724209       15.5817403985        4.6882353808
  C        16.0956924148       15.1718889621        4.0337583641
  C        36.1180533507       16.0420899684        4.3630422945
  C        34.8626345620       15.4833390759        4.5719219227
  C        28.9078884934       15.5019732610        4.9331367278
  O        17.1985447149       15.7514640234        3.8803116385
  O        15.9185138524       13.9368962457        3.9132856838
  H        34.7386609914       14.4077259459        4.5206302178
  H        28.9927523006       16.5828822977        4.9257840600
  C        22.3434632579        3.0068242923        4.6401997111
  C        35.2020833359       18.2477295825        4.6657875437
  C        33.9413664310       17.6960477092        4.8699428624
  C        29.9024037792       13.3179565637        5.0635147818
  O        23.4956729314        3.4856110938        4.5105736937
  O        21.2931732336        3.6887141734        4.7184798540
  H        33.0937227687       18.3471532799        5.0502174401
  C        20.3442389580       12.3969325531        3.1766717820
  C        21.6209698108       11.6435791213        3.4060189162
  C        22.7927264661       12.3510149484        3.6583811937
  C        28.5991621815       12.7296664963        4.9237431191
  O        19.2612664479       11.7645494151        3.2195119079
  O        20.4383086127       13.6352283908        2.9959087938
  C        21.6202376524       10.2540070399        3.4431478634
  C        23.9784474805       11.6689467938        3.9470579319
  C        27.4477766103       13.5556468877        4.7589705524
  C        36.2938777376       17.4235700105        4.4159311765
  C        33.7622379845       16.3097839223        4.8275015239
  C        30.0567061576       14.7355686876        5.0403464573
 Cu        21.0379616960        5.6660197739        4.3170589461
 Cu        19.0155915179       15.0315857598        3.3625305994
  C        32.3024722065       10.7832700226       13.0643689461
  C        31.2213121377       10.6386138987       12.5373976561
  C        22.3697928153       14.4497842217        9.5662504372
  C        23.3821553460       14.9702684032        9.9812930038
  H        20.3341786855        7.0428909878        8.4680822940
  H        36.9637030655       10.9839002885       15.5645774437
  H        20.8077240979       12.6686194300       10.8191843317
  N        28.6246942388       11.4066498757        4.9477513211
  S        30.1795017836       10.9287982144        5.1391142099
  N        30.8641977644       12.4170325843        5.1882826430
  C        19.0967587594       13.9390711009        5.8993442753
  C        19.5655191873       13.6167665909        7.2862341480
  C        20.7186644136       14.2066170536        7.7886088088
  C        24.6381091855       15.9522968770       11.8257637248
  O        18.2391792674       13.1683154835        5.4036557856
  O        19.5947945484       14.9249109956        5.3079201804
  H        21.2595879244       14.9262772514        7.1848516203
  H        23.9010081441       15.5701407204       12.5230288100
  C        17.2634860193        6.9210283122       12.3988248300
  C        30.0502068293       22.3253701182       13.0565263567
  C        29.3226969696       21.3274481739       12.4177094852
  C        25.6716358601       16.7648435298       12.3168482712
  O        17.9794410654        7.7413140670       13.0212834820
  O        16.7270250646        7.1477260087       11.2875818363
  H        28.9313813432       21.5026373092       11.4221311497
  H        25.7011297221       16.9833537484       13.3784553402
  C        17.7897169220       14.3454374339        0.9177055280
  C        30.3184124429       20.9127780397       14.9877039592
  C        29.5799019330       19.9146818845       14.3605245510
  C        26.5623983560       17.0075634853       10.0995147840
  O        18.5308539700       15.2243533334        1.4193637259
  O        17.4000548303       13.3135633928        1.5154620656
  H        29.3868637017       18.9833697389       14.8805097442
  C        18.5919309605       11.3140539108       10.1285422822
  C        19.3114389321       12.3498325317        9.3148032571
  C        20.4623608850       12.9405945133        9.8283278183
  C        25.5054162096       16.1699577485        9.5962969625
  O        17.7417435328       10.5908030810        9.5530693548
  O        18.9120088085       11.2118823586       11.3358197775
  C        18.8668666586       12.6754505882        8.0385060314
  C        21.1835800841       13.8616167291        9.0625601627
  C        24.5038148572       15.6664779445       10.4781142548
  C        30.5578558552       22.1178437427       14.3371167628
  C        29.0821242114       20.1124199107       13.0685456860
  C        26.6208158431       17.3354434943       11.4857064067
 Cu        17.6150575802       12.9048564388        3.4934339970
 Cu        18.6762108177        9.6291107806       12.6298470375
  C        32.4680055091       15.7565984027        4.9789936327
  C        31.3454206724       15.3060175581        5.0509289693
  C        25.1171308719        8.7349871930        9.9805862679
  C        26.1852882789        9.1759677955       10.3441538175
  H        20.7000901128        9.7072072335        3.2723105287
  H        37.2722769158       17.8575754553        4.2448803307
  H        24.5543281242        7.3062672233        7.7756927276
  N        25.5896005669       15.9611441569        8.2922474996
  S        26.9075749682       16.7576791524        7.7301984461
  N        27.4016852512       17.4002746206        9.1550227147
  C        20.2568700570        8.4346427524       10.7743436861
  C        21.4726878635        8.0725089811        9.9786414716
  C        22.7286247373        8.5079695894       10.3808622147
  C        27.5879499574        9.8870653474       12.1929539393
  O        19.1472957774        8.2527447751       10.2197806383
  O        20.4076546949        8.9273594350       11.9185520140
  H        22.8315539239        9.0697263978       11.3022365012
  H        26.7387797319        9.7739256481       12.8575200373
  C        21.8686776418        5.1158677024        1.7402477071
  C        34.8296798235       11.2125432521       15.7417554923
  C        33.6063173963       11.1745366070       15.0843864399
  C        28.8266405214       10.2526425515       12.7383918832
  O        23.0055972104        5.1678221782        2.2673024796
  O        20.7876283966        5.2575635765        2.3605093547
  H        32.6936082999       11.3601740890       15.6388718880
  H        28.8997166326       10.4103501627       13.8085536151
  C        16.0184377647       10.3083771004       12.9524072472
  C        35.9615538095       10.6677376420       13.6891362859
  C        34.7406909228       10.6297337140       13.0231144606
  C        29.8260543381       10.1807265432       10.5535761628
  O        17.1123607575       10.4082527690       13.5614905397
  O        15.8953050436        9.8940239055       11.7757830072
  H        34.7121457785       10.3851376932       11.9675718287
  C        22.2756647044        6.3451601624        6.7126105360
  C        22.4336754320        7.0768100199        8.0119265891
  C        23.6946789236        7.5185803129        8.4007810294
  C        28.5553768903        9.8048353393        9.9932971527
  O        21.1179408511        6.2018856878        6.2498499062
  O        23.3229174368        5.9467347302        6.1493441695
  C        21.3180196413        7.3649643240        8.7892109609
  C        23.8489741601        8.2479479453        9.5834305999
  C        27.4227333294        9.6315043856       10.8413817384
  C        36.0113981524       10.9646200519       15.0472757533
  C        33.5536721824       10.8838203728       13.7168775475
  C        29.9631955058       10.3828938352       11.9579850240
 Cu        17.2482205009        8.9426255169       10.5625051462
 Cu        23.5913871977        5.4682428132        4.1922233846
  C        28.2856787919       19.1082952265       12.4625186229
  C        27.5594769552       18.2597799009       11.9925590792
  C        25.1692432681       12.3727820950        4.2451918533
  C        26.1973435660       12.9541961273        4.5154157913
  H        17.9807137989       12.2001454323        7.6340104937
  H        31.1233279819       22.8978224912       14.8338155504
  H        22.7778124863       13.4347759315        3.6479612727
  N        28.5970851863        9.6515302979        8.6795934761
  S        30.1263753225        9.9602373118        8.1758549902
  N        30.7786195597       10.2929667183        9.6426978407
     141
 i =     732, E =     -348.1351419195
  C        22.7934533662        8.0916112141        3.7930193281
  C        22.8243806589        9.5875029063        3.7071785408
  C        23.9996361119       10.2831267926        3.9592507969
  C        27.6526317492       14.9454097374        4.7689037269
  O        21.6576763082        7.5599650259        3.8343205932
  O        23.8757623709        7.4620572436        3.8470578938
  H        24.9101730386        9.7372434111        4.1783548356
  H        26.7972583246       15.5970147068        4.6303167295
  C        16.1103080413       15.1884834287        4.0293266569
  C        36.1333141454       16.0608647041        4.3550996521
  C        34.8780618020       15.5028760031        4.5673915821
  C        28.9248253331       15.5237597213        4.9038929968
  O        17.2145706356       15.7660143859        3.8772737872
  O        15.9308974135       13.9537995102        3.9105625228
  H        34.7542390815       14.4270299421        4.5209613650
  H        29.0112113744       16.6037782055        4.8627049312
  C        22.3580931384        3.0264304226        4.6192705160
  C        35.2174443948       18.2675010281        4.6490731707
  C        33.9568988119       17.7166239424        4.8562444175
  C        29.9150169145       13.3441920559        5.1158451329
  O        23.5101588390        3.5054823289        4.4878916225
  O        21.3078068557        3.7081670192        4.6969247877
  H        33.1093905385       18.3684394876        5.0345495716
  C        20.3665680437       12.4159677914        3.1774071862
  C        21.6426362479       11.6618586155        3.4079336137
  C        22.8146568512       12.3674209173        3.6639709960
  C        28.6128607787       12.7525162080        4.9795393948
  O        19.2837468206       11.7833765020        3.2185909934
  O        20.4611102591       13.6544062874        2.9976215865
  C        21.6401859319       10.2722768669        3.4426893376
  C        23.9987759112       11.6832886399        3.9548034691
  C        27.4648506889       13.5737892908        4.7730543105
  C        36.3092590338       17.4424958898        4.4020311115
  C        33.7778015239       16.3302429014        4.8201703547
  C        30.0713921506       14.7600756280        5.0480560452
 Cu        21.0324166317        5.6864736624        4.3039618732
 Cu        19.0239087129       15.0321110573        3.3630934186
  C        32.2912494849       10.7904592889       13.0466355165
  C        31.2154980997       10.6387399211       12.5104251106
  C        22.3655229108       14.4407757149        9.5721529024
  C        23.3780309008       14.9617058882        9.9862264447
  H        20.3154813970        7.0462877084        8.4616174718
  H        36.9454847429       10.9998744527       15.5591302773
  H        20.8005723477       12.6620558306       10.8259544935
  N        28.6365215234       11.4310348833        5.0486377322
  S        30.1884176055       10.9588716993        5.2758903684
  N        30.8741886395       12.4473567177        5.2826982336
  C        19.0953724800       13.9309084050        5.9036941834
  C        19.5623400147       13.6082571176        7.2910599859
  C        20.7157391841       14.1972582047        7.7938348185
  C        24.6353738400       15.9446615957       11.8291986267
  O        18.2379136334       13.1606730441        5.4066079430
  O        19.5949376828       14.9165507202        5.3136984448
  H        21.2580812764       14.9156934442        7.1898946320
  H        23.8993046799       15.5622022683       12.5273813513
  C        17.2512598686        6.9174510708       12.4049005794
  C        30.0408861603       22.3205490461       13.0609915274
  C        29.3139770456       21.3226051048       12.4216013149
  C        25.6689933556       16.7579029562       12.3188296695
  O        17.9658943687        7.7382452554       13.0283136880
  O        16.7143236999        7.1443566826       11.2940236774
  H        28.9206154760       21.4989252535       11.4270346667
  H        25.6996533058       16.9768095943       13.3803343824
  C        17.7899972417       14.3360878953        0.9175553669
  C        30.3151046582       20.9047340716       14.9889711985
  C        29.5770073757       19.9066469977       14.3613899763
  C        26.5572513377       17.0005203922       10.1003756875
  O        18.5330683406       15.2142327143        1.4172859179
  O        17.4012286514       13.3041082641        1.5159566267
  H        29.3865062275       18.9740375497       14.8799755490
  C        18.5841635211       11.3086690843       10.1337314658
  C        19.3054368670       12.3434004105        9.3203904753
  C        20.4564299505       12.9334267343        9.8345123494
  C        25.5000687737       16.1623223788        9.5986396911
  O        17.7332466515       10.5869894933        9.5575030302
  O        18.9035114682       11.2057084985       11.3411882538
  C        18.8621357326       12.6683300255        8.0434558477
  C        21.1791982475       13.8529797879        9.0684745290
  C        24.4998019117       15.6585149867       10.4817635867
  C        30.5512654768       22.1114522720       14.3402111599
  C        29.0766920177       20.1060122703       13.0706416804
  C        26.6169550940       17.3286910238       11.4864229764
 Cu        17.6254845079       12.9108261985        3.4936787496
 Cu        18.6643355091        9.6233330387       12.6344385078
  C        32.4835623395       15.7782877082        4.9761580130
  C        31.3604377866       15.3298900277        5.0528613188
  C        25.1049174935        8.7049697970        9.9894058368
  C        26.1744399205        9.1449082276       10.3502602584
  H        20.7197722450        9.7269402308        3.2686568458
  H        37.2875988379       17.8757669287        4.2288108641
  H        24.5385071679        7.2886520272        7.7792516632
  N        25.5828103145       15.9531242811        8.2945539672
  S        26.8998305135       16.7499499765        7.7306925844
  N        27.3953443673       17.3931361250        9.1547330031
  C        20.2423874995        8.4240965495       10.7768653369
  C        21.4573511173        8.0593109779        9.9810482032
  C        22.7148830892        8.4856543093       10.3879267275
  C        27.5655254474        9.9729251278       12.1621367828
  O        19.1324399170        8.2448813542       10.2221291280
  O        20.3941098244        8.9164385015       11.9211401310
  H        22.8192056033        9.0417722000       11.3125573886
  H        26.7026117253        9.9441515154       12.8179184082
  C        21.8502495900        5.1422528200        1.7277897459
  C        34.8114371585       11.2339017138       15.7299753013
  C        33.5895545567       11.1949682674       15.0696941794
  C        28.8062205250       10.3472781178       12.6967379208
  O        22.9873607779        5.1936195922        2.2543077531
  O        20.7698423091        5.2871295785        2.3486642807
  H        32.6758748854       11.3854790356       15.6209490073
  H        28.8667136443       10.5956943558       13.7503462631
  C        16.0054531170       10.3094077551       12.9512169643
  C        35.9475708376       10.6748725697       13.6832779253
  C        34.7281841405       10.6344590479       13.0147888371
  C        29.8391348513       10.0550179185       10.5459353554
  O        17.0982934878       10.4069246521       13.5625008882
  O        15.8834912704        9.8928083434       11.7752075806
  H        34.7015731663       10.3831347107       11.9607748292
  C        22.2573974481        6.3506944928        6.7034480781
  C        22.4159770872        7.0706575087        8.0093843200
  C        23.6788384436        7.5017985478        8.4040383373
  C        28.5664285463        9.6694694404        9.9973614944
  O        21.0999700242        6.2134225968        6.2378406405
  O        23.3044455020        5.9555419002        6.1377975457
  C        21.3006637047        7.3601643309        8.7867521749
  C        23.8352523332        8.2235866776        9.5911650141
  C        27.4147337664        9.6052567503       10.8349134194
  C        35.9943790210       10.9796500629       15.0396686962
  C        33.5397392478       10.8952908465       13.7037996778
  C        29.9594431884       10.3749453863       11.9299979104
 Cu        17.2365659601        8.9392773315       10.5671219383
 Cu        23.5933394888        5.4858570446        4.1776953723
  C        28.2809831977       19.1018147007       12.4639102919
  C        27.5554423958       18.2534494439       11.9927144756
  C        25.1893148356       12.3861312944        4.2564407461
  C        26.2165893784       12.9682120328        4.5284106520
  H        17.9758598395       12.1935666496        7.6386112795
  H        31.1163755143       22.8914656979       14.8372673359
  H        22.8010914370       13.4512194352        3.6551476883
  N        28.6243135235        9.3964068379        8.7037209769
  S        30.1704155874        9.6109130051        8.2040002959
  N        30.8094644803       10.0553574059        9.6463390537
     141
 i =     732, E =     -348.1350054984
  C        22.8103214789        8.1161584757        3.7858200955
  C        22.8438577954        9.6123141099        3.7074371424
  C        24.0185753725       10.3062678226        3.9665720921
  C        27.6707790130       14.9745930093        4.7200136840
  O        21.6736154134        7.5865954439        3.8248112071
  O        23.8914295556        7.4839029853        3.8355798351
  H        24.9279690933        9.7590718114        4.1871298111
  H        26.8205189955       15.6195772728        4.5290064630
  C        16.1240628307       15.2107701575        4.0299144797
  C        36.1476366779       16.0861151479        4.3491696512
  C        34.8922278848       15.5296374714        4.5647635867
  C        28.9418582499       15.5563650235        4.8497154184
  O        17.2301433784       15.7859035533        3.8803792859
  O        15.9421406666       13.9764812799        3.9135427404
  H        34.7684206359       14.4535009835        4.5258163649
  H        29.0331949718       16.6323763342        4.7526097908
  C        22.3721519131        3.0531296245        4.5897826099
  C        35.2320935414       18.2945525302        4.6272612135
  C        33.9713391435       17.7453464472        4.8371284199
  C        29.9201763016       13.3885149222        5.1954109993
  O        23.5241121041        3.5320637854        4.4559886773
  O        21.3217293509        3.7346765223        4.6648877425
  H        33.1238616100       18.3984940987        5.0105745713
  C        20.3887571993       12.4428078310        3.1797918399
  C        21.6644128512       11.6884123516        3.4112829929
  C        22.8359875779       12.3924084275        3.6730259730
  C        28.6188688304       12.7933689593        5.0655911262
  O        19.3065239791       11.8093238015        3.2192617462
  O        20.4832265816       13.6814821161        3.0013195982
  C        21.6610632225       10.2987930363        3.4414605681
  C        24.0185514135       11.7064384285        3.9662275522
  C        27.4784842288       13.6053732326        4.7914704695
  C        36.3240450384       17.4679031361        4.3866872421
  C        33.7920688821       16.3588772001        4.8110062545
  C        30.0826785827       14.7982580968        5.0552337122
 Cu        21.0295490026        5.7145138642        4.2826931717
 Cu        19.0284276102       15.0351792541        3.3677722533
  C        32.2816181997       10.7900390232       13.0268563090
  C        31.2099685931       10.6316548909       12.4843488539
  C        22.3596070873       14.4251159087        9.5812098768
  C        23.3729319092       14.9451512220        9.9943399743
  H        20.3007991553        7.0460013937        8.4486623016
  H        36.9307037493       11.0136188917       15.5471582022
  H        20.7928423407       12.6471555282       10.8345530748
  N        28.6365203352       11.4776845162        5.2077732857
  S        30.1822799071       11.0150475859        5.4916874116
  N        30.8729187814       12.5000849817        5.4296323053
  C        19.0900443995       13.9200350907        5.9126476556
  C        19.5558869813       13.5958990237        7.2999656169
  C        20.7097238318       14.1837090115        7.8031182075
  C        24.6308041550       15.9328110903       11.8343793476
  O        18.2324423205       13.1505589012        5.4141501609
  O        19.5910813831       14.9056935958        5.3245468396
  H        21.2528839552       14.9017989718        7.1995049601
  H        23.8930400200       15.5554305670       12.5335348768
  C        17.2440772060        6.9009858844       12.4084012384
  C        30.0352230237       22.3036685050       13.0640872089
  C        29.3107440295       21.3045842112       12.4237863416
  C        25.6661539227       16.7453876255       12.3213328895
  O        17.9570080647        7.7226784479       13.0327067673
  O        16.7075593271        7.1272052990       11.2972934470
  H        28.9181726842       21.4803281884       11.4288132132
  H        25.6965202468       16.9689358458       13.3818861091
  C        17.7834719578       14.3215274554        0.9214842653
  C        30.3092700070       20.8882642291       14.9923625900
  C        29.5735981813       19.8889731707       14.3639528461
  C        26.5573153149       16.9760115544       10.1026726568
  O        18.5268307162       15.2003464716        1.4191975046
  O        17.3942047936       13.2907068358        1.5217059643
  H        29.3839375295       18.9560840557       14.8823422227
  C        18.5759953410       11.2949860976       10.1402239792
  C        19.2978465092       12.3303582700        9.3284304641
  C        20.4490841843       12.9192805915        9.8431934231
  C        25.4984167868       16.1382794771        9.6037540372
  O        17.7250466167       10.5745967578        9.5626042208
  O        18.8951925654       11.1902381143       11.3476078767
  C        18.8548224932       12.6562217573        8.0516632641
  C        21.1726613612       13.8385650377        9.0776577678
  C        24.4959524433       15.6411113964       10.4881047150
  C        30.5443631501       22.0953373085       14.3438543520
  C        29.0747245964       20.0876079164       13.0725075229
  C        26.6164400054       17.3099922110       11.4873297404
 Cu        17.6329110976       12.9188188770        3.4990970342
 Cu        18.6539100003        9.6060883480       12.6365002780
  C        32.4973315923       15.8094530023        4.9714320459
  C        31.3728749287       15.3653992533        5.0528441268
  C        25.0935484622        8.6789091037        9.9918235668
  C        26.1636637208        9.1178510535       10.3519656666
  H        20.7409019365        9.7546391271        3.2625043834
  H        37.3026437009       17.8997259144        4.2113891752
  H        24.5256139151        7.2780041305        7.7738818617
  N        25.5818118264       15.9227816506        8.3007311972
  S        26.9015306003       16.7134434374        7.7344454999
  N        27.3972746117       17.3620127929        9.1559193086
  C        20.2302294501        8.4066870295       10.7744957197
  C        21.4445204603        8.0430876836        9.9773663608
  C        22.7028055706        8.4626626344       10.3886822095
  C        27.5486209725       10.0354736712       12.1278015448
  O        19.1200444211        8.2288520951       10.2196991806
  O        20.3825651828        8.8969550282       11.9195505922
  H        22.8078115606        9.0120864664       11.3172201107
  H        26.6765990427       10.0742128596       12.7708648693
  C        21.8365045650        5.1749758171        1.7076126324
  C        34.7970387323       11.2555471684       15.7118970081
  C        33.5761613765       11.2137770573       15.0498364701
  C        28.7914994885       10.4152270790       12.6532899137
  O        22.9741149973        5.2284403249        2.2326830560
  O        20.7569181639        5.3248722982        2.3288916417
  H        32.6620359327       11.4120638508       15.5976111784
  H        28.8445878913       10.7349929100       13.6878848671
  C        15.9936008271       10.2973794362       12.9467566246
  C        35.9353896562       10.6727173498       13.6730343994
  C        34.7171150191       10.6285912850       13.0029151232
  C        29.8456881033        9.9479703634       10.5437899054
  O        17.0851195064       10.3927157582       13.5605488732
  O        15.8725457252        9.8759988669       11.7723236070
  H        34.6915249901       10.3665231159       11.9514973547
  C        22.2432615979        6.3598294720        6.6858623432
  C        22.4019058181        7.0664533256        7.9990556419
  C        23.6658146748        7.4892479757        8.3991322669
  C        28.5708197845        9.5562949749       10.0052560019
  O        21.0859428362        6.2280535537        6.2181424865
  O        23.2902157140        5.9697798166        6.1168213452
  C        21.2867262250        7.3536096902        8.7775144530
  C        23.8231742862        8.2020554461        9.5915681348
  C        27.4065205220        9.5801210960       10.8271274419
  C        35.9804609633       10.9910371094       15.0262346937
  C        33.5281122703       10.8999379549       13.6869558676
  C        29.9553566708       10.3611529906       11.9039023223
 Cu        17.2275231843        8.9238177936       10.5690459498
 Cu        23.5977722715        5.5111270439        4.1538157545
  C        28.2807915656       19.0826314655       12.4647888292
  C        27.5560918281       18.2344567136       11.9919796451
  C        25.2079190332       12.4090651462        4.2728420796
  C        26.2333586741       12.9935179596        4.5465768019
  H        17.9682838627       12.1822860577        7.6464464068
  H        31.1075851496       22.8762982611       14.8415578253
  H        22.8231826419       13.4762365741        3.6674086456
  N        28.6383913246        9.1876995657        8.7359191229
  S        30.1957228790        9.3252032166        8.2457669099
  N        30.8275201291        9.8581631129        9.6608451934
     141
 i =     732, E =     -348.1348381256
  C        22.8261964666        8.1362367845        3.7852581254
  C        22.8606783192        9.6326328423        3.7126255758
  C        24.0338351501       10.3264277835        3.9793495284
  C        27.6861574598       15.0017528887        4.6439860457
  O        21.6890877136        7.6075767575        3.8218138859
  O        23.9067218423        7.5025903949        3.8318923998
  H        24.9422518085        9.7790882869        4.2035230192
  H        26.8457028556       15.6340099591        4.3807490516
  C        16.1344641033       15.2256953479        4.0224809884
  C        36.1589560929       16.1038973165        4.3369324171
  C        34.9029374833       15.5494159448        4.5548852945
  C        28.9566835852       15.5862951686        4.7663035612
  O        17.2421471149       15.7984141240        3.8739271212
  O        15.9501683740       13.9917266413        3.9087311593
  H        34.7784293523       14.4731746172        4.5215646784
  H        29.0577638857       16.6516699686        4.5922310614
  C        22.3857089866        3.0724575824        4.5623195161
  C        35.2454877862       18.3142142439        4.6036833266
  C        33.9840709567       17.7671548445        4.8147277606
  C        29.9113612327       13.4453541108        5.2962432905
  O        23.5375434771        3.5514940687        4.4273671616
  O        21.3351713113        3.7537176778        4.6365985055
  H        33.1370124520       18.4217608093        4.9845920758
  C        20.4068972586       12.4626739046        3.1786860463
  C        21.6820213191       11.7088086743        3.4142329823
  C        22.8522208185       12.4126860478        3.6818358663
  C        28.6102682253       12.8476403180        5.1753252490
  O        19.3250929536       11.8285331454        3.2161180248
  O        20.5014745897       13.7012998938        2.9995328350
  C        21.6789719991       10.3192104345        3.4423441843
  C        24.0334058799       11.7265707687        3.9803670643
  C        27.4835828156       13.6420724515        4.8088110467
  C        36.3368858113       17.4856095623        4.3678116470
  C        33.8034799936       16.3808750150        4.7958537945
  C        30.0866214282       14.8400164147        5.0568398982
 Cu        21.0317144052        5.7351810325        4.2667061789
 Cu        19.0324280118       15.0347489235        3.3643547406
  C        32.2751350602       10.7838611666       13.0181769064
  C        31.2043610920       10.6203519001       12.4754916294
  C        22.3501294032       14.4158904243        9.5855971859
  C        23.3641120945       14.9340339276        9.9994345736
  H        20.2921202959        7.0442477087        8.4362111949
  H        36.9243830608       11.0253160215       15.5360542144
  H        20.7821794322       12.6387439487       10.8381033503
  N        28.6155500337       11.5465604814        5.4170478488
  S        30.1503794498       11.0999184202        5.7778608798
  N        30.8517555495       12.5733207614        5.6225774751
  C        19.0837636263       13.9105553853        5.9144740826
  C        19.5477815814       13.5866804638        7.3024725697
  C        20.7011807651       14.1747554346        7.8064403624
  C        24.6177301690       15.9332563683       11.8361807823
  O        18.2265119740       13.1410899266        5.4149148379
  O        19.5863168207       14.8956287887        5.3271839672
  H        21.2448591534       14.8926291398        7.2030353055
  H        23.8735562957       15.5683024992       12.5351422876
  C        17.2399635995        6.8862439598       12.4049292905
  C        30.0327355098       22.2883130991       13.0600221479
  C        29.3096877606       21.2884459806       12.4192908714
  C        25.6556260863       16.7443063527       12.3202382063
  O        17.9513013257        7.7087882906       13.0300224672
  O        16.7036240955        7.1120961832       11.2937279971
  H        28.9172198922       21.4639585467       11.4242434825
  H        25.6814551115       16.9791275027       13.3784823991
  C        17.7809072904       14.3079817588        0.9178261869
  C        30.3072190557       20.8729527547       14.9882854456
  C        29.5730114090       19.8728928757       14.3595082030
  C        26.5611661395       16.9451226036       10.1044925080
  O        18.5249436581       15.1872488078        1.4133759793
  O        17.3906960632       13.2787066257        1.5202825600
  H        29.3839836738       18.9398652817       14.8778738120
  C        18.5669803591       11.2850837984       10.1415081336
  C        19.2884502661       12.3214716469        9.3308015790
  C        20.4390650845       12.9107584607        9.8464958026
  C        25.4996009747       16.1088937784        9.6086330544
  O        17.7160328207       10.5653061859        9.5632437784
  O        18.8868641559       11.1788021789       11.3486090836
  C        18.8462358378       12.6470882830        8.0536995369
  C        21.1631069768       13.8299789978        9.0813944936
  C        24.4887197006       15.6280588178       10.4923827186
  C        30.5414347593       22.0803269232       14.3399600257
  C        29.0747081371       20.0711544951       13.0677626696
  C        26.6142977501       17.2938282293       11.4857450746
 Cu        17.6388842947       12.9234247079        3.4977532070
 Cu        18.6464463970        9.5926167740       12.6341861984
  C        32.5071779898       15.8359574254        4.9598847950
  C        31.3796310104       15.4008485269        5.0459928610
  C        25.0863553496        8.6564904922        9.9950592806
  C        26.1563789605        9.0938418487       10.3572162892
  H        20.7598583906        9.7750735717        3.2580566512
  H        37.3160758347       17.9156017292        4.1913824411
  H        24.5191630215        7.2652970139        7.7716100066
  N        25.5891609773       15.8781447198        8.3086240353
  S        26.9176253673       16.6533624791        7.7414016049
  N        27.4091963324       17.3147294886        9.1583516323
  C        20.2215868666        8.3946209339       10.7684647029
  C        21.4359087294        8.0308342057        9.9717332762
  C        22.6944882201        8.4451711630       10.3872385892
  C        27.5357495357       10.0753378810       12.1050899000
  O        19.1115762664        8.2183280714       10.2128523441
  O        20.3738964830        8.8834031137       11.9141661694
  H        22.7992301826        8.9907484106       11.3180572340
  H        26.6569241434       10.1640610963       12.7337621513
  C        21.8324225185        5.2021240227        1.6923057282
  C        34.7911414463       11.2718806106       15.6988896391
  C        33.5700348768       11.2258411318       15.0375328536
  C        28.7795053648       10.4584506886       12.6261083574
  O        22.9706828104        5.2591325230        2.2154153090
  O        20.7535981708        5.3556310396        2.3142025149
  H        32.6562637041       11.4301574418       15.5836749637
  H        28.8265672268       10.8304654469       13.6433703033
  C        15.9859887599       10.2856506273       12.9425029394
  C        35.9282816826       10.6684049279       13.6654718067
  C        34.7098493301       10.6193713909       12.9960767184
  C        29.8496824672        9.8627655559       10.5572694319
  O        17.0769929236       10.3799328211       13.5572714344
  O        15.8648112203        9.8601839273       11.7695628426
  H        34.6836092872       10.3473634705       11.9472005921
  C        22.2364091133        6.3626166526        6.6729966905
  C        22.3942482392        7.0601420102        7.9910119171
  C        23.6587003353        7.4764121539        8.3959881289
  C        28.5741901080        9.4668727813       10.0240013751
  O        21.0792918607        6.2345486149        6.2035057762
  O        23.2835195620        5.9764653162        6.1017795146
  C        21.2783535175        7.3471035574        8.7685492888
  C        23.8156754542        8.1838322755        9.5916535779
  C        27.4006730543        9.5561066515       10.8278619718
  C        35.9740198617       10.9993285874       15.0155241071
  C        33.5213806531       10.8989768095       13.6777342289
  C        29.9508802223       10.3444040916       11.8953229344
 Cu        17.2205986412        8.9112899717       10.5670037639
 Cu        23.6050776417        5.5309610925        4.1360871920
  C        28.2812414781       19.0657343677       12.4600291865
  C        27.5562010338       18.2176970925       11.9875047772
  C        25.2203901734       12.4313270939        4.2914186263
  C        26.2424000770       13.0215561366        4.5654925651
  H        17.9601707862       12.1728406208        7.6478249127
  H        31.1034465215       22.8619033427       14.8380706823
  H        22.8393036021       13.4965112690        3.6773267194
  N        28.6497915228        9.0280948583        8.7776004307
  S        30.2149881553        9.1092078604        8.3014370042
  N        30.8401984852        9.7068243182        9.6931616219
     141
 i =     732, E =     -348.1347096129
  C        22.8327659362        8.1462388027        3.7823808085
  C        22.8690763484        9.6430230871        3.7180670625
  C        24.0414277254       10.3348664414        3.9936435972
  C        27.6999693892       15.0038595246        4.5799945488
  O        21.6951209380        7.6186060934        3.8145288472
  O        23.9125587548        7.5109712437        3.8262005306
  H        24.9482843177        9.7858686405        4.2200591415
  H        26.8715940675       15.6169414028        4.2433402315
  C        16.1382700292       15.2325190374        4.0137546805
  C        36.1627635453       16.1116894784        4.3258073122
  C        34.9073109189       15.5578506458        4.5495875661
  C        28.9694149587       15.5919247136        4.6968539206
  O        17.2462694317       15.8046956130        3.8641987958
  O        15.9538875615       13.9984273216        3.9029433854
  H        34.7832964537       14.4813826960        4.5222502153
  H        29.0816933271       16.6406246053        4.4456164299
  C        22.3888041488        3.0809886280        4.5370624779
  C        35.2492881989       18.3229115770        4.5833101611
  C        33.9884458138       17.7765440563        4.7992255884
  C        29.8949155758       13.4940896902        5.4159613411
  O        23.5404600159        3.5602001703        4.4007585542
  O        21.3380222949        3.7618667867        4.6099550027
  H        33.1415989517       18.4317578012        4.9677703299
  C        20.4195218790       12.4763918721        3.1832120853
  C        21.6934487923       11.7212800505        3.4218949307
  C        22.8631401307       12.4231348666        3.6967394760
  C        28.5947295011       12.8926215790        5.2999378318
  O        19.3375562702       11.8424188314        3.2176064059
  O        20.5150606595       13.7150207385        3.0047473742
  C        21.6892036152       10.3315962419        3.4450945677
  C        24.0422457826       11.7349516087        3.9991053703
  C        27.4849826836       13.6606201534        4.8377248374
  C        36.3404757878       17.4935278806        4.3495348308
  C        33.8081969298       16.3901957037        4.7885319386
  C        30.0859959571       14.8653501796        5.0750281108
 Cu        21.0293615578        5.7450533852        4.2489556943
 Cu        19.0384922020       15.0421311572        3.3618864300
  C        32.2706186601       10.7724572498       13.0031866156
  C        31.2026490000       10.6027244551       12.4569143524
  C        22.3469096590       14.4182836215        9.5885485619
  C        23.3612225660       14.9347434189       10.0036627291
  H        20.2833227069        7.0418950988        8.4211982214
  H        36.9181280559       11.0350319163       15.5218212458
  H        20.7790860993       12.6388249012       10.8374425269
  N        28.5850503331       11.6146453103        5.6426631611
  S        30.1052543436       11.1926236366        6.0872576642
  N        30.8191627009       12.6478628998        5.8402556292
  C        19.0823956819       13.9169204347        5.9149210730
  C        19.5455764306       13.5919953068        7.3029712594
  C        20.6984555043       14.1798696286        7.8083690846
  C        24.6104907392       15.9411259241       11.8394857166
  O        18.2262514109       13.1468329628        5.4142704479
  O        19.5844550665       14.9027435319        5.3285908887
  H        21.2420730399       14.8988851025        7.2062748764
  H        23.8609158478       15.5851190165       12.5372844142
  C        17.2384936462        6.8824129155       12.3996730291
  C        30.0343737804       22.2845118478       13.0560374469
  C        29.3114949270       21.2832050267       12.4174058925
  C        25.6501842394       16.7502546022       12.3229601415
  O        17.9488281994        7.7064800934       13.0240934760
  O        16.7012909633        7.1068402254       11.2887389093
  H        28.9168213013       21.4575266367       11.4230188180
  H        25.6718504377       16.9925418561       13.3796131377
  C        17.7894228396       14.3082803785        0.9143799848
  C        30.3141934019       20.8710039247       14.9849678225
  C        29.5801991785       19.8694574824       14.3581905210
  C        26.5682098187       16.9300685980       10.1105982671
  O        18.5344670373       15.1878139545        1.4078836680
  O        17.3987554936       13.2803684146        1.5189781638
  H        29.3932142926       18.9366199893       14.8776273919
  C        18.5651647312       11.2848115085       10.1377823254
  C        19.2861255947       12.3231530803        9.3290243654
  C        20.4361495096       12.9123418377        9.8461914035
  C        25.5048511776       16.0956831229        9.6154166137
  O        17.7149272370       10.5652273973        9.5584453933
  O        18.8850995809       11.1771679100       11.3448101523
  C        18.8442411727       12.6507255119        8.0523423246
  C        21.1599992553       13.8332189651        9.0829441027
  C        24.4867852893       15.6268177442       10.4973215422
  C        30.5456731387       22.0781462494       14.3352401912
  C        29.0792856915       20.0660853545       13.0672224853
  C        26.6158937210       17.2888499490       11.4894796866
 Cu        17.6459826515       12.9311887999        3.4965542791
 Cu        18.6421638821        9.5890086092       12.6255979981
  C        32.5113691461       15.8481568497        4.9602442405
  C        31.3818359611       15.4200386551        5.0548814552
  C        25.0803762663        8.6375053489        9.9874256946
  C        26.1513094243        9.0721259649       10.3500133379
  H        20.7705710356        9.7888348261        3.2544547661
  H        37.3192799473       17.9228835377        4.1694783730
  H        24.5118458113        7.2513772280        7.7621132298
  N        25.6002153619       15.8543267688        8.3177370386
  S        26.9360223693       16.6177745855        7.7518240021
  N        27.4232993408       17.2876850490        9.1661772847
  C        20.2146611615        8.3881228274       10.7562708268
  C        21.4283883650        8.0223352552        9.9597640340
  C        22.6875480077        8.4327134716       10.3772628234
  C        27.5279178828       10.1121690926       12.0675381091
  O        19.1044990343        8.2130832490       10.2005263697
  O        20.3677312033        8.8769999134       11.9017801094
  H        22.7927672673        8.9766817135       11.3089609713
  H        26.6435354898       10.2505898002       12.6792117384
  C        21.8263904032        5.2174796019        1.6747473776
  C        34.7846138334       11.2804054574       15.6827327757
  C        33.5636495758       11.2292813713       15.0213833313
  C        28.7731067501       10.4960512689       12.5846998838
  O        22.9648997191        5.2769410939        2.1969950472
  O        20.7479168275        5.3731007057        2.2968089547
  H        32.6495049749       11.4355996711       15.5661517288
  H        28.8156396712       10.9183176395       13.5823551494
  C        15.9813503386       10.2820992639       12.9324488569
  C        35.9229594544       10.6664070940       13.6531479046
  C        34.7047536461       10.6115375614       12.9839352836
  C        29.8560597630        9.7742507982       10.5629485294
  O        17.0716474153       10.3771312944       13.5481979662
  O        15.8612943594        9.8549274140       11.7599622406
  H        34.6789666277       10.3333351680       11.9366763595
  C        22.2281006717        6.3597148873        6.6578602256
  C        22.3860021927        7.0524923684        7.9783078929
  C        23.6512286963        7.4637677468        8.3858381326
  C        28.5791613842        9.3771955178       10.0342204835
  O        21.0711264833        6.2346339369        6.1870616872
  O        23.2750645201        5.9746660758        6.0857311353
  C        21.2700872095        7.3411592286        8.7552050235
  C        23.8088228435        8.1688591879        9.5827723779
  C        27.3978511368        9.5320469359       10.8163756269
  C        35.9679202169       11.0051097428       15.0012254977
  C        33.5157932916       10.8937835869       13.6636446422
  C        29.9506086876       10.3221291684       11.8758908477
 Cu        17.2176621669        8.9079928759       10.5600813727
 Cu        23.6055870950        5.5397880285        4.1178676755
  C        28.2853215109       19.0597149941       12.4615080669
  C        27.5595666314       18.2117961222       11.9898559097
  C        25.2279359058       12.4394389341        4.3165154991
  C        26.2481166511       13.0313663284        4.5937435124
  H        17.9586582136       12.1765678848        7.6453097016
  H        31.1074196587       22.8608685350       14.8318507413
  H        22.8512267317       13.5069883715        3.6955150505
  N        28.6606705400        8.8705787267        8.8142791446
  S        30.2327767113        8.8931889490        8.3556154285
  N        30.8534751069        9.5519541933        9.7215211052
     141
 i =     732, E =     -348.1346330968
  C        22.8300469668        8.1468309395        3.7800525722
  C        22.8676412980        9.6439601945        3.7248729250
  C        24.0391093907       10.3333108557        4.0105385045
  C        27.7110410374       14.9805584975        4.5065092364
  O        21.6920758749        7.6196814681        3.8068594312
  O        23.9094648981        7.5106717678        3.8215017502
  H        24.9440300928        9.7822164572        4.2395546033
  H        26.8976746148       15.5644042562        4.0905483706
  C        16.1358128316       15.2311251414        4.0096378619
  C        36.1596537225       16.1103315313        4.3196071594
  C        34.9045807744       15.5567589256        4.5469875689
  C        28.9788269059       15.5736303650        4.6153797549
  O        17.2435150858       15.8038326121        3.8593516079
  O        15.9525807761       13.9967149897        3.9009478505
  H        34.7811833351       14.4801162080        4.5241347236
  H        29.1047217375       16.5967420524        4.2794626139
  C        22.3845785732        3.0800462341        4.5197278335
  C        35.2454720972       18.3220938001        4.5695671944
  C        33.9849865013       17.7759923392        4.7880290599
  C        29.8677600924       13.5429612763        5.5421505325
  O        23.5361969988        3.5590632482        4.3822985314
  O        21.3337572460        3.7609295123        4.5916474738
  H        33.1379944613       18.4314572236        4.9548523152
  C        20.4235173475       12.4816310830        3.1889908718
  C        21.6959358291       11.7247522987        3.4312108815
  C        22.8652433304       12.4240635197        3.7142232572
  C        28.5689158549       12.9360590550        5.4340496398
  O        19.3411138059       11.8481405777        3.2200706858
  O        20.5202605962       13.7201700215        3.0112036921
  C        21.6899676572       10.3349737876        3.4489142282
  C        24.0417507945       11.7332550706        4.0210836369
  C        27.4803705619       13.6641238777        4.8681688501
  C        36.3367881991       17.4922930361        4.3381692106
  C        33.8054436385       16.3895961895        4.7834644647
  C        30.0784068820       14.8784859509        5.0894793115
 Cu        21.0250363515        5.7449395378        4.2350548196
 Cu        19.0416339839       15.0499197443        3.3616663897
  C        32.2692397643       10.7638831356       12.9880201958
  C        31.2041372083       10.5906939297       12.4372843100
  C        22.3508675409       14.4233121929        9.5882330107
  C        23.3655887770       14.9385400195       10.0039013092
  H        20.2792287947        7.0389847831        8.4097534242
  H        36.9150921145       11.0387454273       15.5082656864
  H        20.7830692083       12.6417143033       10.8341133300
  N        28.5408649470       11.6941169147        5.8894364690
  S        30.0422899351       11.3108047846        6.4252311824
  N        30.7716963850       12.7365932276        6.0735214964
  C        19.0849681951       13.9284872788        5.9144203044
  C        19.5486042056       13.6019136596        7.3019209462
  C        20.7016475617       14.1887532145        7.8081019279
  C        24.6095703309       15.9514991743       11.8394884789
  O        18.2296800388       13.1578342929        5.4131912818
  O        19.5854999258       14.9155806452        5.3288362384
  H        21.2450922526       14.9088843450        7.2071848030
  H        23.8548719607       15.6030288754       12.5355626837
  C        17.2419100724        6.8838641127       12.3950987545
  C        30.0393360992       22.2864467476       13.0531775156
  C        29.3167988658       21.2838249473       12.4162097455
  C        25.6500673529       16.7593871998       12.3233682669
  O        17.9525307726        7.7087179472       13.0183415048
  O        16.7036980417        7.1072622126       11.2845657201
  H        28.9213338207       21.4567603516       11.4218911043
  H        25.6669898877       17.0083039014       13.3785614711
  C        17.7971151703       14.3143270931        0.9133372190
  C        30.3215768040       20.8754701630       14.9836862243
  C        29.5877563527       19.8726894488       14.3584886361
  C        26.5810717390       16.9206312952       10.1150969502
  O        18.5423597015       15.1940216897        1.4064321592
  O        17.4060147489       13.2870795234        1.5187439240
  H        29.4015954937       18.9404075049       14.8792216132
  C        18.5689674772       11.2888225201       10.1323636445
  C        19.2897071158       12.3289097950        9.3254901987
  C        20.4398647752       12.9171839623        9.8434976033
  C        25.5165820933       16.0878611261        9.6194527856
  O        17.7197610315       10.5691933716        9.5517743745
  O        18.8885316748       11.1800508654       11.3394455419
  C        18.8475329233       12.6590549090        8.0496193199
  C        21.1635675817       13.8395067799        9.0818481959
  C        24.4916287621       15.6291830735       10.4987164328
  C        30.5517658129       22.0819592901       14.3323011616
  C        29.0858969184       20.0672664405       13.0675960044
  C        26.6226215399       17.2885294600       11.4917993284
 Cu        17.6496726650       12.9365388091        3.4964764925
 Cu        18.6422470544        9.5895930701       12.6144157539
  C        32.5080199876       15.8497444759        4.9602946745
  C        31.3768343882       15.4275389114        5.0611701852
  C        25.0795214822        8.6292409734        9.9710261691
  C        26.1519558856        9.0618422979       10.3315149753
  H        20.7717812490        9.7939861265        3.2511835149
  H        37.3153159631       17.9214275160        4.1561234827
  H        24.5077977581        7.2410714664        7.7486318844
  N        25.6182218594       15.8372790456        8.3239930104
  S        26.9610569669       16.5901948420        7.7606867999
  N        27.4433522853       17.2674696791        9.1731817290
  C        20.2138780577        8.3871290950       10.7437457286
  C        21.4265487378        8.0196245531        9.9465265198
  C        22.6864023158        8.4292393681       10.3626634135
  C        27.5260439973       10.1443444268       12.0251134964
  O        19.1030985694        8.2124619269       10.1888884174
  O        20.3681655299        8.8764775091       11.8887628534
  H        22.7928404375        8.9744697426       11.2934877691
  H        26.6374581117       10.3201465077       12.6208895640
  C        21.8225915322        5.2208981790        1.6600215989
  C        34.7812007803       11.2814815685       15.6683961810
  C        33.5603681088       11.2275542205       15.0068857529
  C        28.7717680567       10.5274192115       12.5416955734
  O        22.9610541146        5.2817531149        2.1822477797
  O        20.7440495884        5.3766775225        2.2819061156
  H        32.6459112120       11.4338793402       15.5511314448
  H        28.8104427891       10.9865107958       13.5231084738
  C        15.9796478904       10.2820639441       12.9197168088
  C        35.9207434982       10.6650234103       13.6401571153
  C        34.7027122763       10.6064769882       12.9711222790
  C        29.8647958564        9.7118320824       10.5612920074
  O        17.0695562440       10.3777694424       13.5358849924
  O        15.8603198851        9.8553274321       11.7469124166
  H        34.6773950447       10.3258869853       11.9244965397
  C        22.2223465566        6.3533433451        6.6454366705
  C        22.3816581651        7.0460809038        7.9657096243
  C        23.6477157573        7.4555934531        8.3723620088
  C        28.5873092197        9.3154240111       10.0334933281
  O        21.0651927556        6.2301016059        6.1746075634
  O        23.2686993293        5.9669615752        6.0730871596
  C        21.2665934209        7.3372329664        8.7428698666
  C        23.8068808775        8.1623113152        9.5681136888
  C        27.4001582459        9.5195661304       10.7952884175
  C        35.9649986550       11.0064268190       14.9875963896
  C        33.5132715938       10.8886481903       13.6499833460
  C        29.9538393003       10.3081341481       11.8534768406
 Cu        17.2197384366        8.9095277162       10.5519803161
 Cu        23.6018213324        5.5388050950        4.1040037819
  C        28.2921824304       19.0596823781       12.4632977029
  C        27.5669276765       18.2112032707       11.9918293113
  C        25.2269286777       12.4360187445        4.3454932948
  C        26.2475239841       13.0254398363        4.6265309487
  H        17.9618923951       12.1855959713        7.6418959238
  H        31.1133034767       22.8656505281       14.8276172181
  H        22.8546497703       13.5079444503        3.7164119091
  N        28.6737919895        8.7593735502        8.8357201778
  S        30.2509870547        8.7374958000        8.3949762661
  N        30.8674843787        9.4399220432        9.7410046484
     141
 i =     732, E =     -348.1345066322
  C        22.8190700738        8.1394664376        3.7784068046
  C        22.8536626066        9.6370602470        3.7304218293
  C        24.0225461835       10.3279023553        4.0234895033
  C        27.7111371312       14.9512039436        4.4282189918
  O        21.6817420017        7.6102912383        3.8009763865
  O        23.8992754469        7.5049020186        3.8180468187
  H        24.9276446963        9.7777908222        4.2541642562
  H        26.9207093114       15.5032327192        3.9322268934
  C        16.1183557676       15.2181421577        4.0169649395
  C        36.1412525434       16.0970302656        4.3252736216
  C        34.8865869744       15.5441297491        4.5572856683
  C        28.9804964017       15.5414398423        4.5344533943
  O        17.2251852077       15.7921746001        3.8655446992
  O        15.9373916366       13.9831438620        3.9100928318
  H        34.7636792582       14.4673229039        4.5398110650
  H        29.1300203489       16.5307567322        4.1168830129
  C        22.3664878449        3.0678579544        4.5105251656
  C        35.2266609372       18.3099142676        4.5660022860
  C        33.9665603481       17.7642588266        4.7882446338
  C        29.8117781322       13.5915752352        5.6650002940
  O        23.5183181452        3.5455831175        4.3712767297
  O        21.3160444575        3.7496847891        4.5806701246
  H        33.1195648986       18.4202601688        4.9529870885
  C        20.4057791186       12.4720380944        3.1951759251
  C        21.6786974386       11.7163482054        3.4393261054
  C        22.8459038008       12.4170119374        3.7279146924
  C        28.5107538453       12.9878037644        5.5596024935
  O        19.3236351416       11.8379168601        3.2255933046
  O        20.5018180866       13.7104313129        3.0166251631
  C        21.6754950202       10.3265561771        3.4527446940
  C        24.0224725231       11.7277368011        4.0378191090
  C        27.4527550521       13.6721836883        4.8908197239
  C        36.3177808935       17.4791713266        4.3372690584
  C        33.7875125051       16.3777578358        4.7909880500
  C        30.0543451537       14.8808502289        5.1066547845
 Cu        21.0214214522        5.7348379491        4.2256696059
 Cu        19.0318536908       15.0541711091        3.3664624571
  C        32.2808601379       10.7626270616       12.9687759547
  C        31.2175624224       10.5917129480       12.4137926293
  C        22.3643671336       14.4279095441        9.5817303404
  C        23.3797794550       14.9418250474        9.9973658208
  H        20.2900496919        7.0319921025        8.4045480112
  H        36.9218883626       11.0326359968       15.4990070839
  H        20.7999143756       12.6431089317       10.8267189652
  N        28.4510651534       11.7911664741        6.1208524461
  S        29.9262315467       11.4443361829        6.7468177271
  N        30.6848832915       12.8276101356        6.3004998192
  C        19.0881364608       13.9413884415        5.9147573866
  C        19.5563878470       13.6120808964        7.3000466536
  C        20.7105993569       14.1978812902        7.8047657282
  C        24.6178361146       15.9610003648       11.8330571041
  O        18.2321428025       13.1707231341        5.4148644544
  O        19.5851166117       14.9303620274        5.3290360182
  H        21.2521744048       14.9198409644        7.2043490094
  H        23.8580169335       15.6192836528       12.5269185586
  C        17.2588608779        6.8842413050       12.3900194235
  C        30.0528291776       22.2885054177       13.0506115804
  C        29.3317862168       21.2848993892       12.4134020836
  C        25.6583921948       16.7681876555       12.3180165931
  O        17.9715059742        7.7085525860       13.0118141480
  O        16.7211121539        7.1068884246       11.2791855151
  H        28.9402874774       21.4557718186       11.4171541963
  H        25.6700641894       17.0232560482       13.3718097647
  C        17.7959626118       14.3239852518        0.9180353269
  C        30.3261695345       20.8822137901       14.9858785313
  C        29.5940904033       19.8783980512       14.3601321827
  C        26.6027760904       16.9124028011       10.1143778755
  O        18.5389688192       15.2049025428        1.4127185223
  O        17.4027304448       13.2978588538        1.5237551759
  H        29.4052060565       18.9475149129       14.8824100980
  C        18.5838439331       11.2916970154       10.1270234522
  C        19.3030239157       12.3336023722        9.3210035835
  C        20.4543121286       12.9209167843        9.8375868286
  C        25.5379175887       16.0806136711        9.6175905364
  O        17.7354141017       10.5717378401        9.5458422371
  O        18.9037447914       11.1820752612       11.3340001925
  C        18.8577152668       12.6668385019        8.0470674315
  C        21.1759437138       13.8452697342        9.0763701243
  C        24.5060991667       15.6312210109       10.4935731027
  C        30.5600827441       22.0867935911       14.3322470611
  C        29.0974318218       20.0700110235       13.0667455474
  C        26.6375351098       17.2890883450       11.4889397239
 Cu        17.6400672652       12.9356135852        3.5021370242
 Cu        18.6570068457        9.5899166482       12.6056211748
  C        32.4892549947       15.8397511951        4.9718870951
  C        31.3573280860       15.4204097596        5.0764830033
  C        25.0928658795        8.6368192832        9.9433959900
  C        26.1663632365        9.0702336963       10.2998448085
  H        20.7591316497        9.7843778748        3.2499098748
  H        37.2959497371       17.9078033888        4.1521346157
  H        24.5159822191        7.2385435709        7.7285686931
  N        25.6464814139       15.8211660026        8.3244392084
  S        26.9959903850       16.5646070464        7.7645969145
  N        27.4722669699       17.2493345454        9.1754968646
  C        20.2294079706        8.3892786846       10.7328053124
  C        21.4405874963        8.0215054041        9.9332482145
  C        22.7010360609        8.4355589900       10.3431674534
  C        27.5376247112       10.1805554991       11.9776552883
  O        19.1178191066        8.2138600523       10.1795827270
  O        20.3850203400        8.8788746015       11.8774139048
  H        22.8095478548        8.9851039107       11.2712227320
  H        26.6458961278       10.3808209657       12.5609043698
  C        21.8263120601        5.2143156450        1.6475157895
  C        34.7877053178       11.2760689722       15.6553699364
  C        33.5681242869       11.2236099316       14.9913316577
  C        28.7831045979       10.5614324714       12.4966867552
  O        22.9641966530        5.2757771968        2.1713074334
  O        20.7469185410        5.3685450500        2.2680090888
  H        32.6528109508       11.4304561720       15.5339413973
  H        28.8181366246       11.0433645562       13.4672255877
  C        15.9910816042       10.2788355152       12.9094733787
  C        35.9309498678       10.6605230444       13.6287986262
  C        34.7140476849       10.6026810905       12.9575931207
  C        29.8841880907        9.6857686369       10.5468152525
  O        17.0804383020       10.3751977562       13.5263937219
  O        15.8729268854        9.8529037217       11.7362149869
  H        34.6905656200       10.3227462124       11.9107471463
  C        22.2279978767        6.3426347843        6.6364244757
  C        22.3908600301        7.0409307882        7.9534519183
  C        23.6575683097        7.4544068987        8.3541360315
  C        28.6069127527        9.2915377580       10.0166139302
  O        21.0699343677        6.2192163310        6.1680951357
  O        23.2729427061        5.9525405641        6.0637910979
  C        21.2779326361        7.3335918729        8.7330698432
  C        23.8194356457        8.1669959767        9.5460899930
  C        27.4153290705        9.5274524802       10.7622731114
  C        35.9727315252       11.0009724135       14.9765854395
  C        33.5234060397       10.8854498342       13.6341426081
  C        29.9687620438       10.3116338931       11.8253513510
 Cu        17.2360519875        8.9100136193       10.5446345908
 Cu        23.5939029232        5.5280393688        4.0943353185
  C        28.3052995547       19.0613800886       12.4617875255
  C        27.5815153106       18.2120818266       11.9894198419
  C        25.2050512700       12.4333819238        4.3670930521
  C        26.2227110841       13.0267487383        4.6504552981
  H        17.9712968895       12.1939771311        7.6403457146
  H        31.1204307768       22.8712279404       14.8277229217
  H        22.8333379989       13.5008673054        3.7326729677
  N        28.6979671180        8.7050774967        8.8338438867
  S        30.2789018007        8.6535507806        8.4088647907
  N        30.8910469409        9.3819600927        9.7430951662
     141
 i =     732, E =     -348.1343993545
  C        22.8044870340        8.1248797498        3.7767108583
  C        22.8330315351        9.6230490530        3.7328477266
  C        23.9989709605       10.3182930384        4.0280813263
  C        27.7047606440       14.9209019678        4.3585725133
  O        21.6685878265        7.5917175387        3.7972839167
  O        23.8863804698        7.4938372845        3.8148792705
  H        24.9061709446        9.7713673227        4.2581371957
  H        26.9427422475       15.4425798373        3.7905025399
  C        16.0911536472       15.1956229174        4.0285212157
  C        36.1129869083       16.0732720921        4.3377724907
  C        34.8591146931       15.5210582732        4.5765376375
  C        28.9775642297       15.5027774584        4.4709360330
  O        17.1961939870       15.7721136015        3.8742867073
  O        15.9137790344       13.9597754900        3.9232630082
  H        34.7366664387       14.4441148029        4.5638310128
  H        29.1572582769       16.4557234875        3.9860221449
  C        22.3399332630        3.0453332736        4.5097907143
  C        35.1986293800       18.2873423321        4.5721332650
  C        33.9393709796       17.7420390676        4.8008355695
  C        29.7359889531       13.6372875935        5.7798229148
  O        23.4920866193        3.5211095634        4.3683010266
  O        21.2900388675        3.7285712450        4.5773116577
  H        33.0928197454       18.3986493069        4.9655366242
  C        20.3743760162       12.4506796293        3.2020654066
  C        21.6494398024       11.6979932365        3.4451937542
  C        22.8140713792       12.4027476252        3.7345892567
  C        28.4309416943       13.0424831145        5.6679673418
  O        19.2929541578       11.8152118019        3.2334236546
  O        20.4682824027       13.6890997047        3.0230654485
  C        21.6519853435       10.3082287399        3.4562960705
  C        23.9932025112       11.7180522878        4.0443641962
  C        27.4106190825       13.6835144387        4.9048191704
  C        36.2889428808       17.4555824751        4.3435661136
  C        33.7605554234       16.3553731995        4.8105307455
  C        30.0196871444       14.8756688984        5.1327075875
 Cu        21.0235953624        5.7147060906        4.2207464600
 Cu        19.0149579295       15.0561823057        3.3729680236
  C        32.3020072677       10.7659862718       12.9506262492
  C        31.2389642056       10.6018238991       12.3930131541
  C        22.3776735699       14.4367950798        9.5734868697
  C        23.3934277793       14.9492582158        9.9900718414
  H        20.3145294171        7.0219362166        8.4004438216
  H        36.9389925766       11.0162488256       15.4911799059
  H        20.8200776475       12.6458061894       10.8163582630
  N        28.3292593029       11.8955929596        6.3198639688
  S        29.7715882072       11.5822445991        7.0331218929
  N        30.5695696556       12.9158057288        6.5111630002
  C        19.0895281459       13.9570372154        5.9145204632
  C        19.5637726965       13.6252102426        7.2971032871
  C        20.7186546275       14.2111309029        7.8001384268
  C        24.6257396162       15.9715954339       11.8273806220
  O        18.2334811881       13.1853556961        5.4165472119
  O        19.5811752131       14.9485696700        5.3281473351
  H        21.2570240691       14.9361714185        7.2005531677
  H        23.8617154940       15.6341823877       12.5187444768
  C        17.2854328166        6.8826323240       12.3818455784
  C        30.0719739979       22.2904510620       13.0471418542
  C        29.3502148765       21.2867527430       12.4108190837
  C        25.6658423869       16.7780470238       12.3145428118
  O        18.0019329959        7.7056923669       13.0008844262
  O        16.7490076980        7.1038109494       11.2700686188
  H        28.9638564726       21.4549748070       11.4121149917
  H        25.6728609266       17.0368013635       13.3674730877
  C        17.7929659174       14.3370138402        0.9250511967
  C        30.3308011445       20.8916264949       14.9897779782
  C        29.5985905636       19.8875491014       14.3644786927
  C        26.6215346790       16.9116794560       10.1151926265
  O        18.5329168627       15.2195278602        1.4219748429
  O        17.3971044613       13.3121558241        1.5309365978
  H        29.4042369957       18.9594184356       14.8896539683
  C        18.6037488173       11.2934230208       10.1191646920
  C        19.3189881840       12.3389327730        9.3143193972
  C        20.4708518258       12.9264767009        9.8293070142
  C        25.5569857999       16.0807711432        9.6161231797
  O        17.7571564735       10.5716513682        9.5375758386
  O        18.9245756823       11.1833153302       11.3258803209
  C        18.8692280250       12.6759414950        8.0430184353
  C        21.1885948897       13.8546168642        9.0689918577
  C        24.5195912073       15.6374048665       10.4885377009
  C        30.5722997624       22.0925135226       14.3320898467
  C        29.1087816623       20.0752488505       13.0678936597
  C        26.6502616661       17.2937267211       11.4884487987
 Cu        17.6229986278       12.9295403518        3.5098030140
 Cu        18.6820755130        9.5889052928       12.5940497641
  C        32.4614282537       15.8192002783        4.9968838697
  C        31.3288468200       15.4024770221        5.1060029163
  C        25.1167260642        8.6548362953        9.9120329276
  C        26.1897185035        9.0916287505       10.2660314134
  H        20.7378732892        9.7627466753        3.2522158948
  H        37.2663716255       17.8837416426        4.1534417945
  H        24.5371683872        7.2393748323        7.7077286105
  N        25.6716529926       15.8158619595        8.3246072799
  S        27.0261916149       16.5531712704        7.7689652862
  N        27.4968645431       17.2423910350        9.1795307035
  C        20.2565761776        8.3937680764       10.7194840642
  C        21.4666568541        8.0267263199        9.9178367080
  C        22.7269019662        8.4487629616       10.3200991344
  C        27.5579108295       10.2176829952       11.9360211757
  O        19.1442814417        8.2157395685       10.1683639679
  O        20.4133031787        8.8844349932       11.8633665997
  H        22.8365606297        9.0052065802       11.2439112473
  H        26.6639433847       10.4320074702       12.5108153951
  C        21.8404773712        5.1971266502        1.6377391040
  C        34.8049556829       11.2631740892       15.6443835475
  C        33.5865592529       11.2158626031       14.9776510475
  C        28.8028424796       10.5953710398       12.4590039220
  O        22.9776574212        5.2580096747        2.1638165074
  O        20.7600187520        5.3489272994        2.2564645298
  H        32.6706971281       11.4233021966       15.5191233390
  H        28.8347957455       11.0889112018       13.4237977935
  C        16.0120147107       10.2712513774       12.8987963574
  C        35.9509568243       10.6519273757       13.6178212083
  C        34.7350558914       10.5987673323       12.9442701324
  C        29.9099606475        9.6871743901       10.5277928550
  O        17.1011106868       10.3684890296       13.5159782121
  O        15.8945931782        9.8458932899       11.7252746723
  H        34.7129860653       10.3224682757       11.8964199554
  C        22.2473403127        6.3269196634        6.6305663420
  C        22.4136552358        7.0353745769        7.9418137022
  C        23.6802219186        7.4567067228        8.3347915630
  C        28.6332682940        9.2960206571        9.9936444958
  O        21.0880266940        6.2006229801        6.1664765917
  O        23.2908047675        5.9324283446        6.0578399261
  C        21.3024151612        7.3297089719        8.7231905770
  C        23.8435642352        8.1788253666        9.5208902105
  C        27.4385235768        9.5495273659       10.7285383098
  C        35.9907677122       10.9879673464       14.9668686574
  C        33.5436311419       10.8824027015       13.6192233347
  C        29.9911375553       10.3273957341       11.7995278638
 Cu        17.2614631392        8.9067406546       10.5338663134
 Cu        23.5865173514        5.5082321257        4.0886807613
  C        28.3168791885       19.0662903254       12.4629983178
  C        27.5937030183       18.2166607750       11.9902393963
  C        25.1718463753       12.4302660926        4.3755380940
  C        26.1833606671       13.0332629438        4.6605784837
  H        17.9823689002       12.2028893969        7.6374688470
  H        31.1331218381       22.8770716712       14.8268225434
  H        22.7974345948       13.4865364527        3.7407156408
  N        28.7279974575        8.6945212381        8.8187840566
  S        30.3115001133        8.6260527369        8.4051995534
  N        30.9198338055        9.3661729150        9.7347226592
     141
 i =     732, E =     -348.1342917577
  C        22.7917957658        8.1032131803        3.7601023834
  C        22.8159167856        9.6018444643        3.7283156362
  C        23.9803962843       10.2979758163        4.0279205113
  C        27.7061637968       14.8684135468        4.2857318715
  O        21.6570542829        7.5667931611        3.7774553575
  O        23.8751145767        7.4747883797        3.7926469467
  H        24.8891834416        9.7514827968        4.2526949106
  H        26.9694005520       15.3508916284        3.6533448135
  C        16.0701347434       15.1730620419        4.0380754122
  C        36.0912080002       16.0498040445        4.3475454864
  C        34.8375534608       15.4983672747        4.5897575132
  C        28.9796413261       15.4486636142        4.3991884909
  O        17.1735072174       15.7515184154        3.8802764403
  O        15.8958594512       13.9363272249        3.9358541512
  H        34.7150904809       14.4213789611        4.5801259512
  H        29.1847111366       16.3614517466        3.8511506218
  C        22.3201291793        3.0227135702        4.5097029513
  C        35.1775036853       18.2648850135        4.5773011653
  C        33.9184371453       17.7201990177        4.8089615015
  C        29.6750899968       13.6822241094        5.8695399340
  O        23.4725962374        3.4968364812        4.3664247228
  O        21.2706602498        3.7071265015        4.5745990816
  H        33.0720813225       18.3773195842        4.9726333947
  C        20.3502796975       12.4279817356        3.2195236077
  C        21.6264213988       11.6755213989        3.4579828590
  C        22.7899105495       12.3810458174        3.7504228441
  C        28.3690020784       13.0893481314        5.7564911155
  O        19.2687253402       11.7926175821        3.2513843984
  O        20.4439247544       13.6665191474        3.0421702214
  C        21.6325469054       10.2858100846        3.4587381219
  C        23.9711439809       11.6974319020        4.0540565206
  C        27.3818456677       13.6774570988        4.9119456953
  C        36.2671382402       17.4321515975        4.3494830235
  C        33.7394990950       16.3335714051        4.8227416384
  C        29.9926548958       14.8662700684        5.1419288861
 Cu        21.0242278542        5.6909771384        4.2085872086
 Cu        19.0039881535       15.0542449038        3.3841412174
  C        32.3165457878       10.7793051029       12.9191412865
  C        31.2554072348       10.6296444131       12.3536679248
  C        22.3889476969       14.4433521081        9.5729717727
  C        23.4059152348       14.9540064985        9.9889002000
  H        20.3390138837        7.0112408571        8.3903360451
  H        36.9457857555       10.9819959431       15.4790983378
  H        20.8370564182       12.6468041646       10.8142936117
  N        28.2338491083       11.9957382730        6.4892192413
  S        29.6473637369       11.7275643193        7.2740867706
  N        30.4755641039       13.0122753734        6.6826523744
  C        19.0885479546       13.9706261098        5.9221495133
  C        19.5684168231       13.6368360242        7.3023420195
  C        20.7241255668       14.2225729453        7.8037417953
  C        24.6294477426       15.9845449721       11.8266776543
  O        18.2328005811       13.1975436962        5.4260654716
  O        19.5751506230       14.9643722796        5.3348954506
  H        21.2595806073       14.9504146973        7.2049323167
  H        23.8576623565       15.6571340597       12.5142258228
  C        17.3179236386        6.8715988762       12.3770196827
  C        30.0981826962       22.2829116689       13.0472489235
  C        29.3748671217       21.2792258813       12.4125851101
  C        25.6700149332       16.7889169592       12.3163196540
  O        18.0380855466        7.6938237903       12.9930743570
  O        16.7817824817        7.0911076105       11.2648377055
  H        28.9930312065       21.4445929044       11.4116622636
  H        25.6694691209       17.0559461082       13.3671946142
  C        17.7984657639       14.3411623308        0.9356328410
  C        30.3432706814       20.8920361869       14.9973972692
  C        29.6097558066       19.8879931101       14.3734256461
  C        26.6452888224       16.8988566385       10.1244186411
  O        18.5368676693       15.2245449534        1.4337789124
  O        17.3990398740       13.3184446160        1.5425349449
  H        29.4095616295       18.9630410874       14.9020187589
  C        18.6205005531       11.2927938596       10.1184200103
  C        19.3319102468       12.3427770572        9.3157874064
  C        20.4844210448       12.9304070064        9.8292852733
  C        25.5800434164       16.0701975823        9.6227654883
  O        17.7770862937       10.5688479534        9.5350309086
  O        18.9412634079       11.1816005307       11.3251182512
  C        18.8778960314       12.6836486554        8.0471002513
  C        21.1986366726       13.8620772611        9.0698304029
  C        24.5325360815       15.6400784656       10.4897144426
  C        30.5924274186       22.0889116392       14.3351824796
  C        29.1260084302       20.0715840277       13.0739805663
  C        26.6644764002       17.2922215874       11.4946648555
 Cu        17.6103615362       12.9203435380        3.5234164218
 Cu        18.7025732612        9.5796694144       12.5819956341
  C        32.4391824685       15.7992698251        5.0102656918
  C        31.3053902714       15.3858582360        5.1194336860
  C        25.1349899703        8.7038782585        9.8565791369
  C        26.2073832563        9.1470937378       10.2046698979
  H        20.7196537727        9.7395250236        3.2514130109
  H        37.2442751997       17.8597367792        4.1566067852
  H        24.5540659587        7.2667465624        7.6658578037
  N        25.7046374651       15.7939554044        8.3345375133
  S        27.0684923638       16.5184288369        7.7849510061
  N        27.5308984255       17.2164396196        9.1938920801
  C        20.2820525133        8.3983825632       10.6993894049
  C        21.4909579924        8.0401994678        9.8915249683
  C        22.7494642935        8.4791005646       10.2810933192
  C        27.5733556144       10.2840530521       11.8691867991
  O        19.1687354762        8.2139397409       10.1520181535
  O        20.4397076843        8.8874584364       11.8435685211
  H        22.8597720679        9.0436558164       11.1999113845
  H        26.6774770226       10.5110005309       12.4361180215
  C        21.8457656090        5.1673343613        1.6220058297
  C        34.8126988796       11.2401554327       15.6268606260
  C        33.5964218622       11.2050234989       14.9552814481
  C        28.8180365265       10.6540402438       12.3985976928
  O        22.9825830306        5.2250608257        2.1499136981
  O        20.7649485851        5.3181426478        2.2398275302
  H        32.6800299545       11.4156046855       15.4946708645
  H        28.8472490707       11.1543427582       13.3599854004
  C        16.0243935021       10.2519661808       12.8834190863
  C        35.9621849699       10.6340443896       13.6003886454
  C        34.7483027120       10.5926327396       12.9223128829
  C        29.9303129409        9.7214469134       10.4824874278
  O        17.1124089977       10.3490148037       13.5023661866
  O        15.9086914462        9.8266338379       11.7097065603
  H        34.7283604720       10.3231076357       11.8726408634
  C        22.2653097982        6.3202160552        6.6133564762
  C        22.4345085867        7.0428551522        7.9167018617
  C        23.6993108240        7.4808682713        8.2970135795
  C        28.6537870881        9.3378853913        9.9418739879
  O        21.1045762904        6.1871136982        6.1550172958
  O        23.3075600654        5.9217215270        6.0410430759
  C        21.3257820044        7.3322663135        8.7034491386
  C        23.8633784298        8.2147919638        9.4758971688
  C        27.4561442661        9.6058798371       10.6670503055
  C        35.9991498881       10.9620126791       14.9515540563
  C        33.5561834813       10.8807319216       13.5944286826
  C        30.0088101672       10.3684040504       11.7511259229
 Cu        17.2860088554        8.8959615293       10.5242005047
 Cu        23.5805857096        5.4847811154        4.0734542502
  C        28.3328203976       19.0628898596       12.4700543840
  C        27.6089480866       18.2138175206       11.9973023978
  C        25.1482992088       12.4124000096        4.3865641515
  C        26.1569764573       13.0206497119        4.6703998624
  H        17.9906928576       12.2103704633        7.6425555821
  H        31.1542695877       22.8735601418       14.8286125099
  H        22.7707660314       13.4647269766        3.7636469669
  N        28.7514895791        8.7284785059        8.7714022127
  S        30.3372061627        8.6445942563        8.3687311119
  N        30.9426631481        9.3871746243        9.6982397974
     141
 i =     732, E =     -348.1342583249
  C        22.7703751778        8.0693045857        3.7382760406
  C        22.7946213660        9.5683471216        3.7269184336
  C        23.9594065325       10.2585003229        4.0392328325
  C        27.6883865712       14.8163055723        4.3465930848
  O        21.6357141020        7.5320452710        3.7513848047
  O        23.8540203434        7.4413560781        3.7614217155
  H        24.8670989684        9.7073025524        4.2568908613
  H        26.9471647172       15.3031821874        3.7228521446
  C        16.0492752024       15.1457295046        4.0442336276
  C        36.0684615944       16.0182570449        4.3596106954
  C        34.8182737827       15.4635368870        4.6121805615
  C        28.9611834864       15.3984041551        4.4579865088
  O        17.1493889770       15.7280730242        3.8794965018
  O        15.8800035891       13.9078134961        3.9447708675
  H        34.6991499901       14.3861258801        4.6060866347
  H        29.1608397462       16.3167317607        3.9172707894
  C        22.2893431308        2.9893739262        4.5168813755
  C        35.1489206843       18.2313228966        4.5909941891
  C        33.8931894250       17.6831733261        4.8327005971
  C        29.6690822481       13.6198780843        5.9069750146
  O        23.4417878670        3.4630505078        4.3719307284
  O        21.2395796881        3.6738538055        4.5776923443
  H        33.0459236931       18.3380911182        5.0006060427
  C        20.3341345117       12.4049852210        3.2504455645
  C        21.6081593808       11.6472934004        3.4859002593
  C        22.7720994024       12.3468330666        3.7913041883
  C        28.3633789397       13.0250222986        5.7962734098
  O        19.2506605777       11.7722497677        3.2772754163
  O        20.4312114906       13.6436311001        3.0779389593
  C        21.6124519914       10.2576347558        3.4658920667
  C        23.9522191587       11.6574207277        4.0868607322
  C        27.3696896327       13.6187653376        4.9633305210
  C        36.2395143720       17.4012260677        4.3575856750
  C        33.7189893687       16.2957606738        4.8510841984
  C        29.9801461391       14.8116133703        5.1891471639
 Cu        21.0214315979        5.6561414534        4.1962784618
 Cu        18.9966647722       15.0506522580        3.3976879783
  C        32.3286685625       10.8009188503       12.8807783978
  C        31.2708844315       10.6721002590       12.3037455315
  C        22.3903678590       14.4633837586        9.5787784322
  C        23.4086240917       14.9730101449        9.9929112796
  H        20.3686661427        7.0027964139        8.3753659678
  H        36.9463234634       10.9299461855       15.4678867345
  H        20.8460636175       12.6595136137       10.8189063121
  N        28.2355372181       11.9241736549        6.5194694140
  S        29.6547013220       11.6516136882        7.2924544452
  N        30.4761155324       12.9437775221        6.7084448725
  C        19.0816860767       13.9897883846        5.9341276464
  C        19.5654048358       13.6567568727        7.3131820142
  C        20.7204555421       14.2447009110        7.8135781813
  C        24.6296413964       16.0057757598       11.8306530020
  O        18.2292720885       13.2127936516        5.4387389917
  O        19.5624511448       14.9860953913        5.3458964802
  H        21.2522556146       14.9758508259        7.2155296724
  H        23.8531690423       15.6849872360       12.5160424347
  C        17.3614172812        6.8597152547       12.3745030304
  C        30.1353806185       22.2741817110       13.0491103459
  C        29.4073255209       21.2726640335       12.4163212665
  C        25.6724617501       16.8061842184       12.3220941867
  O        18.0862464822        7.6805726534       12.9870888693
  O        16.8238477108        7.0782506950       11.2629145099
  H        29.0288747854       21.4369295069       11.4139313523
  H        25.6686506803       17.0767478377       13.3720428230
  C        17.8140803670       14.3399917513        0.9463482829
  C        30.3660312157       20.8892720144       15.0053587118
  C        29.6279066854       19.8875475285       14.3828773559
  C        26.6580176446       16.9023965485       10.1343789862
  O        18.5523189679       15.2225753462        1.4467895751
  O        17.4093337193       13.3196897411        1.5534710464
  H        29.4200101300       18.9660685238       14.9145758348
  C        18.6324200449       11.2989855006       10.1226284003
  C        19.3380907919       12.3555058163        9.3232798106
  C        20.4899156028       12.9453717739        9.8358046289
  C        25.5902792644       16.0779532088        9.6308111122
  O        17.7938544045       10.5719231728        9.5363790585
  O        18.9532343308       11.1857208309       11.3292469307
  C        18.8800858673       12.6988565515        8.0567383839
  C        21.1994105803       13.8815596107        9.0773077266
  C        24.5365811853       15.6566107025       10.4946081136
  C        30.6248590512       22.0820499177       14.3392122812
  C        29.1488587644       20.0690898055       13.0814102764
  C        26.6735821366       17.3007528389       11.5032633412
 Cu        17.6012155840       12.9090084008        3.5379233106
 Cu        18.7233323076        9.5713490331       12.5680634914
  C        32.4218478159       15.7564198728        5.0475524813
  C        31.2913394492       15.3354269691        5.1627180410
  C        25.1521206473        8.7790887748        9.7849576412
  C        26.2227735690        9.2313285556       10.1272471913
  H        20.6994573715        9.7155380267        3.2482479660
  H        37.2138971181       17.8315198635        4.1569453403
  H        24.5737705206        7.3094567542        7.6141295398
  N        25.7196012989       15.7960293035        8.3442704132
  S        27.0902945073       16.5104244429        7.7984893059
  N        27.5499601012       17.2111857671        9.2069649680
  C        20.3089963368        8.4122395617       10.6702550909
  C        21.5169403486        8.0667512402        9.8546437518
  C        22.7718842918        8.5295278174       10.2280449004
  C        27.5879323089       10.4186934163       11.7595218350
  O        19.1945171296        8.2185044409       10.1279050263
  O        20.4676460863        8.8988479906       11.8150159212
  H        22.8812708861        9.1058685022       11.1396607574
  H        26.6890541806       10.6946094514       12.2993734488
  C        21.8452237490        5.1216886158        1.6062389012
  C        34.8149732330       11.2058518890       15.6083815356
  C        33.6017951451       11.1900478718       14.9301361496
  C        28.8330499467       10.7772240745       12.2966615084
  O        22.9815732351        5.1727091281        2.1366429208
  O        20.7642643572        5.2720609989        2.2232466623
  H        32.6849512910       11.4051596189       15.4669992286
  H        28.8584623518       11.3176660983       13.2361934344
  C        16.0324258508       10.2261930819       12.8665084176
  C        35.9688568535       10.6091267775       13.5813008109
  C        34.7579080136       10.5858428113       12.8970555579
  C        29.9527204667        9.7326762403       10.4443660937
  O        17.1191671677       10.3224256363       13.4875725825
  O        15.9188400710        9.8024560775       11.6919475869
  H        34.7408131588       10.3275299532       11.8444966463
  C        22.2892640784        6.3141290328        6.5932304873
  C        22.4596223238        7.0588475138        7.8844201991
  C        23.7208648148        7.5201417854        8.2489699621
  C        28.6758134913        9.3604951500        9.8963406139
  O        21.1272576686        6.1694043553        6.1417860868
  O        23.3307994521        5.9099615025        6.0236230809
  C        21.3529643583        7.3425346326        8.6762652199
  C        23.8834095157        8.2719339402        9.4170376021
  C        27.4729809601        9.6896575293       10.5872978973
  C        36.0020290745       10.9234419667       14.9358300587
  C        33.5651532615       10.8801537744       13.5656912150
  C        30.0270680697       10.4291050416       11.6870035146
 Cu        17.3122460217        8.8871662201       10.5155509320
 Cu        23.5697501709        5.4488601073        4.0579205423
  C        28.3504480534       19.0635126275       12.4788918621
  C        27.6219996632       18.2180320869       12.0066500306
  C        25.1312138570       12.3650372420        4.4297226676
  C        26.1436144382       12.9640883170        4.7202707707
  H        17.9939035728       12.2233197222        7.6525915246
  H        31.1899908920       22.8652310643       14.8312332288
  H        22.7541811023       13.4302494928        3.8201283155
  N        28.7776303189        8.6988877967        8.7549700081
  S        30.3673952433        8.5561623597        8.3858532580
  N        30.9691840912        9.3383296260        9.6942135393
     141
 i =     732, E =     -348.1342770840
  C        22.7702561835        8.0506011757        3.7360770934
  C        22.7997910130        9.5498071811        3.7335041932
  C        23.9660806308       10.2332332653        4.0549251628
  C        27.7048200487       14.7784284088        4.4289369296
  O        21.6343058569        7.5162216997        3.7493271542
  O        23.8522842285        7.4194191306        3.7534812910
  H        24.8707725886        9.6769085395        4.2720869740
  H        26.9558906243       15.2838657846        3.8296521958
  C        16.0610615860       15.1374726733        4.0477979872
  C        36.0776880883       16.0050064423        4.3687303806
  C        34.8331530433       15.4433454952        4.6335642782
  C        28.9785395128       15.3577518873        4.5424415797
  O        17.1589136158       15.7229896627        3.8799964024
  O        15.8949821779       13.8990571952        3.9476611287
  H        34.7209657587       14.3651661750        4.6323633404
  H        29.1708509096       16.2925487786        4.0279079255
  C        22.2783681906        2.9721437433        4.5209880446
  C        35.1453585083       18.2131479338        4.6004148629
  C        33.8950617800       17.6576645058        4.8540504215
  C        29.7064686017       13.5355383604        5.9256942928
  O        23.4295227350        3.4492251874        4.3744904032
  O        21.2267477071        3.6536318415        4.5794809814
  H        33.0451101836       18.3079492514        5.0265572556
  C        20.3518207375       12.3985389175        3.2650733457
  C        21.6228276451       11.6355722968        3.5021380068
  C        22.7883929675       12.3283094573        3.8171241919
  C        28.3989948473       12.9438791532        5.8136874179
  O        19.2668296734       11.7679045573        3.2863188667
  O        20.4519004540       13.6373148173        3.0962764133
  C        21.6215285866       10.2458916258        3.4729975265
  C        23.9646565921       11.6319195347        4.1127592496
  C        27.3939596741       13.5623085024        5.0126404441
  C        36.2395758781       17.3890441516        4.3612075728
  C        33.7301470999       16.2689198729        4.8790549957
  C        30.0075991116       14.7499989326        5.2420665039
 Cu        21.0116044836        5.6401702960        4.1965134670
 Cu        19.0112332057       15.0456837546        3.4044457879
  C        32.3101757480       10.8155147305       12.8696139290
  C        31.2564595369       10.6981691990       12.2825559561
  C        22.3864271091       14.4693526184        9.5965993756
  C        23.4047115283       14.9788691082       10.0109238785
  H        20.3622820572        7.0048824484        8.3713956730
  H        36.9233904391       10.9108589106       15.4675710557
  H        20.8339647968       12.6716657134       10.8370243398
  N        28.2808682390       11.8207575474        6.5034945269
  S        29.7101609279       11.5237292691        7.2480229798
  N        30.5239782982       12.8338516997        6.6939858731
  C        19.0893178219       13.9913847927        5.9421645331
  C        19.5673059838       13.6621015990        7.3241866873
  C        20.7216516858       14.2492511605        7.8270697720
  C        24.6327458963       16.0042822111       11.8489955694
  O        18.2413442877       13.2111672196        5.4443528298
  O        19.5700252042       14.9878014210        5.3540727250
  H        21.2570622789       14.9775793499        7.2287904201
  H        23.8613509459       15.6767070920       12.5369063869
  C        17.3711737359        6.8614439930       12.3828574545
  C        30.1458381847       22.2757852424       13.0579620319
  C        29.4128385722       21.2766358090       12.4269804596
  C        25.6757166033       16.8052708858       12.3393940423
  O        18.0980742808        7.6820716619       12.9934982452
  O        16.8305171879        7.0800588430       11.2728807025
  H        29.0309679007       21.4429425249       11.4262233415
  H        25.6769456753       17.0691954719       13.3910337571
  C        17.8320606160       14.3352730049        0.9515082060
  C        30.3803570775       20.8882791924       15.0120464523
  C        29.6373522795       19.8890755898       14.3911426092
  C        26.6479998772       16.9185338584       10.1467366525
  O        18.5724990304       15.2156327542        1.4528180561
  O        17.4277057449       13.3139475928        1.5571557470
  H        29.4291460137       18.9675790384       14.9227039465
  C        18.6204365678       11.3125385303       10.1358524835
  C        19.3302093601       12.3669990632        9.3372514121
  C        20.4815742671       12.9558550086        9.8520868497
  C        25.5805237384       16.0930430373        9.6443487014
  O        17.7833439208       10.5853823774        9.5477791892
  O        18.9375318071       11.1999930759       11.3436777277
  C        18.8775179704       12.7076256699        8.0680362106
  C        21.1956274218       13.8885546408        9.0934684325
  C        24.5330796638       15.6627449883       10.5114273879
  C        30.6395807676       22.0812488252       14.3461682289
  C        29.1536501256       20.0730037749       13.0917194471
  C        26.6703653554       17.3085957977       11.5179765106
 Cu        17.6169086991       12.9028817641        3.5422684741
 Cu        18.7133754305        9.5762904765       12.5669254763
  C        32.4392691309       15.7187736578        5.0875582781
  C        31.3163933356       15.2800415273        5.2123010330
  C        25.1404917066        8.8246625099        9.7465767124
  C        26.2114606196        9.2817728260       10.0818315415
  H        20.7071814032        9.7089105747        3.2483926483
  H        37.2097190452       17.8247349176        4.1517730840
  H        24.5625155387        7.3317587670        7.5917878511
  N        25.7036893512       15.8190421776        8.3555121009
  S        27.0683989815       16.5421187978        7.8060899684
  N        27.5333002852       17.2364264302        9.2160721182
  C        20.3018550534        8.4305948676       10.6562887795
  C        21.5089065938        8.0898800532        9.8365584353
  C        22.7620869118        8.5654726574       10.2002377097
  C        27.5781598714       10.5455609117       11.6578483543
  O        19.1863208098        8.2317774186       10.1175529075
  O        20.4619093291        8.9171022326       11.8006689815
  H        22.8709496976        9.1502281943       11.1065645119
  H        26.6775644538       10.8907150913       12.1532267846
  C        21.8247597085        5.1067743793        1.6053878519
  C        34.7931386434       11.1957898590       15.6062960045
  C        33.5808889110       11.1892255275       14.9258013566
  C        28.8226042148       10.8974775899       12.2020645130
  O        22.9616263796        5.1527587735        2.1352159462
  O        20.7450971679        5.2585690743        2.2244031122
  H        32.6644802460       11.4080389094       15.4619482655
  H        28.8445835006       11.5020999540       13.1017454986
  C        16.0115106271       10.2169487902       12.8642552577
  C        35.9474035653       10.5999969729       13.5787245995
  C        34.7371413727       10.5842312002       12.8929560971
  C        29.9469315806        9.6879837329       10.4568706055
  O        17.0978556642       10.3128111273       13.4858906693
  O        15.8987424618        9.7948240674       11.6889366218
  H        34.7203219531       10.3293813848       11.8395329247
  C        22.2808636523        6.3119347212        6.5881254674
  C        22.4509313787        7.0705792365        7.8716175349
  C        23.7104931715        7.5434464276        8.2275139599
  C        28.6709151388        9.3232631355        9.9016787910
  O        21.1185874013        6.1598627142        6.1393140707
  O        23.3222717775        5.9040319081        6.0211842287
  C        21.3453570771        7.3543348714        8.6651045025
  C        23.8725394130        8.3080671052        9.3874873134
  C        27.4642342287        9.7387013854       10.5377123138
  C        35.9797658600       10.9100009936       14.9342772882
  C        33.5447454631       10.8837851072       13.5602508701
  C        30.0173803774       10.4641347915       11.6518123024
 Cu        17.3055362520        8.8928667108       10.5201207994
 Cu        23.5604387902        5.4310946258        4.0552247198
  C        28.3508900353       19.0696593290       12.4910233118
  C        27.6196288099       18.2254983978       12.0206590935
  C        25.1465793171       12.3301318330        4.4652739975
  C        26.1644616971       12.9158571336        4.7642152797
  H        17.9920757514       12.2323837455        7.6618993395
  H        31.2082435114       22.8626845568       14.8369217089
  H        22.7745484001       13.4116034062        3.8530759134
  N        28.7763762616        8.5828543710        8.8101759203
  S        30.3683814450        8.3615403886        8.4929339790
  N        30.9661812473        9.2093323336        9.7617345809
     141
 i =     732, E =     -348.1340422497
  C        22.7684635411        8.0430890342        3.7383773704
  C        22.8000957414        9.5423500905        3.7396416038
  C        23.9669310783       10.2231970300        4.0645667812
  C        27.7113615685       14.7614663304        4.4655770427
  O        21.6319593462        7.5099221416        3.7517007715
  O        23.8497810407        7.4105748391        3.7531194510
  H        24.8705423410        9.6649412229        4.2812861111
  H        26.9609396731       15.2742162511        3.8744231689
  C        16.0640620663       15.1340939006        4.0509381601
  C        36.0790415995       15.9992006507        4.3731283512
  C        34.8372643374       15.4341940648        4.6437776327
  C        28.9861518858       15.3379582961        4.5806285592
  O        17.1609304874       15.7211261994        3.8825346561
  O        15.8997035323       13.8953527603        3.9509672062
  H        34.7285724021       14.3556540164        4.6454660759
  H        29.1775640010       16.2780229718        4.0754009700
  C        22.2695234361        2.9643730523        4.5213417896
  C        35.1401431434       18.2049167971        4.6034499837
  C        33.8925512076       17.6458796793        4.8629442785
  C        29.7178922746       13.5000599183        5.9411268265
  O        23.4200496767        3.4431281404        4.3742545890
  O        21.2169970004        3.6443771081        4.5788104707
  H        33.0412684251       18.2939501523        5.0373251477
  C        20.3568340265       12.3955667786        3.2748010238
  C        21.6266697464       11.6306664396        3.5124690315
  C        22.7928002745       12.3208144745        3.8311691962
  C        28.4088253477       12.9115705703        5.8279474453
  O        19.2712428608       11.7657688366        3.2940742168
  O        20.4580286491       13.6343278545        3.1069918055
  C        21.6232916633       10.2410217397        3.4795747904
  C        23.9676056918       11.6217621128        4.1266423007
  C        27.4012497381       13.5395060998        5.0373731193
  C        36.2362766552       17.3837379668        4.3622324486
  C        33.7323360678       16.2565030883        4.8919314958
  C        30.0176476724       14.7217719893        5.2694885274
 Cu        21.0059084076        5.6335732303        4.1977972751
 Cu        19.0164079634       15.0448477535        3.4100627723
  C        32.3025212095       10.8223457251       12.8617598044
  C        31.2529698311       10.7105404611       12.2660826774
  C        22.3883961136       14.4708585868        9.6038547543
  C        23.4075042719       14.9793715713       10.0174955225
  H        20.3608551212        7.0041720051        8.3722089660
  H        36.9120146249       10.9047160257       15.4684809552
  H        20.8322252356       12.6766364578       10.8454059661
  N        28.2916576509       11.7812763225        6.5061061823
  S        29.7232885773       11.4735390742        7.2414904507
  N        30.5371889548       12.7882870311        6.6983046260
  C        19.0922052944       13.9939757878        5.9481277223
  C        19.5688687954       13.6657795363        7.3309494331
  C        20.7238391624       14.2516678988        7.8339223823
  C        24.6315572208       16.0112847154       11.8544310348
  O        18.2454246651       13.2128408008        5.4498009037
  O        19.5728006954       14.9903755422        5.3598551807
  H        21.2606604992       14.9785885730        7.2351860015
  H        23.8569373710       15.6888307807       12.5411380948
  C        17.3758728396        6.8628482920       12.3878967951
  C        30.1507415414       22.2771845443       13.0634430149
  C        29.4166373431       21.2784627781       12.4329255027
  C        25.6741524866       16.8129317000       12.3446634392
  O        18.1035288206        7.6835687798       12.9976583044
  O        16.8342104154        7.0812857252       11.2784377231
  H        29.0340061215       21.4452390506       11.4325302034
  H        25.6717510813       17.0822165327       13.3949369216
  C        17.8390499989       14.3348937143        0.9562672728
  C        30.3862895636       20.8890863847       15.0171298624
  C        29.6421438644       19.8904445279       14.3965248881
  C        26.6546920567       16.9133172204       10.1552616899
  O        18.5800487228       15.2145682068        1.4580826483
  O        17.4350212697       13.3130973232        1.5613204967
  H        29.4339411280       18.9689362599       14.9280853627
  C        18.6169139721       11.3198065263       10.1439749765
  C        19.3286040555       12.3730831862        9.3452890547
  C        20.4807315365       12.9605773916        9.8600746309
  C        25.5875895281       16.0870471682        9.6530390375
  O        17.7804227027       10.5925747302        9.5551995355
  O        18.9322692067       11.2077965294       11.3523567452
  C        18.8772506312       12.7130936040        8.0754069814
  C        21.1967325825       13.8913869852        9.1008827864
  C        24.5360275582       15.6630646044       10.5182788070
  C        30.6455109734       22.0821165380       14.3512300663
  C        29.1573370371       20.0747639714       13.0975423652
  C        26.6728891834       17.3103328984       11.5246067120
 Cu        17.6219707993       12.9008517562        3.5472026446
 Cu        18.7092930273        9.5792932831       12.5679572717
  C        32.4446452692       15.7010990446        5.1069899880
  C        31.3258344089       15.2535826574        5.2377519554
  C        25.1359865721        8.8499529521        9.7258524094
  C        26.2075255914        9.3109956571       10.0540776610
  H        20.7084472133        9.7060344972        3.2522270447
  H        37.2043800138       17.8220257728        4.1487632052
  H        24.5585124270        7.3413166522        7.5831745667
  N        25.7150563730       15.8064115472        8.3660416037
  S        27.0827246383       16.5249331409        7.8179091812
  N        27.5438129163       17.2251843862        9.2262024515
  C        20.2994054344        8.4398704819       10.6506134092
  C        21.5062091240        8.1017808699        9.8288797475
  C        22.7581686926        8.5854838995       10.1865841272
  C        27.5862488257       10.6679765147       11.5451962789
  O        19.1834550845        8.2382453012       10.1135557863
  O        20.4598251351        8.9262573325       11.7948811339
  H        22.8664263068        9.1758911189       11.0893232228
  H        26.6900390370       11.0979443467       11.9782563839
  C        21.8141150401        5.1031678157        1.6048413884
  C        34.7822090254       11.1939984450       15.6050936921
  C        33.5706934113       11.1914760659       14.9227895887
  C        28.8311925560       11.0150786699       12.0927803806
  O        22.9511589409        5.1468418540        2.1346555861
  O        20.7350642651        5.2555602172        2.2247764202
  H        32.6543279873       11.4127977858       15.4580001408
  H        28.8565672853       11.7009289028       12.9321005790
  C        16.0023773848       10.2133207225       12.8646851051
  C        35.9376548020       10.5964359265       13.5784778124
  C        34.7278890636       10.5829829871       12.8916657619
  C        29.9439698187        9.6005884100       10.5019898148
  O        17.0884020479       10.3092757803       13.4867905606
  O        15.8905162914        9.7918664247       11.6889610744
  H        34.7117265730       10.3283544780       11.8381697811
  C        22.2783788321        6.3091990133        6.5880185335
  C        22.4482379079        7.0748430069        7.8676936728
  C        23.7067834702        7.5540996999        8.2189518949
  C        28.6679204101        9.2421504134        9.9431725631
  O        21.1159657199        6.1537563360        6.1403988339
  O        23.3196833245        5.8996993234        6.0221454725
  C        21.3431814489        7.3591339637        8.6618082068
  C        23.8681388601        8.3273764430        9.3733812071
  C        27.4646877873        9.7644839884       10.5025961566
  C        35.9689540995       10.9059152645       14.9341741121
  C        33.5353582292       10.8862446226       13.5571698945
  C        30.0186913186       10.4791855172       11.6236884649
 Cu        17.3035826927        8.8961542733       10.5237213987
 Cu        23.5543858464        5.4235505168        4.0549869168
  C        28.3537770457       19.0716345068       12.4971584240
  C        27.6223023029       18.2276045892       12.0267869626
  C        25.1505187769       12.3163528657        4.4832162954
  C        26.1702221090       12.8970247520        4.7859766756
  H        17.9914149323       12.2386614217        7.6691514529
  H        31.2150109671       22.8631918548       14.8416037971
  H        22.7804448521       13.4040383562        3.8700138214
  N        28.7683231689        8.4019555587        8.9260367901
  S        30.3562914770        8.0841753625        8.6785680875
  N        30.9582495526        9.0172295845        9.8839434556
     141
 i =     732, E =     -348.1336298136
  C        22.7640760009        8.0445045744        3.7451471941
  C        22.7952821568        9.5438233320        3.7446558849
  C        23.9616913145       10.2252045896        4.0699819895
  C        27.7086813617       14.7603651080        4.4689047040
  O        21.6277138054        7.5109890295        3.7584472584
  O        23.8456306920        7.4125688575        3.7610317708
  H        24.8650502540        9.6672820921        4.2885980080
  H        26.9595770871       15.2727819697        3.8758057280
  C        16.0592106290       15.1335278519        4.0486108807
  C        36.0743177732       15.9983767007        4.3724289292
  C        34.8329108528       15.4331531164        4.6443729767
  C        28.9840262524       15.3355734166        4.5842932092
  O        17.1557035716       15.7208316722        3.8789897524
  O        15.8950745493       13.8946818034        3.9490517488
  H        34.7242849789       14.3546057329        4.6455470144
  H        29.1771197689       16.2743376996        4.0772824420
  C        22.2651325227        2.9635386433        4.5246288107
  C        35.1355101799       18.2039443378        4.6055715833
  C        33.8882701050       17.6446373427        4.8662458050
  C        29.7120476725       13.4998955432        5.9497319161
  O        23.4157598502        3.4420937582        4.3781100518
  O        21.2127279919        3.6437869569        4.5824136660
  H        33.0371935091       18.2925587554        5.0421960848
  C        20.3524628358       12.3962660819        3.2732606264
  C        21.6221293835       11.6317622689        3.5130640260
  C        22.7878920581       12.3224505394        3.8320493012
  C        28.4023192070       12.9127076052        5.8361384411
  O        19.2668715583       11.7663610818        3.2919502367
  O        20.4536551214       13.6348746047        3.1045534106
  C        21.6187805731       10.2420639605        3.4821806964
  C        23.9623480055       11.6238686102        4.1300027823
  C        27.3964334396       13.5399589106        5.0427971920
  C        36.2313776548       17.3829518688        4.3623603577
  C        33.7282268843       16.2551952029        4.8946016729
  C        30.0141023126       14.7197568446        5.2756248834
 Cu        21.0069462250        5.6333313431        4.2030654773
 Cu        19.0122962138       15.0459593752        3.4069887676
  C        32.3090165550       10.8292449296       12.8616163830
  C        31.2620249902       10.7164515913       12.2616968598
  C        22.3873590813       14.4711570356        9.5989840876
  C        23.4067268291       14.9790830625       10.0127427040
  H        20.3661589888        7.0068882883        8.3767849422
  H        36.9163139744       10.9068073704       15.4732905125
  H        20.8312342195       12.6773247933       10.8409024865
  N        28.2827896629       11.7842213067        6.5168707223
  S        29.7130177539       11.4764312904        7.2551152145
  N        30.5293426680       12.7889233303        6.7098177490
  C        19.0887271487       13.9959481113        5.9448775879
  C        19.5661412182       13.6675395382        7.3274107365
  C        20.7216333428       14.2529664820        7.8297884133
  C        24.6261331640       16.0179151930       11.8486861568
  O        18.2419297592       13.2146895670        5.4467937140
  O        19.5687501014       14.9925846978        5.3564975484
  H        21.2582794001       14.9798698314        7.2308712254
  H        23.8482597949       15.7004987156       12.5340541396
  C        17.3768484229        6.8642826941       12.3839597697
  C        30.1500771344       22.2787287219       13.0593190979
  C        29.4157599012       21.2804189337       12.4283159286
  C        25.6683714164       16.8200867665       12.3388619912
  O        18.1046839051        7.6844658420       12.9941441584
  O        16.8361476410        7.0832950343       11.2740787184
  H        29.0341672512       21.4472910353       11.4275329327
  H        25.6624690685       17.0945245640       13.3877866495
  C        17.8349701990       14.3361662748        0.9530181756
  C        30.3829798477       20.8906842970       15.0135338750
  C        29.6385277600       19.8925814123       14.3923900114
  C        26.6573605728       16.9076861097       10.1528188778
  O        18.5761512312       15.2155421267        1.4551497616
  O        17.4304361478       13.3144850635        1.5579111595
  H        29.4290973566       18.9713045698       14.9238679917
  C        18.6151452009       11.3213095556       10.1407467899
  C        19.3266078511       12.3745289922        9.3416799198
  C        20.4792666665       12.9615634420        9.8558261515
  C        25.5906656017       16.0807139358        9.6506945747
  O        17.7785713845       10.5938526500        9.5522717892
  O        18.9307014636       11.2094361018       11.3490500954
  C        18.8746767716       12.7149075499        8.0721001524
  C        21.1952057025       13.8922132406        9.0963661276
  C        24.5349722499       15.6630631144       10.5139806236
  C        30.6436015226       22.0834082797       14.3475720815
  C        29.1549844446       20.0770130731       13.0929148612
  C        26.6711201107       17.3116672286       11.5201903848
 Cu        17.6175054797       12.9006883160        3.5444824418
 Cu        18.7117674898        9.5818157182       12.5684400942
  C        32.4408947860       15.6993669400        5.1111726406
  C        31.3226657798       15.2508138599        5.2435512577
  C        25.1434251836        8.8495383366        9.7284508943
  C        26.2169336161        9.3097984584       10.0512399432
  H        20.7042164561        9.7067327582        3.2545076466
  H        37.1991985314       17.8214786138        4.1480705536
  H        24.5652440190        7.3352909628        7.5919617391
  N        25.7226503730       15.7931661034        8.3656764903
  S        27.0937917412       16.5062967272        7.8191734907
  N        27.5506936522       17.2129948348        9.2256121097
  C        20.3040982996        8.4455679375       10.6525618518
  C        21.5115465301        8.1062452536        9.8320341231
  C        22.7637326620        8.5900830209       10.1892920427
  C        27.6120116130       10.7537106509       11.4473129953
  O        19.1884808591        8.2441749006       10.1147550816
  O        20.4635302230        8.9319250691       11.7970333041
  H        22.8717683383        9.1827932477       11.0905475450
  H        26.7245459057       11.2593630657       11.8110445624
  C        21.8176343562        5.1063109563        1.6085244955
  C        34.7868054097       11.1991375644       15.6082752292
  C        33.5757401773       11.1991284549       14.9248537349
  C        28.8570166976       11.1029988552       11.9946719566
  O        22.9543251842        5.1493504583        2.1393878646
  O        20.7381806203        5.2573835931        2.2279636989
  H        32.6593925652       11.4218781277       15.4594896055
  H        28.8903816695       11.8661257002       12.7640785695
  C        16.0073508266       10.2158848939       12.8687944078
  C        35.9428965522       10.6001111697       13.5825234556
  C        34.7334020686       10.5877552135       12.8951519343
  C        29.9477223756        9.4988988312       10.5785946616
  O        17.0935858471       10.3112710976       13.4907004758
  O        15.8952658947        9.7944297419       11.6930989367
  H        34.7175643216       10.3326232433       11.8417733943
  C        22.2841472568        6.3069043639        6.5948260137
  C        22.4541007780        7.0733688437        7.8741006800
  C        23.7130453719        7.5511167390        8.2260882419
  C        28.6721590283        9.1385888289       10.0206126623
  O        21.1217499890        6.1519153706        6.1470127428
  O        23.3253609789        5.8970357889        6.0289456317
  C        21.3487156343        7.3611171728        8.6665156431
  C        23.8741670641        8.3279227390        9.3781549815
  C        27.4783240466        9.7592518846       10.4931137050
  C        35.9736682127       10.9095047467       14.9382498036
  C        33.5409440536       10.8933979466       13.5595013049
  C        30.0317968838       10.4778569174       11.6132056922
 Cu        17.3055974838        8.8985619038       10.5228897481
 Cu        23.5532855620        5.4236109388        4.0610538917
  C        28.3514034373       19.0739983232       12.4921621573
  C        27.6203748896       18.2294919958       12.0219010996
  C        25.1450496203       12.3185970461        4.4871672812
  C        26.1650650290       12.8982895612        4.7908108631
  H        17.9885013529       12.2408130996        7.6662001890
  H        31.2133263136       22.8641490776       14.8382226172
  H        22.7754508824       13.4057348444        3.8692164183
  N        28.7622610052        8.1999003471        9.0925470217
  S        30.3409693985        7.7966977797        8.9227467152
  N        30.9515647402        8.8187445820       10.0486875769
     141
 i =     732, E =     -348.1331869932
  C        22.7606968431        8.0504597623        3.7516605077
  C        22.7913696562        9.5498583039        3.7476350033
  C        23.9573310413       10.2319416688        4.0730205396
  C        27.7073028375       14.7634135738        4.4653790001
  O        21.6245580722        7.5164948280        3.7648969154
  O        23.8425873736        7.4192963640        3.7701165406
  H        24.8603346814        9.6744778020        4.2942844977
  H        26.9596329669       15.2745846025        3.8693899689
  C        16.0552537017       15.1362846480        4.0425336848
  C        36.0710455164       16.0008772895        4.3691023137
  C        34.8298235973       15.4357344096        4.6419531250
  C        28.9829833222       15.3378465059        4.5808682303
  O        17.1515395420       15.7238605793        3.8721946645
  O        15.8910325167       13.8976561102        3.9411007864
  H        34.7209167419       14.3572148227        4.6423323700
  H        29.1777468868       16.2747471206        4.0710466547
  C        22.2636656435        2.9661846762        4.5256834596
  C        35.1332334043       18.2065427527        4.6052047519
  C        33.8860457243       17.6473908819        4.8663864841
  C        29.7071123554       13.5061553221        5.9536993678
  O        23.4144952234        3.4441333060        4.3795400753
  O        21.2115538578        3.6468916366        4.5841715075
  H        33.0352584121       18.2953928651        5.0434042925
  C        20.3493062744       12.4013942006        3.2654791671
  C        21.6187454603       11.6373896047        3.5089449147
  C        22.7840881721       12.3287101074        3.8282495218
  C        28.3970127337       12.9197106611        5.8398660198
  O        19.2638546432       11.7711605272        3.2827022255
  O        20.4503420547       13.6398606655        3.0956705850
  C        21.6153800304       10.2475635951        3.4814746210
  C        23.9580394121       11.6307343171        4.1296689631
  C        27.3929531228       13.5452273077        5.0427992802
  C        36.2285636974       17.3854053037        4.3602179254
  C        33.7256872479       16.2579618609        4.8938886075
  C        30.0113635569       14.7234607594        5.2759561518
 Cu        21.0094562876        5.6367532860        4.2069558242
 Cu        19.0070080783       15.0498542674        3.3980658340
  C        32.3151044745       10.8387516966       12.8682222045
  C        31.2657607472       10.7239587884       12.2731157140
  C        22.3841225716       14.4713701042        9.5913253023
  C        23.4030891643       14.9785477480       10.0070730810
  H        20.3693218118        7.0128688591        8.3786275355
  H        36.9246961440       10.9116886725       15.4754150778
  H        20.8271348744       12.6782274739       10.8322793711
  N        28.2753064669       11.7937154593        6.5243173968
  S        29.7040343314       11.4872536235        7.2662352063
  N        30.5224394600       12.7972046000        6.7177534862
  C        19.0852084975       13.9980043604        5.9360640032
  C        19.5628691468       13.6690040405        7.3185716312
  C        20.7186558468       14.2538299820        7.8211518209
  C        24.6199108819       16.0222426572       11.8424303236
  O        18.2384748661       13.2168358986        5.4376797217
  O        19.5647497883       14.9951175453        5.3481239319
  H        21.2557041059       14.9804656650        7.2222808949
  H        23.8396220352       15.7093354362       12.5271288782
  C        17.3756410826        6.8662604548       12.3742812311
  C        30.1477116631       22.2805637750       13.0491306582
  C        29.4133685559       21.2822548362       12.4180435937
  C        25.6623911392       16.8245699815       12.3320129554
  O        18.1034211820        7.6858046222       12.9852242957
  O        16.8358322777        7.0862713071       11.2640682949
  H        29.0323595408       21.4489810044       11.4170138431
  H        25.6540035953       17.1035561306       13.3797271173
  C        17.8298791805       14.3389423750        0.9437792260
  C        30.3789629967       20.8930488629       15.0039441777
  C        29.6346489683       19.8949385360       14.3826616643
  C        26.6579133367       16.9002771956       10.1486372328
  O        18.5703381437       15.2186119620        1.4464575613
  O        17.4251390980       13.3172062524        1.5484596101
  H        29.4247006440       18.9738810451       14.9143204338
  C        18.6109914892       11.3229586644       10.1322053446
  C        19.3226669932       12.3758631442        9.3327958884
  C        20.4754560131       12.9625497215        9.8471157957
  C        25.5907586831       16.0734697416        9.6470790492
  O        17.7737923797       10.5955734976        9.5443506665
  O        18.9269472180       11.2111593477       11.3403558760
  C        18.8709984169       12.7165614682        8.0631917928
  C        21.1919299168       13.8929562709        9.0878529337
  C        24.5315146158       15.6619469316       10.5089976754
  C        30.6403523617       22.0854454233       14.3377619996
  C        29.1518393215       20.0790766155       13.0828553837
  C        26.6684066653       17.3107730545       11.5141225147
 Cu        17.6131489905       12.9043159405        3.5345771236
 Cu        18.7134794805        9.5853322968       12.5655431065
  C        32.4383918126       15.7023107372        5.1110988742
  C        31.3202526637       15.2537263567        5.2440657874
  C        25.1524056765        8.8367800049        9.7367548342
  C        26.2293956000        9.2906760192       10.0567668792
  H        20.7011906144        9.7116697918        3.2536108062
  H        37.1963019691       17.8238385292        4.1453541983
  H        24.5712594954        7.3233082412        7.6023511160
  N        25.7260077177       15.7795831948        8.3638344482
  S        27.1005915172       16.4867722978        7.8182420341
  N        27.5549488431       17.1988087805        9.2228064876
  C        20.3079127878        8.4520926457       10.6531345503
  C        21.5160361360        8.1096046884        9.8348126490
  C        22.7694290052        8.5895044424       10.1936998028
  C        27.6365312255       10.8090907887       11.3609860092
  O        19.1927159617        8.2522479960       10.1139735286
  O        20.4662416299        8.9385090475       11.7978252903
  H        22.8778565174        9.1830177541       11.0943717174
  H        26.7585383668       11.3761078274       11.6494717849
  C        21.8264550618        5.1136450591        1.6117973089
  C        34.7959080065       11.2081385284       15.6114943165
  C        33.5843766468       11.2107931599       14.9289653470
  C        28.8784815249       11.1669770816       11.9109410668
  O        22.9629159432        5.1568703980        2.1431663038
  O        20.7464947119        5.2629458105        2.2307583392
  H        32.6687643333       11.4350374414       15.4641915900
  H        28.9185720044       11.9978057966       12.6063047465
  C        16.0124697701       10.2203267627       12.8702744952
  C        35.9494236416       10.6068042488       13.5851844601
  C        34.7392540421       10.5960649349       12.8988949338
  C        29.9471527366        9.4009941228       10.6833902678
  O        17.0994893541       10.3145949084       13.4911574845
  O        15.8988541629        9.7985403833       11.6949148050
  H        34.7219516880       10.3401044052       11.8457424474
  C        22.2879069505        6.3054314191        6.6003380101
  C        22.4584167886        7.0708922672        7.8799780531
  C        23.7186399687        7.5434052095        8.2344324714
  C        28.6755256576        9.0328388170       10.1224938332
  O        21.1255188964        6.1523404514        6.1519562475
  O        23.3288998061        5.8949909932        6.0342694883
  C        21.3526439299        7.3637175859        8.6698957889
  C        23.8805082240        8.3211309510        9.3856256335
  C        27.4929220095        9.7360164879       10.4980801301
  C        35.9817958537       10.9163261582       14.9408497580
  C        33.5482106799       10.9044198755       13.5641516901
  C        30.0391793764       10.4707480942       11.6228849266
 Cu        17.3054529177        8.9020984514       10.5178287720
 Cu        23.5540666301        5.4275851394        4.0664053401
  C        28.3482615937       19.0755777657       12.4826552044
  C        27.6176305322       18.2295654567       12.0144106208
  C        25.1406203799       12.3256570038        4.4869534319
  C        26.1612268870       12.9041872784        4.7908607175
  H        17.9846358003       12.2428816328        7.6572219216
  H        31.2099903193       22.8661391335       14.8285922699
  H        22.7717137123       13.4120757517        3.8629350256
  N        28.7573738151        8.0066496163        9.2912129254
  S        30.3243173080        7.5355551604        9.2105686312
  N        30.9401035242        8.6391430193       10.2533135675
     141
 i =     732, E =     -348.1328261720
  C        22.7660186558        8.0510994189        3.7509925500
  C        22.7973176949        9.5505194018        3.7473169373
  C        23.9631966426       10.2322807075        4.0736738489
  C        27.7135209266       14.7629523818        4.4636688296
  O        21.6296936115        7.5176722106        3.7640275417
  O        23.8476124147        7.4193775402        3.7693044232
  H        24.8658985907        9.6745602549        4.2955241088
  H        26.9666284181       15.2725283306        3.8653426451
  C        16.0617875669       15.1370015804        4.0387735766
  C        36.0770489329       16.0012312128        4.3646259230
  C        34.8362753819       15.4354831860        4.6384812544
  C        28.9893629616       15.3371691731        4.5784371813
  O        17.1581075307       15.7247068682        3.8689486256
  O        15.8977716232       13.8983630955        3.9373237003
  H        34.7281600995       14.3568760710        4.6402724566
  H        29.1849664768       16.2723323105        4.0657714580
  C        22.2668125139        2.9661499661        4.5177556417
  C        35.1376092596       18.2064412595        4.5984132731
  C        33.8909256845       17.6466810456        4.8605682306
  C        29.7113793405       13.5097704240        5.9580136315
  O        23.4173869692        3.4447898314        4.3715899103
  O        21.2142885893        3.6461166772        4.5759486093
  H        33.0397113672       18.2942539534        5.0371137690
  C        20.3563638172       12.4025922453        3.2630983255
  C        21.6254635351       11.6384029396        3.5077068729
  C        22.7906775315       12.3293962479        3.8280640046
  C        28.4010853403       12.9235406840        5.8448973951
  O        19.2709335318       11.7723524389        3.2797677799
  O        20.4575582922       13.6410234170        3.0930083638
  C        21.6217522196       10.2485757165        3.4802621097
  C        23.9641721901       11.6310663395        4.1304494782
  C        27.3981548965       13.5466963127        5.0445695668
  C        36.2335181561       17.3858532410        4.3541253677
  C        33.7316052758       16.2571717876        4.8897838567
  C        30.0169502768       14.7244738604        5.2761774880
 Cu        21.0088571211        5.6376303828        4.2026780534
 Cu        19.0145110926       15.0516824934        3.3946597087
  C        32.3088345517       10.8466259581       12.8685628393
  C        31.2568669152       10.7315512211       12.2784049922
  C        22.3833302634       14.4735833525        9.5939082722
  C        23.4020398986       14.9809583475       10.0100785822
  H        20.3634715656        7.0145451478        8.3722219464
  H        36.9218378204       10.9138824578       15.4695842090
  H        20.8232694158       12.6817343612       10.8335243662
  N        28.2780104421       11.8001662962        6.5333858987
  S        29.7057883538       11.4957851563        7.2781605948
  N        30.5254579974       12.8033178962        6.7256749019
  C        19.0903785975       13.9992165407        5.9334593331
  C        19.5655562009       13.6710521233        7.3170540222
  C        20.7207571976       14.2555696488        7.8212715212
  C        24.6201280294       16.0233429442       11.8456719217
  O        18.2443838381       13.2176877574        5.4344202237
  O        19.5709018878       14.9958420788        5.3454974298
  H        21.2592471932       14.9815101128        7.2228500855
  H        23.8405664675       15.7096022418       12.5308136532
  C        17.3750292788        6.8684020734       12.3722619211
  C        30.1486916426       22.2825296365       13.0474202440
  C        29.4136189950       21.2840105788       12.4175331524
  C        25.6629193312       16.8254130880       12.3350853141
  O        18.1028600723        7.6883067231       12.9826724408
  O        16.8340883486        7.0882128839       11.2625924285
  H        29.0309133910       21.4506594723       11.4171399418
  H        25.6553915488       17.1034275770       13.3830636853
  C        17.8365082836       14.3408451556        0.9409572296
  C        30.3836009667       20.8950368860       15.0018100414
  C        29.6385336298       19.8967196129       14.3817331310
  C        26.6565407126       16.9031819608       10.1509563665
  O        18.5771803025       15.2206142905        1.4431560887
  O        17.4328764419       13.3187063196        1.5457196099
  H        29.4296974036       18.9756065238       14.9137341613
  C        18.6073805808       11.3273332549       10.1306963178
  C        19.3210374552       12.3793335374        9.3317298904
  C        20.4733588426       12.9656756261        9.8476200720
  C        25.5889305946       16.0769211835        9.6495133896
  O        17.7696942315       10.6006489633        9.5426623255
  O        18.9225789206       11.2155158111       11.3390677837
  C        18.8717962123       12.7195304736        8.0611462604
  C        21.1916349653       13.8952839564        9.0890640797
  C        24.5305252120       15.6643126072       10.5119734948
  C        30.6434938210       22.0875477181       14.3352684297
  C        29.1534828360       20.0807505589       13.0827681037
  C        26.6681719321       17.3125001252       11.5167898469
 Cu        17.6205228686       12.9057176054        3.5311986341
 Cu        18.7088566560        9.5877188369       12.5601458543
  C        32.4445544474       15.7013966430        5.1083027412
  C        31.3261852197       15.2538627345        5.2429423081
  C        25.1484269630        8.8323983825        9.7333089041
  C        26.2252565906        9.2846481154       10.0558817444
  H        20.7076048848        9.7129168714        3.2516731093
  H        37.2008964659       17.8247603005        4.1386162493
  H        24.5666520845        7.3180289879        7.5996470030
  N        25.7230811554       15.7843098693        8.3658591060
  S        27.0973500657       16.4917995509        7.8198331185
  N        27.5528819560       17.2024753280        9.2247043322
  C        20.3026347674        8.4554959598       10.6459141757
  C        21.5104470471        8.1117259766        9.8278144795
  C        22.7641196337        8.5908598886       10.1869592892
  C        27.6524942433       10.8656816730       11.2652215558
  O        19.1871207562        8.2560710979       10.1071271491
  O        20.4615662075        8.9420882503       11.7903942832
  H        22.8725116383        9.1853304225       11.0869909083
  H        26.7903086223       11.4892989660       11.4734166823
  C        21.8257610309        5.1189565754        1.6077831783
  C        34.7938634862       11.2145390800       15.6075745022
  C        33.5816321008       11.2197042437       14.9263594082
  C        28.8928654541       11.2280400442       11.8173172351
  O        22.9625480475        5.1612540469        2.1383239028
  O        20.7461722488        5.2681642035        2.2275969121
  H        32.6669707729       11.4455058290       15.4625181945
  H        28.9467385426       12.1187171160       12.4331156075
  C        16.0059475530       10.2219531085       12.8646164911
  C        35.9440755329       10.6107151764       13.5803242506
  C        34.7330422501       10.6018723670       12.8954154061
  C        29.9222650995        9.3155029985       10.7929807784
  O        17.0933615765       10.3153775379       13.4848942917
  O        15.8911984274        9.7995718552       11.6895547363
  H        34.7140560770       10.3452455517       11.8424606394
  C        22.2827239969        6.3034585690        6.5959369597
  C        22.4530462813        7.0695217088        7.8751620139
  C        23.7137291141        7.5403293214        8.2305421209
  C        28.6534556049        8.9440834978       10.2290401082
  O        21.1203794426        6.1503634781        6.1472300605
  O        23.3237084700        5.8926931394        6.0301284395
  C        21.3469808970        7.3646429237        8.6637544117
  C        23.8754904946        8.3193949389        9.3806441024
  C        27.4904803800        9.7241224965       10.4994969553
  C        35.9784740503       10.9204256583       14.9358621693
  C        33.5436201984       10.9129201720       13.5619884293
  C        30.0321283271       10.4664694054       11.6287107141
 Cu        17.3007030066        8.9051483253       10.5146221366
 Cu        23.5547678389        5.4281229192        4.0617659715
  C        28.3491195977       19.0771053106       12.4838489743
  C        27.6178182996       18.2310973192       12.0166394761
  C        25.1465385116       12.3259466521        4.4885350842
  C        26.1666452705       12.9051542083        4.7928169371
  H        17.9858396200       12.2461126893        7.6539869036
  H        31.2136290993       22.8684014819       14.8252686460
  H        22.7785472693       13.4127630503        3.8628000249
  N        28.7167681398        7.8399636774        9.5024935681
  S        30.2646603058        7.3034487273        9.5185801486
  N        30.8949791231        8.4778898897       10.4710134096
     141
 i =     732, E =     -348.1325118779
  C        22.7699155174        8.0455638449        3.7443384623
  C        22.8006384708        9.5449965242        3.7458673922
  C        23.9663372956       10.2265599179        4.0732394969
  C        27.7132353140       14.7595544475        4.4703874157
  O        21.6335741582        7.5120745117        3.7567443317
  O        23.8513880935        7.4135824980        3.7592976811
  H        24.8697712888        9.6687953303        4.2919824949
  H        26.9658405277       15.2693390722        3.8728805037
  C        16.0634618671       15.1332383981        4.0463895667
  C        36.0777102071       15.9973764408        4.3690156140
  C        34.8372027366       15.4314830300        4.6438079210
  C        28.9890089191       15.3340533653        4.5848005540
  O        17.1597401045       15.7212127583        3.8775229504
  O        15.9002906610       13.8943158018        3.9465403516
  H        34.7298860084       14.3528049882        4.6484236947
  H        29.1840494298       16.2695799275        4.0726023161
  C        22.2644855117        2.9621939825        4.5113581479
  C        35.1365041312       18.2025731903        4.5961571856
  C        33.8901773000       17.6426054212        4.8595278460
  C        29.7122203348       13.5060425750        5.9629440548
  O        23.4148415935        3.4413715513        4.3648210035
  O        21.2114129486        3.6414463043        4.5667110452
  H        33.0384299409       18.2900340391        5.0340290197
  C        20.3570459293       12.3969771268        3.2736588272
  C        21.6267031005       11.6327126127        3.5149863985
  C        22.7917501370       12.3235464543        3.8362250792
  C        28.4020622839       12.9194691489        5.8500743256
  O        19.2716437419       11.7667574579        3.2912009457
  O        20.4580349184       13.6355751797        3.1048175867
  C        21.6241174959       10.2430321580        3.4828169886
  C        23.9661381932       11.6251519811        4.1349060551
  C        27.3986156270       13.5427189887        5.0504816932
  C        36.2331438171       17.3820943596        4.3547559456
  C        33.7318661082       16.2530533271        4.8926159415
  C        30.0171910073       14.7211348157        5.2814966081
 Cu        21.0059385054        5.6337724953        4.1943699097
 Cu        19.0180906475       15.0499377531        3.4052504186
  C        32.3038355194       10.8525479357       12.8562616115
  C        31.2530779267       10.7414699704       12.2632449736
  C        22.3882668485       14.4745206605        9.6033763493
  C        23.4073835326       14.9816109636       10.0189033661
  H        20.3614375579        7.0117753484        8.3657313481
  H        36.9141581119       10.9069047920       15.4632117889
  H        20.8274502767       12.6831085309       10.8432456845
  N        28.2795106543       11.7958085663        6.5381856064
  S        29.7076720436       11.4915862828        7.2824059597
  N        30.5267630753       12.7995768504        6.7300808931
  C        19.0948337553       14.0009761610        5.9432881608
  C        19.5699572907       13.6731329740        7.3268884186
  C        20.7254380621       14.2571409443        7.8310156333
  C        24.6220093731       16.0281277771       11.8540669295
  O        18.2489574673       13.2192199605        5.4444205033
  O        19.5752204381       14.9974897251        5.3549939342
  H        21.2642081408       14.9828083435        7.2325103301
  H        23.8397156104       15.7181581775       12.5378015660
  C        17.3828716974        6.8656354720       12.3797720827
  C        30.1567145218       22.2804321194       13.0563957667
  C        29.4211626507       21.2818171771       12.4272010839
  C        25.6648414925       16.8297700732       12.3440781111
  O        18.1117073278        7.6859289988       12.9886490647
  O        16.8405701832        7.0843998734       11.2706695250
  H        29.0385150994       21.4480083051       11.4267113407
  H        25.6545729717       17.1113094045       13.3910869062
  C        17.8430803433       14.3405508406        0.9512822949
  C        30.3907382797       20.8942454126       15.0118138050
  C        29.6452670188       19.8958344361       14.3923225478
  C        26.6655939206       16.8979012270       10.1629382999
  O        18.5835291959       15.2204655775        1.4535805210
  O        17.4391859615       13.3186323479        1.5562237862
  H        29.4359077696       18.9752115370       14.9249704437
  C        18.6106646031       11.3293770693       10.1397335616
  C        19.3249199379       12.3815932219        9.3415661574
  C        20.4775651585       12.9673425574        9.8574181977
  C        25.5978129524       16.0721943074        9.6608385353
  O        17.7735782991       10.6029820368        9.5506544940
  O        18.9251100038       11.2170741420       11.3483154661
  C        18.8758145774       12.7219710996        8.0710170465
  C        21.1962186293       13.8966326539        9.0987782733
  C        24.5358679781       15.6646533991       10.5213445531
  C        30.6513186405       22.0861926191       14.3444395696
  C        29.1603820527       20.0791629534       13.0932118143
  C        26.6737427528       17.3119145008       11.5273805873
 Cu        17.6237139305       12.9031362517        3.5420924835
 Cu        18.7087531514        9.5843894402       12.5590620377
  C        32.4450350920       15.6972495435        5.1123999817
  C        31.3264446133       15.2504084797        5.2475892014
  C        25.1443870143        8.8477263692        9.7117043956
  C        26.2210371522        9.3013424151       10.0327970071
  H        20.7100975310        9.7074575313        3.2535332875
  H        37.2003396535       17.8210841397        4.1385967870
  H        24.5615254617        7.3286554622        7.5817128716
  N        25.7355979694       15.7748356743        8.3786485361
  S        27.1131556255       16.4775657581        7.8346895349
  N        27.5656826274       17.1919595545        9.2386464496
  C        20.3018615032        8.4559425399       10.6376668310
  C        21.5083217050        8.1162783471        9.8157827814
  C        22.7611511070        8.6012271455       10.1703624644
  C        27.6810571054       10.9334691184       11.1382271746
  O        19.1853290336        8.2538275156       10.1016061152
  O        20.4624811705        8.9416462720       11.7821035810
  H        22.8697401464        9.1976458970       11.0690768368
  H        26.8426733485       11.6100737577       11.2604744859
  C        21.8188817726        5.1159989465        1.5994863843
  C        34.7868314846       11.2126519520       15.5990745496
  C        33.5752876329       11.2214516861       14.9164504539
  C        28.9217533684       11.2942079738       11.6924220412
  O        22.9558439921        5.1561779249        2.1298796063
  O        20.7397274561        5.2665528753        2.2197168192
  H        32.6606193237       11.4490785410       15.4518237871
  H        28.9985065457       12.2365960265       12.2229312163
  C        15.9999058994       10.2160731618       12.8587341127
  C        35.9377758323       10.6072241369       13.5728011010
  C        34.7273939124       10.6020119588       12.8865621708
  C        29.8909630579        9.2517636155       10.8839144098
  O        17.0866579221       10.3087011156       13.4800857936
  O        15.8858070499        9.7929206477       11.6837912924
  H        34.7090140261       10.3460238058       11.8334439901
  C        22.2789070408        6.3034730729        6.5858450574
  C        22.4494105811        7.0736710206        7.8627156860
  C        23.7093758598        7.5496877467        8.2140948529
  C        28.6230287536        8.8829032858       10.3172249617
  O        21.1163236824        6.1473586889        6.1386228253
  O        23.3198062747        5.8922803749        6.0202862696
  C        21.3443963119        7.3663859665        8.6536349529
  C        23.8712451505        8.3319429591        9.3618724074
  C        27.4892910977        9.7333682676       10.4767677189
  C        35.9713946834       10.9160740539       14.9284696863
  C        33.5381688266       10.9160044823       13.5518922255
  C        30.0302227986       10.4714372873       11.6107043835
 Cu        17.3025540289        8.9024579485       10.5173060462
 Cu        23.5524056324        5.4233214227        4.0517015576
  C        28.3554685819       19.0756724882       12.4947012578
  C        27.6238279781       18.2300368398       12.0273528393
  C        25.1481206773       12.3202181335        4.4938829699
  C        26.1675094205       12.9004850530        4.7985434509
  H        17.9897041055       12.2488418553        7.6638600278
  H        31.2217244044       22.8671770054       14.8339244274
  H        22.7788390417       13.4067840220        3.8745085052
  N        28.6561915425        7.7131587165        9.6994193587
  S        30.1769865036        7.1151320631        9.8153244351
  N        30.8333053312        8.3466504815       10.6733229141
     141
 i =     732, E =     -348.1321376654
  C        22.7727270114        8.0425092018        3.7376792310
  C        22.8037243478        9.5419693415        3.7430943830
  C        23.9695991801       10.2228441634        4.0713701830
  C        27.7151364386       14.7562646524        4.4744184785
  O        21.6362768341        7.5092379741        3.7492542258
  O        23.8539923853        7.4100220715        3.7507135636
  H        24.8732930058        9.6645886329        4.2877993844
  H        26.9675560722       15.2654490844        3.8766374876
  C        16.0655468098       15.1324717723        4.0528448918
  C        36.0794340724       15.9969036885        4.3736206576
  C        34.8388265975       15.4312161179        4.6483911270
  C        28.9904703752       15.3317840493        4.5889460736
  O        17.1619660753       15.7203105005        3.8847431278
  O        15.9025551946       13.8934105511        3.9537884523
  H        34.7316330269       14.3525325039        4.6541193236
  H        29.1848030348       16.2673869831        4.0766383779
  C        22.2655417371        2.9619577134        4.5110169806
  C        35.1378742324       18.2023400836        4.5978073616
  C        33.8914948484       17.6424840050        4.8612955268
  C        29.7146505025       13.5048861490        5.9678056878
  O        23.4158048666        3.4412190990        4.3636402271
  O        21.2123977856        3.6411252288        4.5654138869
  H        33.0396185505       18.2900324645        5.0347377860
  C        20.3591289732       12.3948781615        3.2807715001
  C        21.6291595397       11.6301434349        3.5191426372
  C        22.7944597936       12.3202811498        3.8410699133
  C        28.4048845042       12.9172914723        5.8548906818
  O        19.2735700308       11.7649202650        3.2994213995
  O        20.4602251175       13.6335494143        3.1129452426
  C        21.6268411502       10.2405831334        3.4831086074
  C        23.9692803899       11.6212932532        4.1368289267
  C        27.4011905638       13.5392831700        5.0545953900
  C        36.2347240938       17.3816532437        4.3579289714
  C        33.7332812382       16.2529409361        4.8958604682
  C        30.0190950130       14.7198185198        5.2858019362
 Cu        21.0013244834        5.6330035259        4.1893153164
 Cu        19.0203022337       15.0479574336        3.4136082822
  C        32.3000499543       10.8462000454       12.8465008954
  C        31.2543247184       10.7351075424       12.2447006159
  C        22.3947207037       14.4721768442        9.6089997012
  C        23.4142686977       14.9791618272       10.0236399607
  H        20.3559571424        7.0143844404        8.3640956493
  H        36.9058293729       10.9049999750       15.4626822116
  H        20.8318513309       12.6834591064       10.8506778278
  N        28.2828449382       11.7941679549        6.5439592463
  S        29.7109799287       11.4915552589        7.2889903070
  N        30.5293639622       12.7996543526        6.7358672932
  C        19.0985452195       14.0009492708        5.9509133520
  C        19.5743039417       13.6730858376        7.3342260508
  C        20.7309366237       14.2556592749        7.8374019107
  C        24.6229163295       16.0339775384       11.8575473177
  O        18.2520886138       13.2194997517        5.4524757804
  O        19.5788370724       14.9973326764        5.3623855155
  H        21.2704318838       14.9802141730        7.2381911654
  H        23.8366505501       15.7297998570       12.5393192460
  C        17.3864193904        6.8661012725       12.3878459310
  C        30.1607009024       22.2807343690       13.0645305979
  C        29.4251571433       21.2822893828       12.4349496858
  C        25.6651309632       16.8362626441       12.3478423168
  O        18.1157925560        7.6865307365       12.9960575754
  O        16.8431496115        7.0845609616       11.2792272264
  H        29.0423422859       21.4489896022       11.4346033906
  H        25.6503340025       17.1240262632       13.3931004512
  C        17.8470037385       14.3394351931        0.9589888170
  C        30.3949895395       20.8936300518       15.0193331400
  C        29.6496269516       19.8954301340       14.3993203060
  C        26.6766943420       16.8889510356       10.1713911141
  O        18.5874221451       15.2191708868        1.4616060719
  O        17.4426486682       13.3176325468        1.5638301212
  H        29.4403978440       18.9745417525       14.9315638300
  C        18.6126085150       11.3320596539       10.1480896244
  C        19.3283073880       12.3832161307        9.3497891605
  C        20.4820321851       12.9675734947        9.8647941324
  C        25.6094700227       16.0625529405        9.6689954084
  O        17.7754065980       10.6063623307        9.5584192044
  O        18.9261753023       11.2197309542       11.3569322067
  C        18.8791811251       12.7233914867        8.0792122809
  C        21.2017904855       13.8952547982        9.1051708214
  C        24.5423536690       15.6626108082       10.5266549245
  C        30.6554665059       22.0859362427       14.3524301493
  C        29.1646665074       20.0792151575       13.1002841995
  C        26.6791492275       17.3112818798       11.5333215267
 Cu        17.6254987178       12.9012751787        3.5506991698
 Cu        18.7082933895        9.5845728055       12.5625145312
  C        32.4464844439       15.6970636916        5.1159139120
  C        31.3281162877       15.2497709939        5.2516029742
  C        25.1397315178        8.8633265681        9.6908128731
  C        26.2186855716        9.3155740974       10.0058089517
  H        20.7126967364        9.7055177408        3.2531302394
  H        37.2020226652       17.8204756359        4.1418583149
  H        24.5521590754        7.3430057824        7.5648861972
  N        25.7531003997       15.7568540364        8.3894009496
  S        27.1349932805       16.4530984632        7.8480420175
  N        27.5821419327       17.1750741939        9.2498423585
  C        20.3003214747        8.4592869044       10.6352531895
  C        21.5048867278        8.1237992068        9.8088524849
  C        22.7575246309        8.6132581498       10.1582739814
  C        27.7227120244       10.9835261045       11.0009228255
  O        19.1827145707        8.2545542225       10.1021186899
  O        20.4627323224        8.9439680730       11.7797356105
  H        22.8675655126        9.2104548575       11.0562873588
  H        26.9152593868       11.7064578758       11.0330839633
  C        21.8090283101        5.1121076008        1.5960173396
  C        34.7779065884       11.2083671569       15.5955401328
  C        33.5671905418       11.2156931768       14.9110517264
  C        28.9648339900       11.3385095989       11.5572170986
  O        22.9458633215        5.1518323333        2.1268052856
  O        20.7299260927        5.2636347721        2.2161242803
  H        32.6515312666       11.4419703731       15.4453055556
  H        29.0728044009       12.3230039263       11.9982489825
  C        15.9959199847       10.2144499881       12.8586046469
  C        35.9325864019       10.6047552339       13.5709644337
  C        34.7231856427       10.5987225928       12.8829050602
  C        29.8554916501        9.1871229428       10.9731728618
  O        17.0819052057       10.3070761863       13.4811384872
  O        15.8830919893        9.7916325599       11.6833333939
  H        34.7067463783       10.3431864695       11.8296511869
  C        22.2700823228        6.3090257803        6.5784373110
  C        22.4417218120        7.0823744983        7.8532613591
  C        23.7015044141        7.5625527875        8.1997763183
  C        28.5873892789        8.8248905068       10.4031885460
  O        21.1073067561        6.1512928405        6.1323007189
  O        23.3107301436        5.8965030362        6.0133905030
  C        21.3388166775        7.3725358725        8.6478958534
  C        23.8651559782        8.3465483542        9.3458984523
  C        27.4916066188        9.7366828505       10.4484884462
  C        35.9637918150       10.9132733528       14.9266450559
  C        33.5326346697       10.9110190643       13.5463550818
  C        30.0337832637       10.4622801649       11.5875660468
 Cu        17.3029796802        8.9031332446       10.5223501909
 Cu        23.5497354511        5.4218278577        4.0462700445
  C        28.3600410215       19.0756708741       12.5012162791
  C        27.6290271923       18.2298189496       12.0332283300
  C        25.1514115588       12.3158555423        4.4966545473
  C        26.1705524381       12.8961908866        4.8021179937
  H        17.9922556867       12.2512560128        7.6726781484
  H        31.2258547973       22.8668004693       14.8421380186
  H        22.7814383893       13.4034193280        3.8821924202
  N        28.5813615981        7.6030321352        9.8949598178
  S        30.0682813154        6.9505731856       10.1121000556
  N        30.7590211068        8.2249787166       10.8751797794
     141
 i =     732, E =     -348.1318052252
  C        22.7751581643        8.0438470976        3.7337599763
  C        22.8079070714        9.5433727387        3.7403200147
  C        23.9741014535       10.2228356354        4.0706701898
  C        27.7203780907       14.7564260285        4.4772592101
  O        21.6383846108        7.5114003302        3.7436406655
  O        23.8559472698        7.4103813935        3.7479369398
  H        24.8768372651        9.6633501669        4.2879207096
  H        26.9724304137       15.2656254290        3.8799501432
  C        16.0721051733       15.1361291059        4.0495953457
  C        36.0855542267       15.9997724580        4.3714387607
  C        34.8453416333       15.4331518051        4.6464756083
  C        28.9956882998       15.3322528624        4.5911816759
  O        17.1684730159       15.7242844769        3.8817092642
  O        15.9094313652       13.8971855239        3.9494368605
  H        34.7390490429       14.3543741145        4.6518796370
  H        29.1893074938       16.2680660123        4.0789818076
  C        22.2695121601        2.9643614054        4.5110424692
  C        35.1425927852       18.2045181494        4.5969805391
  C        33.8966208336       17.6436742920        4.8603704185
  C        29.7210286289       13.5054130993        5.9691853380
  O        23.4195427202        3.4439897073        4.3627223464
  O        21.2163926051        3.6433571567        4.5670107662
  H        33.0443712876       18.2906607486        5.0340995114
  C        20.3667138110       12.3987613284        3.2775805202
  C        21.6360236059       11.6330908609        3.5166416903
  C        22.8016556238       12.3217717808        3.8403133619
  C        28.4112596563       12.9175199700        5.8569286743
  O        19.2810538326       11.7690631394        3.2951349001
  O        20.4681801276       13.6375147779        3.1103622728
  C        21.6321340620       10.2435323581        3.4796940063
  C        23.9753421499       11.6212664539        4.1372501064
  C        27.4069068100       13.5391801645        5.0571840936
  C        36.2399058238       17.3846169376        4.3563257639
  C        33.7391855771       16.2539699473        4.8944777830
  C        30.0250900705       14.7204216250        5.2870526257
 Cu        20.9968007534        5.6354419178        4.1862942802
 Cu        19.0281007148       15.0528202918        3.4098515027
  C        32.2981815551       10.8301576445       12.8444109104
  C        31.2560698071       10.7124116552       12.2377945722
  C        22.3993830383       14.4718309022        9.6074122610
  C        23.4186977006       14.9786904695       10.0228102252
  H        20.3476007677        7.0161009124        8.3630725410
  H        36.9029454064       10.9129655162       15.4623488719
  H        20.8343378554       12.6842554869       10.8481686632
  N        28.2897344372       11.7944715348        6.5461936815
  S        29.7182626219       11.4922601340        7.2906992225
  N        30.5361543066       12.8004292131        6.7370164928
  C        19.1045823254       14.0033414788        5.9474416180
  C        19.5795087917       13.6751911243        7.3310428330
  C        20.7363236025       14.2568008561        7.8349388069
  C        24.6241808713       16.0372853887       11.8566390808
  O        18.2583304527       13.2219989239        5.4485577803
  O        19.5852415680       14.9997682619        5.3592210094
  H        21.2766358338       14.9811734719        7.2362348629
  H        23.8361840936       15.7354804555       12.5374650096
  C        17.3814829928        6.8718215581       12.3873659765
  C        30.1585082140       22.2857264219       13.0636304239
  C        29.4233208281       21.2867431206       12.4345182815
  C        25.6658868442       16.8400946501       12.3472138178
[truncated: 263,267 more chars]
